# Supplementary material for: Vacancy-ordered perovskite superlattice in cerium titanate negative electrode for enhanced lithium-ion storage
Source: Nat Commun. 2025 Dec 12;16:11413. doi: 10.1038/s41467-025-66233-6 (PMC12738579; doi:10.1038/s41467-025-66233-6)
Supplement: Supplementary file 2 — Supplementary Data 1-3 [file 41467_2025_66233_MOESM2_ESM.zip]

Archive with 4 entries (3 files):
- Supplementary Data files/
- Supplementary Data files/Supplementary Data 1.txt
- Supplementary Data files/Supplementary Data 2.txt
- Supplementary Data files/Supplementary Data 3.txt
