# Supplementary material for: Vacancy-ordered perovskite superlattice in cerium titanate negative electrode for enhanced lithium-ion storage
Source: Nat Commun. 2025 Dec 12;16:11413. doi: 10.1038/s41467-025-66233-6 (PMC12738579; doi:10.1038/s41467-025-66233-6)
Supplement: Supplementary file 2 — Supplementary Data 1-3 [file 41467_2025_66233_MOESM2_ESM.zip › Supplementary Data files/Supplementary Data 1.txt]

                                        
   1.00000000000000     
     7.8307044426476375    0.0000000331045388    0.0000021534013917
     0.0000000199681998    7.9098777663754998   -0.0000012215612774
     0.0000043631026669   -0.0000023905743360   15.6670262780043039
   Ce   O    Ti
    10    48    16
Direct
  0.0000004754908344 -0.0000000419917398 -0.0000053170999325
 -0.0000003541069842  0.0000000366791609  0.5000066991939413
  0.0000041949403019  0.4999999024488792 -0.0000114207042335
  0.5000041062501658 -0.0000001426391599 -0.0000048715856642
 -0.0000005976950571  0.4999999497834520  0.5000034760245242
  0.5000008925447720  0.0000001678536732  0.4999964388832375
  0.0000004044037838 -0.0000000700257066  0.2500063678615566
  0.0000002735357769  0.0000000106789662  0.7499884215137806
  0.4999998445868586 -0.0000000307644401  0.2500091942902637
  0.4999993862432233  0.0000000207262860  0.7499962124800749
  0.0000002927609584  0.2356679195078810  0.1213689003793690
 -0.0000001919165161  0.7643281916485957  0.8786349776584913
  0.0000002985687695  0.7643319102391968  0.1213689555776606
 -0.0000002007472993  0.2356717883331386  0.8786349465196351
  0.7572984463359161 -0.0000000120690778  0.1218228071442082
  0.2427194354542893 -0.0000000677956736  0.8781712648605952
  0.2427030072601258 -0.0000000092288478  0.1218223749279581
  0.7572799329783048 -0.0000000640732672  0.8781713638131050
  0.0000000351018560  0.2356852362908803  0.6213641294031917
 -0.0000009411260084  0.7643435590731377  0.3786370058707201
  0.0000000341699476  0.7643149337565458  0.6213642270443455
 -0.0000009531849059  0.2356565568117699  0.3786370395789330
  0.7573036581781271  0.0000001217948388  0.6218153869648496
  0.2427314096858033 -0.0000000211781970  0.3781879703510294
  0.2426966881755450  0.0000001150920774  0.6218171556678784
  0.7572649171219413 -0.0000000076076688  0.3781896265291643
  0.5000004719261918  0.2200697455716805  0.1239992241584379
  0.4999999627054997  0.7799241379366553  0.8759960470103884
  0.5000004681971411  0.7799301567269404  0.1239989769633977
  0.4999999499568568  0.2200757800155910  0.8759963131752156
  0.7672452723788016  0.4999999249448558  0.1164807508753714
  0.2327707907489927  0.5000000043414027  0.8835188880561130
  0.2327570070200211  0.4999999276047550  0.1164817484902164
  0.7672290921082092  0.5000000046461277  0.8835197611298004
  0.5000000507536307  0.2200662482486307  0.6240058956421556
  0.4999991718649114  0.7799196641605088  0.3759790522566404
  0.5000000598407747  0.7799339889596956  0.6240055969118266
  0.4999991643733996  0.2200803682408994  0.3759792642618268
  0.7672501600291173  0.5000000404896445  0.6164870236616842
  0.2327339973976389  0.5000000322912878  0.3835206000230983
  0.2327507111475842  0.5000000292327572  0.6164862021325562
  0.7672628846709746  0.5000000456272663  0.3835204681605069
  0.2404855686533839  0.2355273129520487  0.0000003813257453
  0.7595122214174393  0.7644763309061705  0.0000004224607362
  0.7595122467742027  0.2355236337425689  0.0000004552338008
  0.2404856219949012  0.7644726613193636  0.0000003470916367
  0.2404961426296212  0.2355182995384592  0.5000026546179089
  0.7595034270523535  0.7644794522674998  0.5000027271312816
  0.7595033055162121  0.2355206177564504  0.5000027566345131
  0.2404960189765880  0.7644817332165909  0.5000026208104291
  0.2504369992391969  0.2208950663527513  0.2500057631996803
  0.7495688776362190  0.7791091349396622  0.7499974590361551
  0.7495625246529819  0.7791055020727679  0.2500058172767325
  0.2504310186533495  0.2208924282318517  0.7499976759448244
  0.7495625798865628  0.2208944598486788  0.2500059591041234
  0.2504310614109452  0.7791075844271770  0.7499975115441421
  0.2504370719519273  0.7791048761701458  0.2500056182088510
  0.7495689071423923  0.2208908856401708  0.7499976211558559
  0.2535731698428467  0.2612282939148858  0.1268244777402847
  0.7464255824163396  0.7387723048002832  0.8731772034938442
  0.7464282946948301  0.7387712388745765  0.1268242542546688
  0.2535751864319474  0.2612274047165751  0.8731772728446725
  0.7464283483208146  0.2612286122323541  0.1268243597657302
  0.2535751747935490  0.7387725715372921  0.8731771249229058
  0.2535731601295648  0.7387715872999624  0.1268243572278016
  0.7464255160791725  0.2612276962985989  0.8731773363592732
  0.2535662193207926  0.2612189812165261  0.6268296235680119
  0.7464342958477637  0.7387804479410623  0.3731700739904917
  0.7464338969643026  0.7387810298216733  0.6268294873222039
  0.2535647113919637  0.2612194029107331  0.3731701663848522
  0.7464339035962053  0.2612190513771595  0.6268296197529305
  0.2535647161987286  0.7387806244605275  0.3731700574019334
  0.2535662617969464  0.7387810862246035  0.6268294776260381
  0.7464342584556818  0.2612196346074295  0.3731701705100225
 
  0.00000000E+00  0.00000000E+00  0.00000000E+00
  0.00000000E+00  0.00000000E+00  0.00000000E+00
  0.00000000E+00  0.00000000E+00  0.00000000E+00
  0.00000000E+00  0.00000000E+00  0.00000000E+00
  0.00000000E+00  0.00000000E+00  0.00000000E+00
  0.00000000E+00  0.00000000E+00  0.00000000E+00
  0.00000000E+00  0.00000000E+00  0.00000000E+00
  0.00000000E+00  0.00000000E+00  0.00000000E+00
  0.00000000E+00  0.00000000E+00  0.00000000E+00
  0.00000000E+00  0.00000000E+00  0.00000000E+00
  0.00000000E+00  0.00000000E+00  0.00000000E+00
  0.00000000E+00  0.00000000E+00  0.00000000E+00
  0.00000000E+00  0.00000000E+00  0.00000000E+00
  0.00000000E+00  0.00000000E+00  0.00000000E+00
  0.00000000E+00  0.00000000E+00  0.00000000E+00
  0.00000000E+00  0.00000000E+00  0.00000000E+00
  0.00000000E+00  0.00000000E+00  0.00000000E+00
  0.00000000E+00  0.00000000E+00  0.00000000E+00
  0.00000000E+00  0.00000000E+00  0.00000000E+00
  0.00000000E+00  0.00000000E+00  0.00000000E+00
  0.00000000E+00  0.00000000E+00  0.00000000E+00
  0.00000000E+00  0.00000000E+00  0.00000000E+00
  0.00000000E+00  0.00000000E+00  0.00000000E+00
  0.00000000E+00  0.00000000E+00  0.00000000E+00
  0.00000000E+00  0.00000000E+00  0.00000000E+00
  0.00000000E+00  0.00000000E+00  0.00000000E+00
  0.00000000E+00  0.00000000E+00  0.00000000E+00
  0.00000000E+00  0.00000000E+00  0.00000000E+00
  0.00000000E+00  0.00000000E+00  0.00000000E+00
  0.00000000E+00  0.00000000E+00  0.00000000E+00
  0.00000000E+00  0.00000000E+00  0.00000000E+00
  0.00000000E+00  0.00000000E+00  0.00000000E+00
  0.00000000E+00  0.00000000E+00  0.00000000E+00
  0.00000000E+00  0.00000000E+00  0.00000000E+00
  0.00000000E+00  0.00000000E+00  0.00000000E+00
  0.00000000E+00  0.00000000E+00  0.00000000E+00
  0.00000000E+00  0.00000000E+00  0.00000000E+00
  0.00000000E+00  0.00000000E+00  0.00000000E+00
  0.00000000E+00  0.00000000E+00  0.00000000E+00
  0.00000000E+00  0.00000000E+00  0.00000000E+00
  0.00000000E+00  0.00000000E+00  0.00000000E+00
  0.00000000E+00  0.00000000E+00  0.00000000E+00
  0.00000000E+00  0.00000000E+00  0.00000000E+00
  0.00000000E+00  0.00000000E+00  0.00000000E+00
  0.00000000E+00  0.00000000E+00  0.00000000E+00
  0.00000000E+00  0.00000000E+00  0.00000000E+00
  0.00000000E+00  0.00000000E+00  0.00000000E+00
  0.00000000E+00  0.00000000E+00  0.00000000E+00
  0.00000000E+00  0.00000000E+00  0.00000000E+00
  0.00000000E+00  0.00000000E+00  0.00000000E+00
  0.00000000E+00  0.00000000E+00  0.00000000E+00
  0.00000000E+00  0.00000000E+00  0.00000000E+00
  0.00000000E+00  0.00000000E+00  0.00000000E+00
  0.00000000E+00  0.00000000E+00  0.00000000E+00
  0.00000000E+00  0.00000000E+00  0.00000000E+00
  0.00000000E+00  0.00000000E+00  0.00000000E+00
  0.00000000E+00  0.00000000E+00  0.00000000E+00
  0.00000000E+00  0.00000000E+00  0.00000000E+00
  0.00000000E+00  0.00000000E+00  0.00000000E+00
  0.00000000E+00  0.00000000E+00  0.00000000E+00
  0.00000000E+00  0.00000000E+00  0.00000000E+00
  0.00000000E+00  0.00000000E+00  0.00000000E+00
  0.00000000E+00  0.00000000E+00  0.00000000E+00
  0.00000000E+00  0.00000000E+00  0.00000000E+00
  0.00000000E+00  0.00000000E+00  0.00000000E+00
  0.00000000E+00  0.00000000E+00  0.00000000E+00
  0.00000000E+00  0.00000000E+00  0.00000000E+00
  0.00000000E+00  0.00000000E+00  0.00000000E+00
  0.00000000E+00  0.00000000E+00  0.00000000E+00
  0.00000000E+00  0.00000000E+00  0.00000000E+00
  0.00000000E+00  0.00000000E+00  0.00000000E+00
  0.00000000E+00  0.00000000E+00  0.00000000E+00
  0.00000000E+00  0.00000000E+00  0.00000000E+00
  0.00000000E+00  0.00000000E+00  0.00000000E+00
