# Supplementary material for: Vacancy-ordered perovskite superlattice in cerium titanate negative electrode for enhanced lithium-ion storage
Source: Nat Commun. 2025 Dec 12;16:11413. doi: 10.1038/s41467-025-66233-6 (PMC12738579; doi:10.1038/s41467-025-66233-6)
Supplement: Supplementary file 2 — Supplementary Data 1-3 [file 41467_2025_66233_MOESM2_ESM.zip › Supplementary Data files/Supplementary Data 2.txt]

                                        
   1.00000000000000     
     7.8764698187969246   -0.0000774113293347   -0.0000091706986390
    -0.0000795592728665    7.8670100147895416   -0.0382082258433051
    -0.0000101708490925   -0.0381260075662280    7.8054362979790461
   Ce   O    Ti   Li
     5    24     8     2
Direct
  1.0000002246798154  0.9857837899901818  0.0129170122579276
 -0.0000008478219119  0.4857718000057369  0.0150838834287467
  0.5000016465342095  0.0163896621965453  0.9944946502111937
 -0.0000004978836065  0.9857353603639609  0.5150064582086501
  0.4999997071777043  0.9998141288154003  0.4884712666841939
  0.2633087422308095  0.2598851130915528  0.0044740069582014
  0.2043005195558925  0.7244527253717314  0.9971696865536431
  0.7956995039136616  0.7244506951160604  0.9971558914535315
  0.7366969665029717  0.2598802110112951  0.0044853305175437
  0.7287962470466461  0.7860793904086071  0.4965779117652721
  0.2712030655445343  0.7860790008649079  0.4965644704568607
  0.7684115405334394  0.1980419718929156  0.5034770985672667
  0.2315874850434073  0.1980467974508099  0.5034927909282110
  0.4999882984639663  0.7309404091184020  0.2211006514485591
 -0.0000033327545146  0.7103277196789036  0.7035853163931474
  0.0000094030117439  0.2767734621755805  0.7781614972593118
 -0.0000022375451032  0.2085612712135748  0.2306211398185480
  0.5000056735876683  0.2607642444645855  0.2877524634025698
  0.8060626256338824  0.4974977045011053  0.2766979525025632
  0.0000051091773571  0.7897041979206962  0.2723247173041408
  0.2830391014902852  0.9950482220228762  0.2195565247318964
  0.1939402978490899  0.4975129848255522  0.2766974799968565
  0.2108619772295651  0.9925929022355785  0.7780325199617631
  0.7169613429375282  0.9950572655116817  0.2195570952607379
  0.2860617617012787  0.4928118136709111  0.7180140786038806
  0.7139411622974964  0.4928351042316863  0.7180108662957345
  0.7891406429141533  0.9925787299842767  0.7780273011227958
  0.4999962055796987  0.2031412348228224  0.7320182112743693
  0.5000026160647183  0.7948470590359349  0.7692277495017347
  0.2535770697159160  0.2576602757761143  0.2602038618069367
  0.7464279366600564  0.2576640133769532  0.2602028420997344
  0.2587577260069621  0.7353534383411670  0.2492093087230622
  0.7516186990492533  0.2533785443502807  0.7519317611657997
  0.7467140049852667  0.7319044455732475  0.7446965368078392
  0.2483830251672929  0.2533907606559694  0.7519324081399913
  0.2532854775005911  0.7319053245954892  0.7446932530353226
  0.7412513625091258  0.7353395206149476  0.2492043058059719
  1.0000001330974717  0.5532967203415652  0.4614792392914557
  0.4999982776116720  0.4571966583804008  0.6049596082539976
 
  0.00000000E+00  0.00000000E+00  0.00000000E+00
  0.00000000E+00  0.00000000E+00  0.00000000E+00
  0.00000000E+00  0.00000000E+00  0.00000000E+00
  0.00000000E+00  0.00000000E+00  0.00000000E+00
  0.00000000E+00  0.00000000E+00  0.00000000E+00
  0.00000000E+00  0.00000000E+00  0.00000000E+00
  0.00000000E+00  0.00000000E+00  0.00000000E+00
  0.00000000E+00  0.00000000E+00  0.00000000E+00
  0.00000000E+00  0.00000000E+00  0.00000000E+00
  0.00000000E+00  0.00000000E+00  0.00000000E+00
  0.00000000E+00  0.00000000E+00  0.00000000E+00
  0.00000000E+00  0.00000000E+00  0.00000000E+00
  0.00000000E+00  0.00000000E+00  0.00000000E+00
  0.00000000E+00  0.00000000E+00  0.00000000E+00
  0.00000000E+00  0.00000000E+00  0.00000000E+00
  0.00000000E+00  0.00000000E+00  0.00000000E+00
  0.00000000E+00  0.00000000E+00  0.00000000E+00
  0.00000000E+00  0.00000000E+00  0.00000000E+00
  0.00000000E+00  0.00000000E+00  0.00000000E+00
  0.00000000E+00  0.00000000E+00  0.00000000E+00
  0.00000000E+00  0.00000000E+00  0.00000000E+00
  0.00000000E+00  0.00000000E+00  0.00000000E+00
  0.00000000E+00  0.00000000E+00  0.00000000E+00
  0.00000000E+00  0.00000000E+00  0.00000000E+00
  0.00000000E+00  0.00000000E+00  0.00000000E+00
  0.00000000E+00  0.00000000E+00  0.00000000E+00
  0.00000000E+00  0.00000000E+00  0.00000000E+00
  0.00000000E+00  0.00000000E+00  0.00000000E+00
  0.00000000E+00  0.00000000E+00  0.00000000E+00
  0.00000000E+00  0.00000000E+00  0.00000000E+00
  0.00000000E+00  0.00000000E+00  0.00000000E+00
  0.00000000E+00  0.00000000E+00  0.00000000E+00
  0.00000000E+00  0.00000000E+00  0.00000000E+00
  0.00000000E+00  0.00000000E+00  0.00000000E+00
  0.00000000E+00  0.00000000E+00  0.00000000E+00
  0.00000000E+00  0.00000000E+00  0.00000000E+00
  0.00000000E+00  0.00000000E+00  0.00000000E+00
  0.00000000E+00  0.00000000E+00  0.00000000E+00
  0.00000000E+00  0.00000000E+00  0.00000000E+00
