# Supplementary material for: Vacancy-ordered perovskite superlattice in cerium titanate negative electrode for enhanced lithium-ion storage
Source: Nat Commun. 2025 Dec 12;16:11413. doi: 10.1038/s41467-025-66233-6 (PMC12738579; doi:10.1038/s41467-025-66233-6)
Supplement: Supplementary file 2 — Supplementary Data 1-3 [file 41467_2025_66233_MOESM2_ESM.zip › Supplementary Data files/Supplementary Data 3.txt]

                                        
   1.00000000000000     
     7.8999969627154938   -0.0002580601955143    0.0005673271434228
    -0.0002551331132627    7.8823739973634170   -0.0004894598659972
     0.0005737203491069   -0.0004688634723762    8.0153270228029694
   Ce   O    Ti   Li
     5    24     8     5
Direct
 -0.0000168323467760 -0.0002947608330073  0.0000552420537232
  0.9999737450997005  0.4997257388749163  0.9996792984367927
  0.5000294209476456  0.0011357658201492  0.9999895477381592
  1.0000131339159688  0.9999073379671475  0.5000685578157403
  0.5000445410766610 -0.0001275113716883  0.4999458040925599
  0.2327808222844284  0.2794488686890809  1.0001114037315784
  0.2320560564395582  0.7203004816427607 -0.0001204993361305
  0.7677165605457017  0.7204707447589508 -0.0000899905019492
  0.7672387370216970  0.2793744845034308  0.0001238757484423
  0.7442088564129260  0.8001991610335693  0.4998760631104072
  0.2558140937910980  0.8002830137123740  0.4999630250636135
  0.7441685138390981  0.1999150986486923  0.5001129957088065
  0.2559063122937630  0.1997467898884794  0.5000629870756214
  0.5000072187968090  0.7283877362851880  0.2420523993233715
  1.0000016059178101  0.7870674807971373  0.7481867355763581
  1.0000192918031390  0.2132676068360218  0.7486587198971084
  0.0000088077493867  0.2130004920569039  0.2516582877957800
  0.5000084995809388  0.2712242058106684  0.2420780527124051
  0.7696023716837032  0.5000199241522821  0.2863139113001484
 -0.0000663881431479  0.7873759728684115  0.2516497664230602
  0.2757950238659591 -0.0000514810207780  0.2126086735692457
  0.2304001843881701  0.4999409561928184  0.2865777463775397
  0.2755731774785564  0.9999240308518338  0.7874563042108350
  0.7241650306517760  0.9999629053798730  0.2127057347916090
  0.2306014660856456  0.4999832295832869  0.7134784503105924
  0.7694966625833757  0.4999946226217274  0.7137314808266041
  0.7243960880948005 -0.0000352107111731  0.7872952488381300
  0.5000079627419300  0.2712377999993459  0.7581672186927451
  0.4999648618830852  0.7286802995369517  0.7575208426637293
  0.2474696696819120  0.2526349810899049  0.2531851551506500
  0.7525406661220860  0.2526361458041498  0.2531858637037744
  0.2474410492015420  0.7472841390160812  0.2529466819881639
  0.7525057473620338  0.2526511419708898  0.7469272020079655
  0.7524570369056122  0.7473605940396231  0.7468973530136229
  0.2475390064880965  0.2526444711161835  0.7469515778582501
  0.2474934125454230  0.7473076726995697  0.7469227547155864
  0.7524486056169454  0.7473019423550818  0.2529439616892614
  0.0000050787622345  0.4998802239026927  0.4999046449604454
  0.4998042214069160  0.5007418610979745  0.5000678106870562
  0.5004505928743805  0.4996191521323888  0.0000724410962607
  0.4999782989996311  0.4998901398391808  0.2520161643005538
  0.4999507875498171  0.4999817503609044  0.7480605037818240
 
  0.00000000E+00  0.00000000E+00  0.00000000E+00
  0.00000000E+00  0.00000000E+00  0.00000000E+00
  0.00000000E+00  0.00000000E+00  0.00000000E+00
  0.00000000E+00  0.00000000E+00  0.00000000E+00
  0.00000000E+00  0.00000000E+00  0.00000000E+00
  0.00000000E+00  0.00000000E+00  0.00000000E+00
  0.00000000E+00  0.00000000E+00  0.00000000E+00
  0.00000000E+00  0.00000000E+00  0.00000000E+00
  0.00000000E+00  0.00000000E+00  0.00000000E+00
  0.00000000E+00  0.00000000E+00  0.00000000E+00
  0.00000000E+00  0.00000000E+00  0.00000000E+00
  0.00000000E+00  0.00000000E+00  0.00000000E+00
  0.00000000E+00  0.00000000E+00  0.00000000E+00
  0.00000000E+00  0.00000000E+00  0.00000000E+00
  0.00000000E+00  0.00000000E+00  0.00000000E+00
  0.00000000E+00  0.00000000E+00  0.00000000E+00
  0.00000000E+00  0.00000000E+00  0.00000000E+00
  0.00000000E+00  0.00000000E+00  0.00000000E+00
  0.00000000E+00  0.00000000E+00  0.00000000E+00
  0.00000000E+00  0.00000000E+00  0.00000000E+00
  0.00000000E+00  0.00000000E+00  0.00000000E+00
  0.00000000E+00  0.00000000E+00  0.00000000E+00
  0.00000000E+00  0.00000000E+00  0.00000000E+00
  0.00000000E+00  0.00000000E+00  0.00000000E+00
  0.00000000E+00  0.00000000E+00  0.00000000E+00
  0.00000000E+00  0.00000000E+00  0.00000000E+00
  0.00000000E+00  0.00000000E+00  0.00000000E+00
  0.00000000E+00  0.00000000E+00  0.00000000E+00
  0.00000000E+00  0.00000000E+00  0.00000000E+00
  0.00000000E+00  0.00000000E+00  0.00000000E+00
  0.00000000E+00  0.00000000E+00  0.00000000E+00
  0.00000000E+00  0.00000000E+00  0.00000000E+00
  0.00000000E+00  0.00000000E+00  0.00000000E+00
  0.00000000E+00  0.00000000E+00  0.00000000E+00
  0.00000000E+00  0.00000000E+00  0.00000000E+00
  0.00000000E+00  0.00000000E+00  0.00000000E+00
  0.00000000E+00  0.00000000E+00  0.00000000E+00
  0.00000000E+00  0.00000000E+00  0.00000000E+00
  0.00000000E+00  0.00000000E+00  0.00000000E+00
  0.00000000E+00  0.00000000E+00  0.00000000E+00
  0.00000000E+00  0.00000000E+00  0.00000000E+00
  0.00000000E+00  0.00000000E+00  0.00000000E+00
