# Supplementary material for: Vacancy-ordered perovskite superlattice in cerium titanate negative electrode for enhanced lithium-ion storage
Source: Nat Commun. 2025 Dec 12;16:11413. doi: 10.1038/s41467-025-66233-6 (PMC12738579; doi:10.1038/s41467-025-66233-6)
Supplement: Supplementary file 5 — Source Data [file 41467_2025_66233_MOESM5_ESM.xlsx]

## Sheet: Fig 1c
2θ (degree)	Yobs	Ycalc	Difference		2θ (degree)	Bragg position
20.0086	50	43.4879	-168.589		22.931	1
20.0281	43	43.3942	-175.496		25.7037	1
20.0476	45	43.301	-173.402		32.6424	1
20.067	44	43.2086	-174.31		34.701	1
20.0865	35	43.1167	-183.218		40.3255	1
20.106	29	43.0254	-189.127		42.1241	1
20.1254	37	42.9347	-181.036		46.8227	1
20.1449	43	42.8446	-174.946		48.4859	1
20.1644	44	42.755	-173.856		52.8253	1
20.1839	33	42.6661	-184.768		54.1645	1
20.2033	34	42.5778	-183.679		58.283	1
20.2228	42	42.49	-175.591		59.6658	1
20.2423	36	42.4029	-181.504		64.7909	1
20.2617	36	42.3163	-181.418		68.5513	1
20.2812	33	42.2303	-184.332
20.3007	41	42.1449	-176.246
20.3202	43	42.06	-174.161
20.3396	39	41.9757	-178.077
20.3591	42	41.892	-174.993
20.3786	41	41.8088	-175.91
20.3981	36	41.7262	-180.828
20.4175	34	41.6442	-182.746
20.437	51	41.5627	-165.664
20.4565	48	41.4818	-168.583
20.4759	41	41.4015	-175.503
20.4954	43	41.3217	-173.423
20.5149	36	41.2424	-180.344
20.5344	40	41.1637	-176.265
20.5538	36	41.0855	-180.187
20.5733	36	41.0079	-180.109
20.5928	32	40.9308	-184.032
20.6122	42	40.8542	-173.956
20.6317	48	40.7782	-167.88
20.6512	45	40.7027	-170.804
20.6707	43	40.6278	-172.729
20.6901	53	40.5533	-162.655
20.7096	45	40.4795	-170.581
20.7291	36	40.4061	-179.507
20.7485	51	40.3332	-164.435
20.768	38	40.2609	-177.362
20.7875	45	40.1891	-170.29
20.807	48	40.1177	-167.219
20.8264	33	40.0469	-182.148
20.8459	45	39.9766	-170.078
20.8654	47	39.9069	-168.008
20.8849	43	39.8376	-171.939
20.9043	36	39.7688	-178.87
20.9238	45	39.7005	-169.802
20.9433	39	39.6327	-175.734
20.9627	40	39.5654	-174.667
20.9822	36	39.4986	-178.6
21.0017	42	39.4323	-172.534
21.0211	37	39.3665	-177.468
21.0406	42	39.3011	-172.403
21.0601	50	39.2363	-164.338
21.0796	53	39.1719	-161.273
21.099	28	39.108	-186.209
21.1185	34	39.0446	-180.146
21.138	41	38.9816	-173.083
21.1575	40	38.9191	-174.02
21.1769	22	38.8571	-191.958
21.1964	31	38.7955	-182.897
21.2159	35	38.7345	-178.836
21.2353	36	38.6738	-177.775
21.2548	40	38.6136	-173.715
21.2743	46	38.554	-167.655
21.2938	30	38.4947	-183.596
21.3132	46	38.4359	-167.537
21.3327	38	38.3775	-175.479
21.3522	41	38.3196	-172.421
21.3716	35	38.2621	-178.364
21.3911	40	38.2051	-173.306
21.4106	38	38.1485	-175.25
21.4301	45	38.0924	-168.194
21.4495	40	38.0366	-173.138
21.469	51	37.9813	-162.083
21.4885	26	37.9265	-187.028
21.508	49	37.8721	-163.973
21.5274	57	37.8181	-155.919
21.5469	42	37.7645	-170.866
21.5664	48	37.7113	-164.813
21.5858	34	37.6586	-178.76
21.6053	35	37.6063	-177.708
21.6248	34	37.5544	-178.656
21.6442	37	37.5029	-175.604
21.6637	30	37.4518	-182.553
21.6832	45	37.4011	-167.502
21.7027	40	37.3508	-172.452
21.7221	51	37.301	-161.402
21.7416	36	37.2515	-176.353
21.7611	43	37.2471	-169.348
21.7806	41	37.2	-171.301
21.8	36	37.1534	-176.255
21.8195	34	37.1315	-178.233
21.839	39	37.0867	-173.188
21.8585	36	37.0424	-176.144
21.8779	31	37.0124	-181.114
21.8974	36	36.9697	-176.071
21.9169	36	36.9276	-176.029
21.9363	38	36.8936	-173.995
21.9558	24	36.853	-187.954
21.9753	24	36.8131	-187.914
21.9948	34	36.7739	-177.875
22.0142	37	36.7353	-174.837
22.0337	43	36.6975	-168.799
22.0532	49	36.6605	-162.762
22.0726	40	36.6242	-171.726
22.0921	38	36.5888	-173.69
22.1116	33	36.5543	-178.656
22.1311	32	36.5207	-179.622
22.1505	25	36.4881	-186.589
22.17	36	36.4566	-175.558
22.1895	35	36.4261	-176.528
22.209	43	36.3969	-168.498
22.2284	34	36.369	-177.47
22.2479	34	36.3425	-177.444
22.2674	32	36.3175	-179.419
22.2868	45	36.2942	-166.396
22.3063	32	36.2728	-179.374
22.3258	45	36.2535	-166.355
22.3453	39	36.2364	-172.338
22.3647	33	36.2219	-178.323
22.3842	29	36.2103	-182.312
22.4037	39	36.2019	-172.303
22.4231	35	36.1974	-176.299
22.4426	38	36.1971	-173.298
22.4621	28	36.2019	-183.303
22.4815	25	36.2126	-186.314
22.501	40	36.2302	-171.332
22.5205	36	36.2561	-175.357
22.54	45	36.2919	-166.393
22.5594	33	36.34	-178.441
22.5789	42	36.403	-169.504
22.5984	42	36.4847	-169.586
22.6179	46	36.5903	-165.692
22.6373	33	36.7266	-178.828
22.6568	36	36.9036	-176.005
22.6763	33	37.1354	-179.237
22.6958	51	37.4446	-161.546
22.7152	35	37.8709	-177.972
22.7347	44	38.4955	-169.597
22.7542	29	39.4889	-185.59
22.7736	33	41.1673	-183.269
22.7931	35	44.029	-184.13
22.8126	39	48.7098	-184.811
22.832	45	55.6885	-185.79
22.8515	48	65.6096	-192.711
22.871	52	78.7797	-201.881
22.8905	83	91.2444	-183.346
22.9099	112	98.0133	-161.115
22.9294	125	96.4771	-146.579
22.9489	104	90.9373	-162.039
22.9684	107	85.76	-153.861
22.9878	118	80.6421	-137.743
23.0073	80	76.5351	-171.636
23.0268	77	72.3105	-170.412
23.0462	97	65.9156	-144.017
23.0657	44	59.586	-190.687
23.0852	60	53.9855	-169.087
23.1047	71	48.0655	-152.167
23.1241	48	43.0348	-170.136
23.1436	56	39.8252	-158.927
23.1631	49	38.0984	-164.2
23.1825	38	37.1917	-174.293
23.202	42	36.6491	-169.751
23.2215	41	36.2693	-170.371
23.241	36	35.9789	-175.08
23.2604	38	35.7473	-172.849
23.2799	31	35.5574	-179.659
23.2994	28	35.3986	-182.5
23.3189	40	35.2633	-170.365
23.3383	32	35.1462	-178.248
23.3578	28	35.0436	-182.145
23.3773	29	34.9527	-181.054
23.3967	31	34.8712	-178.973
23.4162	32	34.7976	-177.899
23.4357	39	34.7304	-170.832
23.4551	31	34.6688	-178.77
23.4746	46	34.6118	-163.713
23.4941	33	34.5589	-176.66
23.5136	41	34.5094	-168.611
23.533	47	34.4629	-162.564
23.5525	45	34.4191	-164.52
23.572	31	34.3776	-178.479
23.5915	37	34.3381	-172.439
23.6109	27	34.3005	-182.402
23.6304	36	34.2645	-173.366
23.6499	24	34.23	-185.331
23.6693	25	34.1968	-184.298
23.6888	27	34.1649	-182.266
23.7083	33	34.134	-176.235
23.7278	31	34.1042	-178.206
23.7472	33	34.0753	-176.177
23.7667	32	34.0472	-177.149
23.7862	33	34.0199	-176.121
23.8056	40	33.9934	-169.095
23.8251	36	33.9675	-173.069
23.8446	25	33.9423	-184.044
23.8641	29	33.9177	-180.019
23.8835	30	33.8937	-178.995
23.903	30	33.8701	-178.971
23.9225	33	33.8471	-175.948
23.9419	37	33.8245	-171.926
23.9614	40	33.8024	-168.904
23.9809	41	33.7807	-167.882
24.0004	41	33.7594	-167.861
24.0198	51	33.7385	-157.84
24.0393	29	33.6741	-179.775
24.0588	28	33.6553	-180.757
24.0783	28	33.6369	-180.738
24.0977	43	33.571	-165.672
24.1172	35	33.5547	-173.656
24.1367	26	33.5385	-182.64
24.1562	26	33.5225	-182.624
24.1756	32	33.5067	-176.608
24.1951	33	33.491	-175.592
24.2146	21	33.4755	-187.577
24.234	37	33.4601	-171.561
24.2535	28	33.4448	-180.546
24.273	29	33.4298	-179.531
24.2924	32	33.4148	-176.516
24.3119	31	33.4	-177.501
24.3314	28	33.3854	-180.487
24.3509	35	33.3708	-173.472
24.3703	32	33.3565	-176.458
24.3898	29	33.3422	-179.444
24.4093	25	33.3281	-183.429
24.4288	39	33.3141	-169.416
24.4482	43	33.3003	-165.402
24.4677	34	33.2866	-174.388
24.4872	32	33.273	-176.374
24.5066	35	33.2596	-173.361
24.5261	24	33.2462	-184.348
24.5456	37	33.233	-171.334
24.5651	34	33.22	-174.321
24.5845	32	33.207	-176.308
24.604	35	33.1942	-173.296
24.6235	31	33.1815	-177.283
24.6429	30	33.1689	-178.27
24.6624	39	33.1564	-169.258
24.6819	30	33.1441	-178.245
24.7014	32	33.1318	-176.233
24.7208	27	33.1197	-181.221
24.7403	29	33.1077	-179.209
24.7598	35	33.2112	-173.313
24.7793	30	33.2045	-178.306
24.7987	32	33.1982	-176.3
24.8182	34	33.1925	-174.294
24.8377	34	33.2517	-174.353
24.8571	28	33.2498	-180.351
24.8766	41	33.2488	-167.35
24.8961	37	33.2486	-171.35
24.9155	23	33.2493	-185.351
24.935	33	33.2511	-175.352
24.9545	33	33.254	-175.355
24.974	40	33.2581	-168.36
24.9934	33	33.2636	-175.365
25.0129	23	33.2706	-185.372
25.0324	31	33.2793	-177.381
25.0519	33	33.2898	-175.391
25.0713	35	33.3025	-173.404
25.0908	39	33.3175	-169.419
25.1103	38	33.3351	-170.436
25.1297	49	33.3558	-159.457
25.1492	43	33.38	-165.481
25.1687	32	33.4081	-176.51
25.1882	33	33.4408	-175.542
25.2076	33	33.4789	-175.58
25.2271	30	33.5233	-178.625
25.2466	41	33.575	-167.676
25.266	43	33.6355	-165.737
25.2855	38	33.7064	-170.808
25.305	41	33.79	-167.891
25.3245	26	33.889	-182.99
25.3439	46	34.0071	-163.108
25.3634	40	34.149	-169.25
25.3829	35	34.321	-174.422
25.4023	27	34.5319	-182.633
25.4218	38	34.7935	-171.895
25.4413	39	35.1232	-171.225
25.4608	40	35.5461	-170.647
25.4802	42	36.1007	-169.202
25.4997	48	36.8522	-163.954
25.5192	43	37.9327	-170.034
25.5387	43	39.6646	-171.766
25.5581	42	42.8111	-175.912
25.5776	48	48.8689	-175.97
25.5971	73	60.1685	-162.27
25.6166	78	79.3925	-176.494
25.636	122	109.702	-162.804
25.6555	137	148.179	-186.281
25.675	142	180.6	-213.701
25.6944	144	183.649	-214.751
25.7139	143	161.201	-193.302
25.7334	141	140.302	-174.403
25.7528	166	120.681	-129.782
25.7723	149	92.8032	-118.905
25.7918	140	66.9221	-102.023
25.8113	127	51.0117	-99.1131
25.8307	90	43.3415	-128.443
25.8502	83	39.8755	-131.977
25.8697	62	38.0569	-151.158
25.8892	51	36.8979	-160.999
25.9086	48	36.0777	-163.179
25.9281	45	35.4692	-165.571
25.9476	43	35.0034	-167.105
25.967	43	34.6382	-166.74
25.9865	38	34.346	-171.447
26.006	41	34.1081	-168.209
26.0255	53	33.9114	-156.013
26.0449	34	33.7466	-174.848
26.0644	38	33.607	-170.708
26.0839	28	33.4873	-180.589
26.1033	30	33.3838	-178.485
26.1228	34	33.2935	-174.395
26.1423	36	33.2141	-172.316
26.1618	31	33.1438	-177.245
26.1812	41	33.0811	-167.182
26.2007	33	33.0248	-175.126
26.2202	36	32.9741	-172.075
26.2397	30	32.928	-178.029
26.2591	34	32.886	-173.987
26.2786	40	32.8475	-167.949
26.2981	40	32.812	-167.913
26.3175	34	32.7793	-173.881
26.337	47	32.7489	-160.85
26.3565	36	32.7206	-171.822
26.3759	36	32.6941	-171.795
26.3954	36	32.6693	-171.771
26.4149	39	32.6459	-168.747
26.4344	37	32.6239	-170.725
26.4538	38	32.603	-169.704
26.4733	39	32.5832	-168.685
26.4928	38	32.5644	-169.666
26.5123	39	32.5465	-168.648
26.5317	55	32.5293	-152.631
26.5512	34	32.5128	-173.614
26.5707	36	32.497	-171.598
26.5901	30	32.3669	-177.468
26.6096	39	32.357	-168.458
26.6291	24	32.3473	-183.449
26.6486	27	32.2746	-180.376
26.668	33	32.2679	-174.369
26.6875	42	32.2612	-165.363
26.707	41	32.2545	-166.356
26.7264	25	32.2478	-182.349
26.7459	42	32.2412	-165.343
26.7654	35	32.2345	-172.336
26.7849	20	32.2278	-187.329
26.8043	43	32.2211	-164.323
26.8238	37	32.2145	-170.316
26.8433	33	32.2078	-174.309
26.8627	32	32.2011	-175.303
26.8822	25	32.1945	-182.296
26.9017	38	32.1878	-169.289
26.9212	43	32.1811	-164.283
26.9406	38	32.1745	-169.276
26.9601	36	32.1678	-171.269
26.9796	26	32.1611	-181.262
26.9991	31	32.1544	-176.256
27.0185	36	32.1478	-171.249
27.038	23	32.1411	-184.242
27.0575	37	32.1344	-170.236
27.0769	38	32.1277	-169.229
27.0964	36	32.121	-171.222
27.1159	27	32.1142	-180.216
27.1354	37	32.1075	-170.209
27.1548	28	32.1008	-179.202
27.1743	34	32.0941	-173.195
27.1938	33	32.0873	-174.189
27.2132	35	32.0806	-172.182
27.2327	26	32.0738	-181.175
27.2522	37	32.067	-170.168
27.2717	44	32.0602	-163.162
27.2911	46	32.0534	-161.155
27.3106	37	32.0466	-170.148
27.3301	36	32.0398	-171.141
27.3496	36	32.0329	-171.134
27.369	45	32.0261	-162.127
27.3885	33	32.0192	-174.121
27.408	32	32.0123	-175.114
27.4274	28	32.0054	-179.107
27.4469	32	31.9985	-175.1
27.4664	27	31.9916	-180.093
27.4859	33	31.9846	-174.086
27.5053	37	31.9776	-170.079
27.5248	29	31.9706	-178.072
27.5443	36	31.9636	-171.065
27.5637	49	31.9566	-158.058
27.5832	28	31.9496	-179.051
27.6027	30	31.9425	-177.044
27.6222	40	31.9354	-167.037
27.6416	39	31.9283	-168.03
27.6611	29	31.9212	-178.023
27.6806	44	31.914	-163.015
27.7001	33	31.9069	-174.008
27.7195	26	31.8997	-181.001
27.739	29	31.8925	-177.994
27.7585	43	31.8852	-163.987
27.7779	35	31.8779	-171.979
27.7974	38	31.8707	-168.972
27.8169	36	31.8634	-170.965
27.8363	28	31.856	-178.957
27.8558	41	31.8486	-165.95
27.8753	28	31.8413	-178.943
27.8948	39	31.8339	-167.935
27.9142	44	31.8264	-162.928
27.9337	42	31.819	-164.92
27.9532	25	31.8115	-181.913
27.9727	39	31.8039	-167.905
27.9921	34	31.7964	-172.898
28.0116	34	31.7888	-172.89
28.0311	37	31.7812	-169.883
28.0505	34	31.7736	-172.875
28.07	27	31.7659	-179.867
28.0895	36	31.7582	-170.86
28.109	32	31.7505	-174.852
28.1284	31	31.7428	-175.844
28.1479	22	31.735	-184.836
28.1674	29	31.7272	-177.829
28.1868	32	31.7193	-174.821
28.2063	32	31.7115	-174.813
28.2258	36	31.7036	-170.805
28.2453	42	31.6956	-164.797
28.2647	25	31.6877	-181.789
28.2842	31	31.6797	-175.781
28.3037	41	31.6716	-165.773
28.3231	28	31.6636	-178.765
28.3426	30	31.6555	-176.757
28.3621	46	31.6474	-160.749
28.3816	36	31.6392	-170.741
28.401	33	31.631	-173.732
28.4205	27	31.6228	-179.724
28.44	34	31.6145	-172.716
28.4595	38	31.6062	-168.708
28.4789	31	31.5979	-175.699
28.4984	41	31.5895	-165.691
28.5179	44	31.5812	-162.683
28.5373	29	31.5727	-177.674
28.5568	35	31.5643	-171.666
28.5763	31	31.5557	-175.657
28.5958	43	31.5472	-163.649
28.6152	25	31.5386	-181.64
28.6347	33	31.53	-173.631
28.6542	34	31.5214	-172.623
28.6736	29	31.5127	-177.614
28.6931	31	31.504	-175.605
28.7126	30	31.4952	-176.597
28.7321	38	31.4865	-168.588
28.7515	35	31.4776	-171.579
28.771	25	31.4688	-181.57
28.7905	24	31.4599	-182.561
28.81	31	31.4509	-175.552
28.8294	27	31.442	-179.543
28.8489	23	31.433	-183.534
28.8684	32	31.4239	-174.525
28.8878	23	31.4148	-183.516
28.9073	40	31.4057	-166.507
28.9268	29	31.3965	-177.498
28.9463	27	31.3873	-179.489
28.9657	28	31.3781	-178.479
28.9852	32	31.3688	-174.47
29.0047	28	31.3595	-178.461
29.0241	31	31.3502	-175.452
29.0436	31	31.3408	-175.442
29.0631	32	31.3313	-174.433
29.0826	33	31.3219	-173.423
29.102	37	31.3124	-169.414
29.1215	27	31.3028	-179.404
29.141	39	31.2933	-167.395
29.1605	27	31.2836	-179.385
29.1799	35	31.274	-171.375
29.1994	22	31.2643	-184.366
29.2189	23	31.2545	-183.356
29.2383	23	31.2448	-183.346
29.2578	25	31.235	-181.336
29.2773	28	31.2251	-178.326
29.2967	26	31.2152	-180.317
29.3162	29	31.2053	-177.307
29.3357	27	31.1953	-179.297
29.3552	32	31.1853	-174.287
29.3746	24	31.1753	-182.277
29.3941	38	31.1652	-168.267
29.4136	40	31.1551	-166.256
29.4331	46	31.1449	-160.246
29.4525	29	31.1347	-177.236
29.472	30	31.1244	-176.226
29.4915	44	31.1142	-162.216
29.5109	26	31.1039	-180.205
29.5304	35	31.0935	-171.195
29.5499	33	31.0831	-173.184
29.5694	39	31.0727	-167.174
29.5888	31	31.0622	-175.164
29.6083	19	31.0517	-187.153
29.6278	24	31.0411	-182.143
29.6472	25	31.0305	-181.132
29.6667	34	31.0199	-172.121
29.6862	39	31.0093	-167.111
29.7057	29	30.9985	-177.1
29.7251	25	30.9878	-181.089
29.7446	27	30.977	-179.078
29.7641	33	30.9662	-173.068
29.7836	39	30.9553	-167.057
29.803	35	30.9444	-171.046
29.8225	26	30.9335	-180.035
29.842	27	30.9225	-179.024
29.8614	27	30.9115	-179.013
29.8809	24	30.9005	-182.002
29.9004	31	30.8894	-174.991
29.9199	33	30.8783	-172.98
29.9393	33	30.8671	-172.968
29.9588	35	30.8559	-170.957
29.9783	33	30.8447	-172.946
29.9977	38	30.8334	-167.935
30.0172	28	30.8221	-177.923
30.0367	34	30.8107	-171.912
30.0562	43	30.7994	-162.901
30.0756	22	30.7879	-183.889
30.0951	33	30.7765	-172.878
30.1146	27	30.765	-178.866
30.134	40	30.7534	-165.855
30.1535	34	30.7419	-171.843
30.173	28	30.7303	-177.832
30.1925	32	30.7186	-173.82
30.2119	22	30.7069	-183.808
30.2314	31	30.6952	-174.797
30.2509	36	30.6835	-169.785
30.2704	27	30.6717	-178.773
30.2898	29	30.6599	-176.761
30.3093	39	30.648	-166.749
30.3288	27	30.6362	-178.738
30.3482	35	30.6242	-170.726
30.3677	28	30.6123	-177.714
30.3872	25	30.6003	-180.702
30.4066	26	30.5882	-179.69
30.4261	37	30.5762	-168.678
30.4456	28	30.5641	-177.665
30.4651	31	30.552	-174.653
30.4845	35	30.5398	-170.641
30.504	28	30.5276	-177.629
30.5235	30	30.5154	-175.617
30.543	17	30.5031	-188.604
30.5624	33	30.4908	-172.592
30.5819	28	30.4785	-177.58
30.6014	41	30.4661	-164.567
30.6209	27	30.4537	-178.555
30.6403	22	30.4413	-183.543
30.6598	35	30.4288	-170.53
30.6793	44	30.4163	-161.518
30.6987	35	30.4038	-170.505
30.7182	26	30.3912	-179.493
30.7377	29	30.3787	-176.48
30.7571	31	30.3661	-174.467
30.7766	26	30.3534	-179.455
30.7961	22	30.3407	-183.442
30.8156	41	30.328	-164.429
30.835	27	30.3153	-178.417
30.8545	35	30.3025	-170.404
30.874	34	30.2897	-171.391
30.8935	24	30.2769	-181.378
30.9129	25	30.264	-180.365
30.9324	27	30.2511	-178.353
30.9519	32	30.2382	-173.34
30.9714	29	30.2253	-176.327
30.9908	29	30.2123	-176.314
31.0103	27	30.1993	-178.301
31.0298	35	30.1863	-170.288
31.0492	23	30.1732	-182.275
31.0687	33	30.1601	-172.262
31.0882	27	30.147	-178.248
31.1076	21	30.1339	-184.235
31.1271	29	30.1207	-176.222
31.1466	23	30.1075	-182.209
31.1661	20	30.0943	-185.196
31.1855	24	30.0811	-181.182
31.205	23	30.0678	-182.169
31.2245	20	30.0545	-185.156
31.244	39	30.0412	-166.143
31.2634	21	30.0278	-184.129
31.2829	27	30.0145	-178.116
31.3024	41	30.0011	-164.102
31.3218	28	29.9877	-177.089
31.3413	29	29.9742	-176.076
31.3608	23	29.9608	-182.062
31.3803	23	29.9473	-182.049
31.3997	23	29.9338	-182.035
31.4192	33	29.9202	-172.022
31.4387	23	29.9067	-182.008
31.4581	18	29.8931	-186.994
31.4776	29	29.8795	-175.981
31.4971	24	29.8659	-180.967
31.5166	33	29.8522	-171.954
31.536	37	29.8386	-167.94
31.5555	44	29.8249	-160.926
31.575	29	29.8112	-175.913
31.5944	36	29.7975	-168.899
31.6139	35	29.7837	-169.885
31.6334	35	29.77	-169.871
31.6529	31	29.7562	-173.858
31.6723	31	29.7424	-173.844
31.6918	40	29.7286	-164.83
31.7113	33	30.172	-172.273
31.7308	31	30.1784	-174.28
31.7502	34	30.1861	-171.288
31.7697	35	30.1954	-170.297
31.7892	34	31.2291	-172.33
31.8086	35	31.2868	-171.388
31.8281	31	31.3496	-175.451
31.8476	25	31.4178	-181.519
31.8671	39	31.909	-168.01
31.8865	33	32.0082	-174.11
31.906	25	32.116	-182.217
31.9255	34	32.2332	-173.335
31.9449	39	32.361	-168.462
31.9644	34	32.5003	-173.602
31.9839	35	32.6527	-172.754
32.0034	29	32.8195	-178.921
32.0228	38	33.0025	-170.104
32.0423	29	33.2038	-179.305
32.0618	38	33.4257	-170.527
32.0812	34	33.6709	-174.772
32.1007	31	33.9426	-178.044
32.1202	29	34.2447	-180.346
32.1397	38	34.5816	-171.683
32.1591	38	34.9586	-172.06
32.1786	37	35.3823	-173.484
32.1981	36	35.8605	-174.962
32.2176	31	36.4026	-180.504
32.237	31	37.0205	-181.122
32.2565	41	37.7289	-171.83
32.276	37	38.5463	-176.648
32.2954	44	39.4956	-170.597
32.3149	46	40.6078	-169.709
32.3344	37	41.9223	-180.024
32.3539	24	43.4921	-194.593
32.3733	45	45.3888	-175.49
32.3928	48	47.713	-174.814
32.4123	49	50.6073	-176.709
32.4318	48	54.283	-181.384
32.4512	55	59.0624	-179.164
32.4707	57	65.4925	-183.594
32.4902	94	74.685	-155.786
32.5096	99	89.4951	-165.596
32.5291	143	117.398	-149.5
32.5486	186	174.79	-163.892
32.568	287	287.247	-175.349
32.5875	449	473.72	-199.822
32.607	723	706.61	-158.712
32.6265	900	881.18	-156.282
32.6459	976	948.884	-147.985
32.6654	1113	1127.77	-189.873
32.6849	1446	1514.46	-243.562
32.7043	1812	1791.22	-154.322
32.7238	1627	1546.09	-94.1957
32.7433	1084	1085.21	-176.313
32.7628	856	885.408	-204.51
32.7822	862	877.354	-190.455
32.8017	777	750.73	-148.832
32.8212	525	468.816	-118.918
32.8407	217	248.193	-206.295
32.8601	112	141.691	-204.793
32.8796	113	99.9948	-162.096
32.8991	75	81.2348	-181.336
32.9185	80	70.0285	-165.13
32.938	46	62.2747	-191.376
32.9575	56	56.594	-175.695
32.977	54	52.2852	-173.387
32.9964	42	48.9284	-182.03
33.0159	40	46.257	-181.358
33.0354	47	44.0905	-172.192
33.0549	23	42.3066	-194.408
33.0743	37	40.8181	-178.92
33.0938	43	39.5619	-171.663
33.1133	37	38.4905	-176.592
33.1327	47	37.5687	-165.67
33.1522	40	36.769	-171.87
33.1717	48	36.0705	-163.172
33.1912	48	35.456	-162.557
33.2106	37	34.9124	-173.014
33.2301	31	34.4286	-178.53
33.2496	31	33.9961	-178.097
33.269	28	33.6075	-180.709
33.2885	43	33.2567	-165.358
33.308	30	32.939	-178.04
33.3275	41	32.65	-166.751
33.3469	41	32.3862	-166.488
33.3664	31	32.1446	-176.246
33.3859	39	31.9227	-168.024
33.4053	25	31.7181	-181.82
33.4248	40	31.5291	-166.63
33.4443	35	31.3539	-171.455
33.4638	33	31.1913	-173.293
33.4832	32	31.0398	-174.141
33.5027	36	30.8983	-170
33.5222	35	30.766	-170.867
33.5416	36	30.1982	-169.3
33.5611	40	30.0998	-165.201
33.5806	31	30.0072	-174.109
33.6001	25	29.9199	-180.021
33.6195	29	28.8265	-174.928
33.639	37	28.7898	-166.891
33.6585	35	28.7547	-168.856
33.678	29	28.721	-174.822
33.6974	36	28.2786	-167.38
33.7169	29	28.2651	-174.366
33.7364	29	28.2516	-174.353
33.7558	23	28.2382	-180.34
33.7753	42	28.2727	-161.374
33.7948	40	28.2675	-163.369
33.8143	46	28.2567	-157.358
33.8337	39	28.2461	-164.347
33.8532	26	28.2611	-177.362
33.8727	33	28.2521	-170.353
33.8921	41	28.2435	-162.345
33.9116	41	28.2352	-162.337
33.9311	34	28.2274	-169.329
33.9506	34	28.2201	-169.321
33.97	31	28.2133	-172.315
33.9895	18	28.207	-185.308
34.009	38	28.2014	-165.303
34.0284	37	28.1965	-166.298
34.0479	30	28.1924	-173.294
34.0674	40	28.1892	-163.291
34.0869	31	28.1869	-172.288
34.1063	32	28.1858	-171.287
34.1258	27	28.1859	-176.287
34.1453	29	28.1874	-174.289
34.1648	37	28.1906	-166.292
34.1842	22	28.1957	-181.297
34.2037	33	28.203	-170.304
34.2232	32	28.2127	-171.314
34.2426	29	28.2254	-174.327
34.2621	24	28.2416	-179.343
34.2816	32	28.2619	-171.363
34.3011	29	28.2871	-174.388
34.3205	28	28.3182	-175.42
34.34	32	28.3565	-171.458
34.3595	33	28.4038	-170.505
34.3789	35	28.4622	-168.564
34.3984	32	28.5346	-171.636
34.4179	20	28.6252	-183.727
34.4374	21	28.7394	-182.841
34.4568	39	28.8855	-164.987
34.4763	35	29.0751	-169.176
34.4958	34	29.3264	-170.428
34.5153	34	29.6683	-170.77
34.5347	30	30.1521	-175.253
34.5542	41	30.8938	-164.995
34.5737	38	32.2339	-169.335
34.5931	44	35.1399	-166.241
34.6126	49	41.7503	-167.852
34.6321	58	55.1112	-172.213
34.6516	64	75.9309	-187.032
34.671	71	97.2206	-201.322
34.6905	89	100.657	-186.759
34.71	71	83.5217	-187.623
34.7294	120	70.1838	-125.285
34.7489	127	70.6594	-118.761
34.7684	93	75.1495	-157.251
34.7879	80	70.4617	-165.563
34.8073	79	60.6422	-156.744
34.8268	74	54.7099	-155.811
34.8463	60	50.3937	-165.495
34.8657	40	44.9859	-180.087
34.8852	38	41.243	-178.344
34.9047	26	40.2332	-189.335
34.9242	30	39.862	-184.963
34.9436	33	37.5455	-179.647
34.9631	42	34.0681	-167.169
34.9826	32	31.4219	-174.523
35.002	33	29.936	-172.037
35.0215	39	29.1914	-165.293
35.041	31	28.786	-172.887
35.0605	24	28.5225	-179.624
35.0799	30	28.3291	-173.431
35.0994	25	28.1788	-178.28
35.1189	36	28.0578	-167.159
35.1384	23	27.9581	-180.06
35.1578	27	27.8743	-175.976
35.1773	22	27.8024	-180.904
35.1968	27	27.7401	-175.841
35.2162	39	27.6852	-163.787
35.2357	26	27.6363	-176.738
35.2552	28	27.5924	-174.694
35.2747	28	27.5526	-174.654
35.2941	25	27.5162	-177.618
35.3136	35	27.4827	-167.584
35.3331	31	27.4516	-171.553
35.3525	28	27.4227	-174.524
35.372	35	27.3956	-167.497
35.3915	29	27.3701	-173.472
35.411	32	27.346	-170.447
35.4304	22	27.3232	-180.425
35.4499	24	27.3014	-178.403
35.4694	28	27.2805	-174.382
35.4888	37	27.2606	-165.362
35.5083	35	27.2414	-167.343
35.5278	22	27.2229	-180.324
35.5473	27	27.205	-175.306
35.5667	24	27.1877	-178.289
35.5862	12	27.1709	-190.272
35.6057	24	27.1546	-178.256
35.6251	25	27.1388	-177.24
35.6446	18	27.1233	-184.225
35.6641	28	27.1082	-174.21
35.6836	29	27.0934	-173.195
35.703	27	27.079	-175.18
35.7225	27	27.0649	-175.166
35.742	26	27.051	-176.152
35.7615	24	27.0374	-178.139
35.7809	15	27.024	-187.125
35.8004	29	27.0109	-173.112
35.8199	33	26.998	-169.099
35.8393	36	26.9853	-166.087
35.8588	37	26.9728	-165.074
35.8783	35	26.9605	-167.062
35.8978	29	26.9483	-173.05
35.9172	31	26.9363	-171.038
35.9367	45	26.9245	-157.026
35.9562	26	26.9128	-176.014
35.9757	21	26.8671	-180.969
35.9951	27	26.8568	-174.958
36.0146	28	26.8465	-173.948
36.0341	34	26.8363	-167.938
36.0535	23	26.8074	-178.909
36.073	34	26.798	-167.899
36.0925	26	26.7886	-175.89
36.112	39	26.7793	-162.881
36.1314	31	26.77	-170.871
36.1509	27	26.7608	-174.862
36.1704	43	26.7516	-158.853
36.1898	27	26.7425	-174.844
36.2093	30	26.7335	-171.835
36.2288	34	26.7245	-167.826
36.2483	36	26.7155	-165.817
36.2677	33	26.7067	-168.808
36.2872	19	26.6978	-182.799
36.3067	29	26.6891	-172.79
36.3261	36	26.6804	-165.782
36.3456	25	26.6717	-176.773
36.3651	34	26.6631	-167.764
36.3846	34	26.6546	-167.756
36.404	31	26.6461	-170.747
36.4235	31	26.6377	-170.739
36.443	21	26.6293	-180.731
36.4624	19	26.621	-182.722
36.4819	33	26.6127	-168.714
36.5014	29	26.6045	-172.706
36.5209	32	26.5964	-169.698
36.5403	25	26.5883	-176.69
36.5598	42	26.5803	-159.682
36.5793	20	26.5724	-181.674
36.5988	30	26.5645	-171.666
36.6182	27	26.5566	-174.658
36.6377	33	26.5489	-168.65
36.6572	20	26.5411	-181.643
36.6766	38	26.5335	-163.635
36.6961	23	26.5259	-178.627
36.7156	24	26.5184	-177.62
36.7351	30	26.5109	-171.612
36.7545	22	26.5035	-179.605
36.774	27	26.4961	-174.598
36.7935	29	26.4888	-172.59
36.8129	29	26.4816	-172.583
36.8324	24	26.4745	-177.576
36.8519	20	26.4673	-181.569
36.8714	27	26.4603	-174.562
36.8908	29	26.4533	-172.555
36.9103	32	26.4464	-169.548
36.9298	29	26.4396	-172.541
36.9492	21	26.4327	-180.534
36.9687	26	26.426	-175.527
36.9882	23	26.4194	-178.521
37.0077	31	26.4127	-170.514
37.0271	22	26.4062	-179.508
37.0466	24	26.3997	-177.501
37.0661	31	26.3933	-170.495
37.0855	26	26.387	-175.488
37.105	28	26.3807	-173.482
37.1245	36	26.3745	-165.476
37.144	34	26.3683	-167.47
37.1634	23	26.3622	-178.464
37.1829	42	26.3562	-159.458
37.2024	29	26.3502	-172.452
37.2219	26	26.3443	-175.446
37.2413	25	26.3385	-176.44
37.2608	27	26.3327	-174.434
37.2803	20	26.327	-181.428
37.2997	31	26.3213	-170.423
37.3192	21	26.3158	-180.417
37.3387	24	26.3102	-177.412
37.3582	25	26.3048	-176.406
37.3776	30	26.2994	-171.401
37.3971	33	26.2941	-168.395
37.4166	24	26.2889	-177.39
37.4361	22	26.2837	-179.385
37.4555	34	26.2785	-167.38
37.475	26	26.2735	-175.375
37.4945	31	26.2685	-170.37
37.5139	29	26.2636	-172.365
37.5334	25	26.2587	-176.36
37.5529	25	26.2539	-176.355
37.5724	21	26.2492	-180.351
37.5918	24	26.2446	-177.346
37.6113	24	26.24	-177.341
37.6308	34	26.2355	-167.337
37.6502	19	26.231	-182.332
37.6697	26	26.2266	-175.328
37.6892	29	26.2223	-172.324
37.7087	25	26.218	-176.319
37.7281	30	26.2139	-171.315
37.7476	20	26.2097	-181.311
37.7671	27	26.2057	-174.307
37.7865	22	26.2017	-179.303
37.806	28	26.1978	-173.299
37.8255	26	26.1939	-175.295
37.845	25	26.1901	-176.292
37.8644	21	26.1864	-180.288
37.8839	39	26.1828	-162.284
37.9034	19	26.1792	-182.281
37.9228	27	26.1757	-174.277
37.9423	32	26.1722	-169.274
37.9618	24	26.1688	-177.27
37.9813	19	26.1655	-182.267
38.0007	22	26.1623	-179.264
38.0202	19	26.1591	-182.261
38.0397	32	26.156	-169.257
38.0592	25	26.153	-176.254
38.0786	26	26.15	-175.251
38.0981	28	26.1471	-173.248
38.1176	24	26.1443	-177.246
38.137	40	26.1415	-161.243
38.1565	29	26.1388	-172.24
38.176	36	26.1362	-165.238
38.1955	17	26.1336	-184.235
38.2149	30	26.1311	-171.233
38.2344	20	26.1287	-181.23
38.2539	23	26.1263	-178.228
38.2734	26	26.1241	-175.225
38.2928	31	26.1218	-170.223
38.3123	29	26.1197	-172.221
38.3318	24	26.1176	-177.219
38.3512	23	26.1156	-178.217
38.3707	28	26.1136	-173.215
38.3902	32	26.1118	-169.213
38.4096	22	26.11	-179.211
38.4291	25	26.1082	-176.21
38.4486	30	26.1065	-171.208
38.4681	43	26.1049	-158.206
38.4875	36	26.1034	-165.205
38.507	27	26.1019	-174.203
38.5265	39	26.1005	-162.202
38.5459	22	26.0992	-179.201
38.5654	31	26.098	-170.199
38.5849	39	26.0968	-162.198
38.6044	43	26.0956	-158.197
38.6238	35	26.0946	-166.196
38.6433	39	26.0936	-162.195
38.6628	23	26.0927	-178.194
38.6823	36	26.0918	-165.193
38.7017	27	26.091	-174.192
38.7212	26	26.0903	-175.192
38.7407	33	26.0897	-168.191
38.7601	33	26.0891	-168.19
38.7796	22	26.0886	-179.19
38.7991	24	26.0881	-177.19
38.8186	29	26.0878	-172.189
38.838	23	26.0875	-178.189
38.8575	33	26.0872	-168.189
38.877	27	26.0871	-174.188
38.8965	23	26.087	-178.188
38.9159	34	26.0869	-167.188
38.9354	22	26.087	-179.188
38.9549	25	26.0871	-176.188
38.9743	40	26.0872	-161.189
38.9938	25	26.0875	-176.189
39.0133	23	26.0878	-178.189
39.0328	20	26.0881	-181.19
39.0522	33	26.0886	-168.19
39.0717	21	26.0891	-180.19
39.0912	24	26.0896	-177.191
39.1106	20	26.0903	-181.192
39.1301	20	26.091	-181.192
39.1496	26	26.0918	-175.193
39.1691	26	26.0926	-175.194
39.1885	23	26.0935	-178.195
39.208	29	26.0945	-172.196
39.2275	18	26.0955	-183.197
39.2469	29	26.0967	-172.198
39.2664	24	26.0978	-177.199
39.2859	28	26.0991	-173.2
39.3054	38	26.1004	-163.202
39.3248	19	26.1018	-182.203
39.3443	29	26.1032	-172.205
39.3638	23	26.1047	-178.206
39.3832	22	26.1063	-179.208
39.4027	29	26.4102	-172.512
39.4222	24	26.4253	-177.527
39.4417	28	26.4415	-173.543
39.4611	27	26.4587	-174.56
39.4806	24	26.4771	-177.578
39.5001	23	26.6584	-178.76
39.5196	15	26.6866	-186.788
39.539	29	26.7168	-172.818
39.5585	33	26.7493	-168.851
39.578	31	26.7841	-170.886
39.5974	24	26.8217	-177.923
39.6169	21	26.8623	-180.964
39.6364	30	26.9061	-172.008
39.6559	31	26.9537	-171.055
39.6753	34	27.0054	-168.107
39.6948	33	27.0618	-169.163
39.7143	21	27.1234	-181.225
39.7338	20	27.1909	-182.292
39.7532	28	27.2652	-174.367
39.7727	31	27.3472	-171.449
39.7922	26	27.438	-176.539
39.8116	39	27.5389	-163.64
39.8311	28	27.6517	-174.753
39.8506	27	27.7781	-175.88
39.87	34	27.9208	-169.022
39.8895	28	28.0825	-175.184
39.909	32	28.2669	-171.368
39.9285	39	28.4787	-164.58
39.9479	34	28.7235	-169.825
39.9674	34	29.0089	-170.11
39.9869	26	29.3444	-178.446
40.0063	17	29.7428	-187.844
40.0258	28	30.2212	-177.323
40.0453	25	30.8029	-180.904
40.0648	32	31.5207	-174.622
40.0842	28	32.4212	-179.523
40.1037	33	33.5735	-175.675
40.1232	28	35.0816	-182.183
40.1427	46	37.1144	-166.216
40.1621	40	39.9715	-175.073
40.1816	46	44.3422	-173.444
40.2011	69	52.2761	-158.378
40.2205	87	69.8541	-157.955
40.24	126	111.063	-160.164
40.2595	189	195.075	-181.176
40.279	364	320.894	-131.996
40.2984	462	432.93	-146.031
40.3179	458	430.912	-148.014
40.3374	285	320.883	-210.984
40.3569	232	231.592	-174.694
40.3763	238	220.69	-157.791
40.3958	266	257.223	-166.324
40.4153	259	266.331	-182.433
40.4347	179	206.825	-202.927
40.4542	108	129.566	-196.667
40.4737	54	78.2685	-199.37
40.4931	47	54.029	-182.13
40.5126	33	44.0769	-186.178
40.5321	35	39.4217	-179.523
40.5516	35	36.6303	-176.732
40.571	25	34.6992	-184.801
40.5905	35	33.2818	-173.383
40.61	31	32.2069	-176.308
40.6295	40	31.3711	-166.473
40.6489	31	30.7076	-174.809
40.6684	36	30.1717	-169.273
40.6879	35	29.7325	-169.834
40.7073	32	29.3681	-172.469
40.7268	27	29.0622	-177.164
40.7463	23	28.8031	-180.905
40.7658	27	28.5818	-176.683
40.7852	29	28.3914	-174.493
40.8047	33	28.2265	-170.328
40.8242	31	28.0827	-172.184
40.8436	21	27.9569	-182.058
40.8631	24	27.8461	-178.947
40.8826	33	27.7482	-169.85
40.9021	20	27.6614	-182.763
40.9215	20	27.5841	-182.686
40.941	25	27.5151	-177.617
40.9605	42	27.4534	-160.555
40.98	33	27.398	-169.499
40.9994	27	27.3483	-175.45
41.0189	23	27.3034	-179.405
41.0384	27	27.263	-175.364
41.0578	29	27.2264	-173.328
41.0773	25	27.1934	-177.295
41.0968	22	27.1635	-180.265
41.1163	33	27.1364	-169.238
41.1357	35	27.1119	-167.213
41.1552	28	27.0897	-174.191
41.1747	28	27.0696	-174.171
41.1942	27	27.0514	-175.153
41.2136	34	26.7365	-167.838
41.2331	32	26.734	-169.835
41.2526	35	26.7323	-166.834
41.272	25	26.7312	-176.833
41.2915	33	26.7307	-168.832
41.311	26	26.7307	-175.832
41.3304	23	26.5739	-178.675
41.3499	25	26.5813	-176.683
41.3694	23	26.5888	-178.69
41.3889	25	26.6155	-176.717
41.4083	27	26.6242	-174.726
41.4278	25	26.633	-176.734
41.4473	27	26.642	-174.743
41.4667	32	26.6511	-169.752
41.4862	24	26.6604	-177.762
41.5057	30	26.6805	-171.782
41.5252	28	26.6909	-173.792
41.5446	30	26.7015	-171.803
41.5641	22	26.7125	-179.814
41.5836	30	26.7238	-171.825
41.6031	30	26.7356	-171.837
41.6225	27	26.7478	-174.849
41.642	26	26.7606	-175.862
41.6615	30	26.774	-171.875
41.6809	20	26.7882	-181.89
41.7004	27	26.8033	-174.905
41.7199	26	26.8194	-175.921
41.7394	27	26.8367	-174.938
41.7588	30	26.8556	-171.957
41.7783	30	26.8763	-171.978
41.7978	31	26.8993	-171.001
41.8173	41	26.9253	-161.027
41.8367	34	26.9549	-168.056
41.8562	20	26.9894	-182.091
41.8757	34	27.0304	-168.132
41.8951	39	27.0801	-163.181
41.9146	44	27.1421	-158.243
41.9341	39	27.2219	-163.323
41.9536	53	27.3286	-149.43
41.973	37	27.4813	-165.583
41.9925	50	27.7352	-152.837
42.012	52	28.2785	-151.38
42.0314	60	29.6474	-144.749
42.0509	48	32.8536	-159.955
42.0704	54	38.587	-159.688
42.0899	40	45.1386	-180.24
42.1093	38	47.5858	-184.687
42.1288	47	43.1504	-171.252
42.1483	41	37.2419	-171.343
42.1677	35	34.8925	-174.994
42.1872	28	36.3132	-183.415
42.2067	34	38.5284	-179.63
42.2262	25	37.8145	-187.916
42.2456	28	34.1254	-181.227
42.2651	28	30.6424	-177.744
42.2846	30	28.7067	-173.808
42.304	40	27.9217	-163.023
42.3235	30	27.626	-172.727
42.343	25	27.4862	-177.588
42.3625	21	27.401	-181.502
42.3819	37	27.3432	-165.445
42.4014	35	27.3027	-167.404
42.4209	25	27.274	-177.375
42.4404	32	27.2535	-170.355
42.4598	25	27.239	-177.34
42.4793	26	27.2291	-176.331
42.4988	24	27.2227	-178.324
42.5182	21	27.2189	-181.32
42.5377	35	27.2172	-167.319
42.5572	25	27.2173	-177.319
42.5767	25	27.2188	-177.32
42.5961	28	27.2214	-174.323
42.6156	29	27.225	-173.326
42.6351	36	27.2294	-166.331
42.6545	31	27.2344	-171.336
42.674	28	27.2401	-174.341
42.6935	29	27.2462	-173.348
42.713	14	27.2527	-188.354
42.7324	29	27.2597	-173.361
42.7519	15	27.267	-187.368
42.7714	27	27.2746	-175.376
42.7908	26	27.2824	-176.384
42.8103	35	27.2709	-167.372
42.8298	31	27.2802	-171.382
42.8493	33	27.2896	-169.391
42.8687	31	27.2991	-171.401
42.8882	29	27.3087	-173.41
42.9077	21	27.3184	-181.42
42.9271	21	27.3178	-181.419
42.9466	23	27.3282	-179.43
42.9661	31	27.3386	-171.44
42.9856	34	27.349	-168.45
43.005	25	27.3594	-177.461
43.0245	28	27.3699	-174.471
43.044	22	27.3803	-180.482
43.0635	20	27.3908	-182.492
43.0829	24	27.4014	-178.503
43.1024	38	27.4119	-164.513
43.1219	17	27.4225	-185.524
43.1413	22	27.433	-180.534
43.1608	21	27.4436	-181.545
43.1803	28	27.4542	-174.556
43.1998	31	27.4649	-171.566
43.2192	30	27.4755	-172.577
43.2387	20	27.4862	-182.588
43.2582	31	27.4968	-171.598
43.2777	24	27.5075	-178.609
43.2971	21	27.5183	-181.62
43.3166	19	27.529	-183.63
43.3361	25	27.5397	-177.641
43.3555	34	27.5505	-168.652
43.375	25	27.5613	-177.663
43.3945	27	27.5721	-175.673
43.414	24	27.5829	-178.684
43.4334	28	27.5937	-174.695
43.4529	28	27.6045	-174.706
43.4724	24	27.6153	-178.717
43.4918	22	27.6262	-180.728
43.5113	31	27.637	-171.738
43.5308	24	27.6479	-178.749
43.5503	30	27.6588	-172.76
43.5697	28	27.6697	-174.771
43.5892	23	27.6806	-179.782
43.6087	26	27.6915	-176.793
43.6281	28	27.7025	-174.804
43.6476	30	27.7134	-172.815
43.6671	23	27.7244	-179.826
43.6866	20	27.7353	-182.837
43.706	29	27.7463	-173.848
43.7255	27	27.7572	-175.859
43.745	30	27.7682	-172.87
43.7644	32	27.7792	-170.881
43.7839	29	27.7902	-173.892
43.8034	33	27.8012	-169.903
43.8229	25	27.8122	-177.914
43.8423	42	27.8232	-160.925
43.8618	23	27.8343	-179.936
43.8813	33	27.8453	-169.947
43.9008	34	27.8563	-168.958
43.9202	28	27.8673	-174.969
43.9397	29	27.8784	-173.98
43.9592	37	27.8894	-165.991
43.9786	40	27.9005	-163.002
43.9981	25	27.9115	-178.013
44.0176	22	27.9226	-181.024
44.0371	23	27.9336	-180.035
44.0565	33	27.9447	-170.046
44.076	26	27.9557	-177.057
44.0955	33	27.9668	-170.068
44.1149	26	27.9778	-177.079
44.1344	22	27.9889	-181.09
44.1539	33	27.9999	-170.101
44.1734	28	28.011	-175.112
44.1928	25	28.022	-178.123
44.2123	35	28.0331	-168.134
44.2318	26	28.0441	-177.146
44.2512	23	28.0552	-180.157
44.2707	31	28.0662	-172.168
44.2902	34	28.0773	-169.179
44.3097	27	28.0883	-176.19
44.3291	30	28.0994	-173.201
44.3486	34	28.1104	-169.212
44.3681	27	28.1214	-176.223
44.3875	26	28.1324	-177.234
44.407	24	28.1435	-179.245
44.4265	29	28.1545	-174.256
44.446	31	28.1655	-172.267
44.4654	29	28.1765	-174.278
44.4849	29	28.1875	-174.289
44.5044	26	28.1985	-177.3
44.5239	20	28.2095	-183.311
44.5433	28	28.2204	-175.322
44.5628	31	28.2314	-172.333
44.5823	36	28.2423	-167.344
44.6017	26	28.2533	-177.355
44.6212	23	28.2642	-180.366
44.6407	28	28.2752	-175.377
44.6602	39	28.2861	-164.387
44.6796	31	28.297	-172.398
44.6991	32	28.3079	-171.409
44.7186	24	28.3188	-179.42
44.7381	31	28.3297	-172.431
44.7575	34	28.3405	-169.442
44.777	38	28.3514	-165.453
44.7965	24	28.3622	-179.464
44.8159	34	28.373	-169.474
44.8354	21	28.3838	-182.485
44.8549	32	28.3946	-171.496
44.8743	32	28.4054	-171.507
44.8938	30	28.4162	-173.518
44.9133	32	28.427	-171.528
44.9328	22	28.4377	-181.539
44.9522	22	28.4484	-181.55
44.9717	30	28.4592	-173.561
44.9912	26	28.4699	-177.571
45.0106	38	28.4805	-165.582
45.0301	20	28.4912	-183.593
45.0496	34	28.5018	-169.603
45.0691	29	28.5125	-174.614
45.0885	37	28.5231	-166.624
45.108	28	28.5337	-175.635
45.1275	33	28.5442	-170.646
45.147	27	28.5548	-176.656
45.1664	29	28.5653	-174.667
45.1859	29	28.5758	-174.677
45.2054	24	28.5863	-179.688
45.2249	21	28.5968	-182.698
45.2443	32	28.6072	-171.709
45.2638	28	28.6177	-175.719
45.2833	30	28.6281	-173.729
45.3027	26	28.6385	-177.74
45.3222	33	28.6488	-170.75
45.3417	28	28.6592	-175.761
45.3612	27	28.6695	-176.771
45.3806	42	28.6798	-161.781
45.4001	36	29.0634	-168.165
45.4196	14	29.0843	-190.186
45.439	22	29.1056	-182.207
45.4585	31	29.1274	-173.229
45.478	31	29.1497	-173.251
45.4975	41	29.1725	-163.274
45.5169	29	29.1959	-175.297
45.5364	32	29.4267	-172.528
45.5559	26	29.4572	-178.559
45.5754	31	29.4887	-173.59
45.5948	29	29.5212	-175.623
45.6143	31	29.5547	-173.656
45.6338	18	29.5894	-186.691
45.6532	30	29.6253	-174.727
45.6727	31	29.6625	-173.764
45.6922	27	29.7011	-177.802
45.7116	36	29.7411	-168.843
45.7311	25	29.7828	-179.884
45.7506	36	29.8261	-168.928
45.7701	34	29.8713	-170.973
45.7895	31	29.9185	-174.02
45.809	32	29.9678	-173.069
45.8285	38	30.0195	-167.121
45.8479	20	30.0736	-185.175
45.8674	29	30.1304	-176.232
45.8869	54	30.1902	-151.292
45.9064	25	30.4203	-180.522
45.9258	35	30.4927	-170.594
45.9453	35	30.5691	-170.67
45.9648	32	30.65	-173.751
45.9843	28	30.7358	-177.837
46.0037	39	30.8269	-166.928
46.0232	27	31.0137	-179.115
46.0427	32	31.1203	-174.222
46.0622	40	31.2343	-166.336
46.0816	38	31.3563	-168.458
46.1011	32	31.4872	-174.589
46.1206	31	31.628	-175.729
46.14	33	31.7798	-173.881
46.1595	37	31.944	-170.045
46.179	34	32.1218	-173.223
46.1985	34	32.3152	-173.417
46.2179	27	32.5261	-180.627
46.2374	39	32.7568	-168.858
46.2569	26	33.0101	-182.111
46.2763	32	33.2891	-176.39
46.2958	35	33.5977	-173.699
46.3153	38	33.9402	-171.042
46.3347	27	34.3225	-182.424
46.3542	32	34.7508	-177.852
46.3737	34	35.2334	-176.335
46.3932	35	35.7802	-175.882
46.4126	27	36.4034	-184.505
46.4321	33	37.1185	-179.22
46.4516	43	37.9453	-170.047
46.471	28	38.9081	-186.009
46.4905	38	40.0405	-177.142
46.51	33	41.3854	-183.487
46.5295	43	43.0005	-175.102
46.5489	39	44.9649	-181.066
46.5684	45	47.3894	-177.491
46.5879	47	50.4352	-178.537
46.6074	61	54.3544	-168.456
46.6268	68	59.6018	-166.703
46.6463	67	67.1016	-175.203
46.6658	71	78.8242	-182.926
46.6853	106	98.6109	-167.712
46.7047	123	132.597	-184.698
46.7242	192	187.868	-170.969
46.7437	264	268.172	-179.273
46.7631	356	365.329	-184.43
46.7826	459	445.331	-161.433
46.8021	472	455.886	-158.987
46.8216	421	398.798	-152.899
46.841	341	331.551	-165.653
46.8605	320	292.927	-148.029
46.88	270	290.002	-195.104
46.8994	303	305.782	-177.884
46.9189	295	305.574	-185.675
46.9384	281	273.474	-167.576
46.9579	238	235.168	-172.269
46.9773	195	218.326	-198.428
46.9968	215	231.378	-191.479
47.0163	227	261.2	-209.302
47.0358	270	271.27	-176.372
47.0552	256	237.102	-156.204
47.0747	214	186.419	-147.521
47.0942	168	151.182	-158.284
47.1136	154	141.965	-163.067
47.1331	145	152.375	-182.476
47.1526	139	162.04	-198.141
47.172	155	149.005	-169.106
47.1915	124	118.594	-169.696
47.211	106	88.7726	-157.874
47.2305	77	67.5662	-165.668
47.2499	47	55.0625	-183.164
47.2694	45	48.3351	-178.436
47.2889	49	44.59	-170.691
47.3084	51	42.2134	-166.315
47.3278	29	40.5029	-186.604
47.3473	47	39.1773	-167.279
47.3668	38	38.1125	-175.214
47.3862	23	37.2385	-189.34
47.4057	36	36.5094	-175.611
47.4252	26	35.893	-184.994
47.4447	38	35.366	-172.467
47.4641	21	34.9112	-189.013
47.4836	37	34.5156	-172.617
47.5031	32	34.1688	-177.27
47.5225	37	33.8632	-171.965
47.542	33	33.5924	-175.694
47.5615	42	33.3869	-166.488
47.581	28	33.1731	-180.274
47.6004	31	32.9816	-177.083
47.6199	31	32.8099	-176.911
47.6394	41	32.6555	-166.757
47.6589	43	32.5164	-164.618
47.6783	40	32.4101	-167.511
47.6978	40	32.2982	-167.4
47.7173	37	32.1978	-170.299
47.7367	27	32.1078	-180.209
47.7562	30	32.0276	-177.129
47.7757	28	31.9565	-179.058
47.7951	31	31.894	-175.995
47.8146	30	31.8397	-176.941
47.8341	25	31.7935	-181.895
47.8536	36	31.7553	-170.857
47.873	36	31.725	-170.826
47.8925	30	31.7028	-176.804
47.912	35	31.6891	-171.791
47.9314	25	31.6844	-181.786
47.9509	24	31.6893	-182.791
47.9704	37	31.7049	-169.806
47.9899	29	31.7326	-177.834
48.0093	36	31.7742	-170.876
48.0288	32	31.8321	-174.933
48.0483	42	31.9095	-165.011
48.0678	36	32.011	-171.112
48.0872	24	32.1424	-183.244
48.1067	40	32.3123	-167.414
48.1262	41	32.5326	-166.634
48.1457	33	32.8212	-174.923
48.1651	29	33.2073	-179.309
48.1846	48	33.3747	-160.476
48.2041	44	34.2127	-165.314
48.2235	32	35.6525	-178.754
48.243	48	38.3368	-165.438
48.2625	53	43.2537	-165.355
48.282	43	51.3176	-183.419
48.3014	65	61.9386	-172.04
48.3209	76	73.1711	-172.273
48.3404	71	78.2308	-182.332
48.3598	97	74.0439	-152.145
48.3793	104	67.295	-138.396
48.3988	131	65.5909	-109.692
48.4183	93	72.0939	-154.195
48.4377	86	84.5856	-173.687
48.4572	79	94.6111	-190.712
48.4767	54	91.9425	-213.044
48.4961	57	77.7873	-195.889
48.5156	81	62.971	-157.072
48.5351	73	54.1838	-156.285
48.5546	65	52.2171	-162.319
48.574	65	53.8754	-163.977
48.5935	64	54.1699	-165.271
48.613	62	50.096	-163.197
48.6324	58	43.791	-160.892
48.6519	45	38.3889	-168.49
48.6714	44	34.9598	-166.061
48.6909	47	33.1609	-161.262
48.7103	35	32.2746	-172.376
48.7298	34	31.791	-172.892
48.7493	41	31.4754	-165.577
48.7688	44	31.2422	-162.344
48.7882	37	31.0599	-169.161
48.8077	29	30.9131	-177.014
48.8272	33	30.7928	-172.894
48.8466	36	30.6928	-169.794
48.8661	35	30.6085	-170.71
48.8856	22	30.5367	-183.638
48.9051	39	30.475	-166.576
48.9245	39	30.4215	-166.523
48.944	39	30.3747	-166.476
48.9635	28	30.3336	-177.435
48.9829	32	30.2972	-173.399
49.0024	34	30.2648	-171.366
49.0219	38	30.2358	-167.337
49.0414	27	30.2097	-178.311
49.0608	28	30.1862	-177.288
49.0803	33	30.1648	-172.266
49.0998	33	30.1454	-172.247
49.1193	28	30.1276	-177.229
49.1387	33	30.1113	-172.213
49.1582	29	30.0963	-176.198
49.1777	26	30.0825	-179.184
49.1971	34	30.0696	-171.171
49.2166	41	30.0576	-164.159
49.2361	34	30.0465	-171.148
49.2555	29	30.036	-176.137
49.275	27	30.0262	-178.128
49.2945	23	30.017	-182.118
49.314	30	30.0083	-175.11
49.3334	26	30	-179.101
49.3529	24	29.9922	-181.094
49.3724	33	29.9847	-172.086
49.3919	20	29.9776	-185.079
49.4113	26	29.9708	-179.072
49.4308	31	29.9642	-174.066
49.4503	26	29.9579	-179.059
49.4697	33	29.9518	-172.053
49.4892	29	29.9459	-176.047
49.5087	25	29.9402	-180.042
49.5282	37	29.9347	-168.036
49.5476	32	29.9292	-173.031
49.5671	35	29.924	-170.025
49.5866	30	29.9188	-175.02
49.6061	21	29.9137	-184.015
49.6255	28	29.9087	-177.01
49.645	34	29.9038	-171.005
49.6645	32	29.899	-173
49.6839	30	29.8942	-174.996
49.7034	38	29.8895	-166.991
49.7229	24	29.8545	-180.956
49.7424	31	29.8507	-173.952
49.7618	33	29.8469	-171.948
49.7813	36	29.843	-168.944
49.8008	38	29.8392	-166.941
49.8202	37	29.8353	-167.937
49.8397	38	29.8314	-166.933
49.8592	38	29.7866	-166.888
49.8787	40	29.7838	-164.885
49.8981	34	29.781	-170.882
49.9176	35	29.778	-169.879
49.9371	37	29.775	-167.876
49.9565	32	29.7719	-172.873
49.976	40	29.7687	-164.87
49.9955	35	29.7654	-169.867
50.015	27	29.7621	-177.863
50.0344	33	29.7587	-171.86
50.0539	36	29.7552	-168.857
50.0734	38	29.7516	-166.853
50.0928	31	29.748	-173.849
50.1123	33	29.7443	-171.846
50.1318	38	29.7404	-166.842
50.1513	35	29.7366	-169.838
50.1707	22	29.7326	-182.834
50.1902	48	29.7286	-156.83
50.2097	31	29.7245	-173.826
50.2291	21	29.7203	-183.822
50.2486	30	29.716	-174.817
50.2681	30	29.7116	-174.813
50.2876	23	29.7072	-181.809
50.307	35	29.7027	-169.804
50.3265	36	29.6981	-168.799
50.346	27	29.6935	-177.795
50.3655	44	29.6887	-160.79
50.3849	32	29.6839	-172.785
50.4044	31	29.679	-173.78
50.4239	35	29.674	-169.775
50.4433	39	29.669	-165.77
50.4628	38	29.6639	-166.765
50.4823	28	29.6587	-176.76
50.5018	38	29.6534	-166.755
50.5212	47	29.648	-157.749
50.5407	31	29.6426	-173.744
50.5602	38	29.6371	-166.738
50.5797	31	29.6315	-173.733
50.5991	28	29.6258	-176.727
50.6186	37	29.62	-167.721
50.6381	37	29.6142	-167.716
50.6575	30	29.6083	-174.71
50.677	32	29.6023	-172.704
50.6965	25	29.5963	-179.698
50.7159	29	29.5901	-175.691
50.7354	30	29.5839	-174.685
50.7549	39	29.5776	-165.679
50.7744	31	29.5712	-173.673
50.7938	24	29.5648	-180.666
50.8133	30	29.5583	-174.66
50.8328	41	29.5517	-163.653
50.8523	28	29.545	-176.646
50.8717	22	29.5382	-182.64
50.8912	43	29.5314	-161.633
50.9107	43	29.5245	-161.626
50.9301	32	29.5175	-172.619
50.9496	35	29.5104	-169.612
50.9691	32	29.5033	-172.605
50.9886	29	29.4961	-175.597
51.008	29	29.4888	-175.59
51.0275	33	29.4814	-171.583
51.047	27	29.4739	-177.575
51.0665	34	29.4664	-170.568
51.0859	29	29.4588	-175.56
51.1054	25	29.4511	-179.553
51.1249	33	29.4434	-171.545
51.1443	33	29.4355	-171.537
51.1638	37	29.4276	-167.529
51.1833	24	29.4197	-180.521
51.2028	28	29.4116	-176.513
51.2222	24	29.4035	-180.505
51.2417	36	29.3953	-168.497
51.2612	31	29.387	-173.488
51.2806	37	29.3786	-167.48
51.3001	42	29.3701	-162.472
51.3196	32	29.3829	-172.484
51.3391	23	29.3749	-181.476
51.3585	29	29.3668	-175.468
51.378	37	29.3588	-167.46
51.3975	38	29.3506	-166.452
51.4169	25	29.3425	-179.444
51.4364	34	29.3342	-170.436
51.4559	31	29.326	-173.427
51.4754	28	29.3295	-176.431
51.4948	28	29.3215	-176.423
51.5143	25	29.3135	-179.415
51.5338	37	29.3055	-167.407
51.5532	29	29.2975	-175.399
51.5727	22	29.2894	-182.391
51.5922	34	29.2814	-170.383
51.6117	31	29.2734	-173.375
51.6311	32	29.2836	-172.385
51.6506	37	29.2763	-167.378
51.6701	30	29.269	-174.37
51.6895	31	29.2617	-173.363
51.709	37	29.2546	-167.356
51.7285	31	29.2475	-173.349
51.748	35	29.2406	-169.342
51.7674	29	29.2436	-175.345
51.7869	32	29.2372	-172.339
51.8064	34	29.231	-170.332
51.8259	20	29.225	-184.326
51.8453	23	29.2192	-181.321
51.8648	25	29.2136	-179.315
51.8843	30	29.2083	-174.31
51.9037	28	29.2033	-176.305
51.9232	26	29.1987	-178.3
51.9427	25	29.1944	-179.296
51.9622	26	29.1905	-178.292
51.9816	25	29.187	-179.288
52.0011	31	29.1841	-173.285
52.0206	32	29.1963	-172.298
52.0401	25	29.1953	-179.297
52.0595	25	29.195	-179.296
52.079	39	29.1956	-165.297
52.0985	25	29.1972	-179.299
52.1179	35	29.1998	-169.301
52.1374	43	29.2038	-161.305
52.1569	27	29.2091	-177.311
52.1763	31	29.2243	-173.326
52.1958	37	29.2335	-167.335
52.2153	28	29.2449	-176.346
52.2348	28	29.2588	-176.36
52.2542	34	29.2756	-170.377
52.2737	27	29.2958	-177.397
52.2932	26	29.32	-178.421
52.3127	33	29.3488	-171.45
52.3321	45	29.3832	-159.485
52.3516	19	29.4243	-185.526
52.3711	27	29.4735	-177.575
52.3905	18	29.5324	-186.634
52.41	20	29.6034	-184.705
52.4295	35	29.6895	-169.791
52.449	26	29.7945	-178.896
52.4684	27	29.9239	-178.025
52.4879	26	30.0849	-179.186
52.5074	25	30.289	-180.39
52.5269	27	30.5547	-178.656
52.5463	38	30.918	-168.019
52.5658	30	31.4545	-176.556
52.5853	31	32.3163	-176.418
52.6047	38	33.7734	-170.875
52.6242	33	36.219	-178.32
52.6437	35	40.0918	-180.193
52.6632	37	45.6992	-183.801
52.6826	63	52.8934	-164.995
52.7021	56	60.4721	-179.574
52.7216	71	66.2581	-170.359
52.741	77	69.3033	-167.405
52.7605	66	69.6339	-178.735
52.78	64	66.4708	-177.572
52.7995	63	61.1651	-173.266
52.8189	57	56.9809	-175.082
52.8384	58	55.5135	-172.615
52.8579	66	56.3476	-165.449
52.8773	55	58.7475	-178.849
52.8968	72	62.1722	-165.274
52.9163	65	64.5628	-174.664
52.9358	74	63.3983	-164.5
52.9552	45	57.8042	-187.906
52.9747	55	49.7423	-169.844
52.9942	36	42.6865	-181.788
53.0136	39	38.6815	-174.783
53.0331	44	37.9192	-169.021
53.0526	41	39.2405	-173.342
53.0721	47	40.6783	-168.78
53.0915	37	40.316	-178.417
53.111	45	37.8722	-167.974
53.1305	44	34.7766	-165.878
53.1499	47	32.2558	-160.357
53.1694	23	30.6849	-182.786
53.1889	32	29.8676	-172.969
53.2084	27	29.4667	-177.568
53.2278	30	29.2474	-174.349
53.2473	32	29.101	-172.202
53.2668	16	28.988	-188.089
53.2863	36	28.895	-167.996
53.3057	30	28.816	-173.917
53.3252	26	28.7479	-177.849
53.3447	25	28.6883	-178.79
53.3642	33	28.6355	-170.737
53.3836	21	28.5885	-182.69
53.4031	37	28.5462	-166.648
53.4226	34	28.508	-169.609
53.442	29	28.4733	-174.575
53.4615	26	28.4417	-177.543
53.481	30	28.413	-173.514
53.5005	29	28.3868	-174.488
53.5199	30	28.363	-173.464
53.5394	32	28.3415	-171.443
53.5589	29	28.3221	-174.424
53.5783	28	28.305	-175.406
53.5978	30	28.29	-173.391
53.6173	27	28.2772	-176.379
53.6367	18	28.2668	-185.368
53.6562	18	28.2589	-185.36
53.6757	35	28.2538	-168.355
53.6952	26	28.2518	-177.353
53.7146	26	28.2531	-177.355
53.7341	36	28.2584	-167.36
53.7536	30	28.2683	-173.37
53.7731	29	28.2836	-174.385
53.7925	36	28.3053	-167.407
53.812	40	28.3349	-163.436
53.8315	31	28.3741	-172.475
53.8509	28	28.4253	-175.527
53.8704	29	28.4917	-174.593
53.8899	22	28.5779	-181.679
53.9094	34	28.6901	-169.791
53.9288	29	28.8383	-174.94
53.9483	30	29.0404	-174.142
53.9678	28	29.3348	-176.436
53.9873	23	29.8084	-181.91
54.0067	29	30.6461	-176.747
54.0262	25	32.1828	-182.284
54.0457	31	34.8805	-178.982
54.0651	37	39.1452	-177.247
54.0846	40	44.9569	-180.058
54.1041	42	51.3584	-184.46
54.1236	43	56.0627	-188.164
54.143	45	56.2674	-186.369
54.1625	62	52.2127	-165.314
54.182	44	47.0258	-178.127
54.2014	55	43.2482	-163.35
54.2209	50	41.8803	-166.982
54.2404	40	42.6032	-177.705
54.2599	49	44.1518	-170.253
54.2793	45	44.4346	-174.536
54.2988	52	42.3261	-165.427
54.3183	56	38.797	-157.898
54.3377	84	35.2772	-126.379
54.3572	74	32.5052	-133.607
54.3767	58	30.6337	-147.735
54.3962	57	29.4994	-147.601
54.4156	41	28.8447	-162.946
54.4351	31	28.4556	-172.557
54.4546	37	28.2014	-166.303
54.474	35	28.0166	-168.118
54.4935	39	27.8716	-163.973
54.513	49	27.7527	-153.854
54.5325	32	27.6525	-170.754
54.5519	27	27.5666	-175.668
54.5714	29	27.4916	-173.593
54.5909	30	27.4254	-172.527
54.6103	31	27.3661	-171.467
54.6298	26	27.3125	-176.414
54.6493	32	27.2634	-170.365
54.6688	29	27.2183	-173.32
54.6882	25	27.1763	-177.278
54.7077	22	27.137	-180.238
54.7272	23	27.0999	-179.201
54.7467	24	27.0649	-178.166
54.7661	24	27.0314	-178.133
54.7856	28	26.9995	-174.101
54.8051	22	26.9687	-180.07
54.8246	24	26.9391	-178.04
54.844	19	26.9104	-183.012
54.8635	34	26.8825	-167.984
54.883	22	26.8554	-179.957
54.9024	21	26.8289	-180.93
54.9219	29	26.803	-172.904
54.9414	24	26.7776	-177.879
54.9609	23	26.7527	-178.854
54.9803	20	26.7282	-181.83
54.9998	25	26.704	-176.805
55.0193	20	26.6802	-181.782
55.0387	33	26.6567	-168.758
55.0582	28	26.6334	-173.735
55.0777	27	26.6104	-174.712
55.0971	19	26.5876	-182.689
55.1166	32	26.565	-169.666
55.1361	22	26.5426	-179.644
55.1556	35	26.5204	-166.622
55.175	20	26.4983	-181.6
55.1945	13	26.4763	-188.578
55.214	31	26.4545	-170.556
55.2335	26	26.4328	-175.534
55.2529	21	26.4112	-180.513
55.2724	24	26.3897	-177.491
55.2919	29	26.3682	-172.47
55.3113	26	26.3469	-175.448
55.3308	24	26.3256	-177.427
55.3503	25	26.3044	-176.406
55.3698	20	26.2832	-181.385
55.3892	23	26.2622	-178.364
55.4087	21	26.2411	-180.343
55.4282	16	26.2201	-185.322
55.4477	25	26.1992	-176.301
55.4671	26	26.1783	-175.28
55.4866	32	26.1574	-169.259
55.5061	31	26.1366	-170.238
55.5255	23	26.0939	-178.195
55.545	25	26.0737	-176.175
55.5645	26	26.0536	-175.155
55.584	18	26.0334	-183.135
55.6034	18	26.0133	-183.115
55.6229	19	25.9931	-182.094
55.6424	27	25.9729	-174.074
55.6618	25	25.9407	-176.042
55.6813	28	25.9209	-173.022
55.7008	30	25.9011	-171.002
55.7203	23	25.8812	-177.983
55.7397	31	25.8613	-169.963
55.7592	27	25.8415	-173.943
55.7787	30	25.8216	-170.923
55.7981	34	25.8016	-166.903
55.8176	25	25.7817	-175.883
55.8371	31	25.7618	-169.863
55.8566	16	25.7418	-184.843
55.876	15	25.7219	-185.823
55.8955	41	25.7019	-159.803
55.915	22	25.682	-178.783
55.9344	25	25.662	-175.763
55.9539	25	25.642	-175.743
55.9734	27	25.622	-173.723
55.9929	26	25.602	-174.703
56.0123	24	25.5819	-176.683
56.0318	31	25.5619	-169.663
56.0513	26	25.5419	-174.643
56.0707	30	25.5218	-170.623
56.0902	21	25.5018	-179.603
56.1097	29	25.4817	-171.583
56.1292	22	25.4617	-178.563
56.1486	27	25.4416	-173.543
56.1681	24	25.4215	-176.523
56.1876	32	25.4015	-168.503
56.2071	24	25.3814	-176.483
56.2265	23	25.3613	-177.463
56.246	25	25.3412	-175.443
56.2655	25	25.3211	-175.422
56.285	29	25.301	-171.402
56.3044	27	25.2809	-173.382
56.3239	26	25.2608	-174.362
56.3434	22	25.2407	-178.342
56.3628	41	25.2206	-159.322
56.3823	30	25.2005	-170.302
56.4018	23	25.1804	-177.282
56.4213	23	25.1603	-177.262
56.4407	18	25.1402	-182.242
56.4602	32	25.1201	-168.221
56.4797	28	25.1	-172.201
56.4991	28	25.0799	-172.181
56.5186	41	25.0598	-159.161
56.5381	31	25.0397	-169.141
56.5575	24	25.0196	-176.121
56.577	26	24.9995	-174.101
56.5965	21	24.9794	-179.081
56.616	24	24.9593	-176.061
56.6354	29	24.9392	-171.041
56.6549	19	24.9191	-181.021
56.6744	17	24.8991	-183
56.6939	25	24.879	-174.98
56.7133	15	24.8589	-184.96
56.7328	22	24.8389	-177.94
56.7523	22	24.8188	-177.92
56.7717	27	24.7988	-172.9
56.7912	17	24.7787	-182.88
56.8107	28	24.7587	-171.86
56.8302	14	24.7387	-185.84
56.8496	26	24.7187	-173.82
56.8691	32	25.0284	-168.13
56.8886	29	25.0179	-171.119
56.9081	20	25.0078	-180.109
56.9275	30	24.9982	-170.1
56.947	18	24.989	-182.09
56.9665	22	24.9804	-178.082
56.9859	24	24.9723	-176.074
57.0054	31	24.9647	-169.066
57.0249	25	25.1364	-175.238
57.0444	23	25.1353	-177.237
57.0638	19	25.135	-181.236
57.0833	23	25.1358	-177.237
57.1028	20	25.1375	-180.239
57.1222	32	25.1404	-168.242
57.1417	24	25.1444	-176.246
57.1612	33	25.1497	-167.251
57.1807	29	25.1564	-171.258
57.2001	28	25.1645	-172.266
57.2196	19	25.1741	-181.276
57.2391	23	25.1854	-177.287
57.2585	26	25.3645	-174.466
57.278	21	25.3853	-179.487
57.2975	36	25.4085	-164.51
57.317	31	25.4343	-169.536
57.3364	26	25.4629	-174.564
57.3559	24	25.4945	-176.596
57.3754	28	25.5294	-172.631
57.3948	27	25.5678	-173.669
57.4143	25	25.6101	-175.712
57.4338	23	25.7496	-177.851
57.4533	33	25.8041	-167.905
57.4727	21	25.8638	-179.965
57.4922	29	25.9292	-172.031
57.5117	16	26.0009	-185.102
57.5311	31	26.0797	-170.181
57.5506	37	26.1661	-164.267
57.5701	25	26.261	-176.362
57.5896	29	26.3654	-172.467
57.609	29	26.4804	-172.582
57.6285	23	26.6071	-178.708
57.648	29	26.747	-172.848
57.6675	29	26.9018	-173.003
57.6869	31	27.0734	-171.175
57.7064	29	27.264	-173.365
57.7259	29	27.4762	-173.578
57.7454	31	27.7134	-171.815
57.7648	25	27.9788	-178.08
57.7843	29	28.2773	-174.379
57.8038	38	28.6141	-165.715
57.8232	26	28.9957	-178.097
57.8427	30	29.43	-174.531
57.8622	26	29.9268	-179.028
57.8817	32	30.4984	-173.6
57.9011	27	31.1601	-179.261
57.9206	31	31.9313	-176.033
57.9401	36	32.8376	-171.939
57.9595	30	33.9119	-179.013
57.979	37	35.198	-173.299
57.9985	52	36.7562	-159.858
58.018	38	38.6735	-175.775
58.0374	34	41.092	-182.193
58.0569	42	44.2819	-177.383
58.0764	37	48.8504	-186.952
58.0958	63	56.1604	-168.262
58.1153	69	69.0228	-175.124
58.1348	108	92.3083	-159.41
58.1543	138	132.564	-169.665
58.1737	179	195.499	-191.6
58.1932	289	281.234	-167.335
58.2127	376	378.699	-177.8
58.2321	462	461.144	-174.245
58.2516	519	491.456	-147.557
58.2711	442	456.648	-189.75
58.2906	385	389.067	-179.168
58.31	298	332.24	-209.341
58.3295	332	314.125	-157.227
58.349	335	342.421	-182.522
58.3685	435	404.015	-144.117
58.3879	466	465.808	-174.909
58.4074	486	483.7	-172.802
58.4269	429	437.165	-183.266
58.4463	355	351.527	-171.629
58.4658	258	264.589	-181.69
58.4853	193	200.084	-182.185
58.5048	163	165.456	-177.557
58.5242	146	155.523	-184.624
58.5437	170	157.153	-162.255
58.5632	145	154.586	-184.687
58.5826	166	138.92	-148.021
58.6021	98	114.116	-191.218
58.6216	83	88.526	-180.627
58.6411	66	67.5955	-176.697
58.6605	57	53.0391	-171.14
58.68	50	44.0635	-169.165
58.6995	31	38.8796	-182.981
58.7189	32	35.8443	-178.946
58.7384	33	33.8992	-176.001
58.7579	35	32.5003	-172.602
58.7774	33	31.4036	-173.505
58.7968	42	30.5021	-163.603
58.8163	36	29.7425	-168.844
58.8358	30	29.0932	-174.195
58.8552	28	28.5321	-175.633
58.8747	33	28.043	-170.144
58.8942	34	27.6131	-168.714
58.9137	16	27.2326	-186.334
[truncated: 570 more rows]

## Sheet: Fig 1d
0	65.0552
0.00464	93.7906
0.00927	123.812
0.01391	136.48
0.01854	171.952
0.02318	198.237
0.02781	181.833
0.03245	162.981
0.03708	176.46
0.04172	199.553
0.04635	192.305
0.05099	249.451
0.05562	280.843
0.06026	307.675
0.06489	344.682
0.06953	471.876
0.07416	570.049
0.0788	646.171
0.08343	707.396
0.08807	703.216
0.0927	783.34
0.09734	939.546
0.10197	1038.28
0.10661	1144.9
0.11124	1243.47
0.11588	1368.35
0.12051	1525.51
0.12515	1624.21
0.12978	1711.41
0.13442	1827.55
0.13905	1937.67
0.14369	2006.86
0.14832	2119.26
0.15296	2227.53
0.15759	2329.04
0.16223	2431.47
0.16686	2519.74
0.1715	2584.45
0.17613	2612.23
0.18077	2665.99
0.1854	2644.62
0.19004	2627.13
0.19467	2631.51
0.19931	2559.27
0.20394	2461.64
0.20858	2368.56
0.21321	2249.86
0.21785	2165.09
0.22248	2106.34
0.22712	2038.53
0.23175	1908.74
0.23639	1714.82
0.24102	1546.9
0.24566	1481.01
0.25029	1329.83
0.25493	1196.75
0.25956	1075.33
0.2642	960.956
0.26883	875.428
0.27347	789.901
0.2781	714.379
0.28274	644.933
0.28737	539.211
0.29201	470.361
0.29664	394.252
0.30128	351.671
0.30591	298.382
0.31055	244.786
0.31518	215.57
0.31982	193.381
0.32445	155.531
0.32909	135.428
0.33372	114.015
0.33836	74.0186
0.34299	32.255
0.34763	17.5165
0.35226	63.5179
0.3569	97.9533
0.36153	124.832
0.36617	68.0172
0.3708	8.55862
0.37544	41.2591
0.38007	9.06948
0.38471	20.2079
0.38934	100.586
0.39398	146.458
0.39861	126.621
0.40325	96.8337
0.40788	118.297
0.41252	84.5641
0.41715	111.328
0.42179	119.035
0.42642	96.3802
0.43106	102.176
0.43569	85.9476
0.44033	65.1463
0.44496	101.742
0.4496	102.751
0.45423	141.397
0.45887	183.441
0.4635	199.202
0.46814	174.073
0.47277	174.607
0.47741	229.423
0.48204	257.903
0.48668	293.48
0.49131	326.069
0.49595	359.888
0.50058	419.941
0.50521	467.178
0.50985	550.547
0.51448	624.041
0.51912	685.206
0.52376	765.138
0.52839	831.359
0.53302	909.834
0.53766	973.605
0.5423	1047.37
0.54693	1095.31
0.55156	1159.75
0.5562	1245.39
0.56084	1310.62
0.56547	1389.39
0.5701	1467.94
0.57474	1504.93
0.57938	1516.66
0.58401	1483.37
0.58864	1496.43
0.59328	1503.31
0.59792	1483.25
0.60255	1432.69
0.60718	1342.62
0.61182	1300.13
0.61646	1217.52
0.62109	1194.33
0.62572	1081.99
0.63036	988.932
0.635	885.796
0.63963	746.554
0.64426	651.255
0.6489	596.801
0.65354	541.599
0.65817	484.29
0.6628	431.52
0.66744	315.966
0.67208	251.276
0.67671	250.451
0.68134	185.58
0.68598	171.551
0.69062	142.527
0.69525	123.869
0.69988	100.303
0.70452	74.4467
0.70916	32.9173
0.71379	36.424
0.71842	-11.6733
0.72306	-15.9006
0.7277	-13.3399
0.73233	-0.24321
0.73696	23.3005
0.7416	16.1862
0.74624	50.4229
0.75087	125.691
0.7555	181.084
0.76014	175.866
0.76478	163.662
0.76941	167.525
0.77404	161.884
0.77868	148.432
0.78332	130.343
0.78795	89.7573
0.79258	140.649
0.79722	179.887
0.80186	183.547
0.80649	217.371
0.81112	231.581
0.81576	254.743
0.8204	247.187
0.82503	225.04
0.82966	243.075
0.8343	269.361
0.83894	318.07
0.84357	357.729
0.8482	365.422
0.85284	388.291
0.85748	427.245
0.86211	498.645
0.86674	567.831
0.87138	641.342
0.87602	755.519
0.88065	895.202
0.88528	985.821
0.88992	1093.59
0.89456	1202.15
0.89919	1299.67
0.90382	1398.21
0.90846	1488.01
0.9131	1592.71
0.91773	1674.84
0.92236	1776.03
0.927	1879.8
0.93164	1959.74
0.93627	2084.85
0.9409	2239.33
0.94554	2396.58
0.95018	2486.59
0.95481	2622.38
0.95944	2710.74
0.96408	2753.49
0.96872	2797.34
0.97335	2798.61
0.97798	2786.05
0.98262	2753.15
0.98726	2683.98
0.99189	2585.72
0.99652	2479.33
1.00116	2318.51
1.0058	2206.73
1.01043	2074.84
1.01506	1934.7
1.0197	1760.21
1.02434	1652.98
1.02897	1553.22
1.03361	1460.57
1.03824	1372.86
1.04288	1301.59
1.04751	1236.22
1.05214	1128.24
1.05678	1006.31
1.06142	893.4
1.06605	816.835
1.07069	709.52
1.07532	575.857
1.07996	492.509
1.08459	435.115
1.08922	366.314
1.09386	262.651
1.0985	207.571
1.10313	169.389
1.10777	129.434
1.1124	83.6846
1.11704	119.403
1.12167	175.028
1.1263	166.092
1.13094	138.384
1.13558	118.364
1.14021	117.145
1.14485	88.5521
1.14948	66.2672
1.15412	58.7843
1.15875	45.6564
1.16338	59.3511
1.16802	69.3474
1.17266	70.8397
1.17729	79.5699
1.18193	87.7261
1.18656	115.524
1.1912	126.324
1.19583	176.667
1.20046	166.282
1.2051	124.754
1.20974	91.4416
1.21437	80.7759
1.21901	60.2321
1.22364	58.4664
1.22828	58.1206
1.23291	67.2249
1.23754	87.3061
1.24218	135.769
1.24682	162.088
1.25145	147.705
1.25609	152.198
1.26072	170.69
1.26536	166.98
1.26999	190.352
1.27462	212.928
1.27926	268.434
1.2839	346.055
1.28853	397.786
1.29317	416.223
1.2978	451.281
1.30244	538.85
1.30707	648.754
1.3117	734.632
1.31634	801.259
1.32098	880.291
1.32561	941.283
1.33025	1017.83
1.33488	1084.91
1.33952	1160.57
1.34415	1246.88
1.34878	1295.4
1.35342	1371.68
1.35806	1372.22
1.36269	1385.8
1.36733	1452.27
1.37196	1491.98
1.3766	1514.63
1.38123	1534.19
1.38586	1505.69
1.3905	1418.21
1.39514	1344.87
1.39977	1272.28
1.40441	1234.7
1.40904	1159.94
1.41368	1059.93
1.41831	1017.75
1.42294	963.086
1.42758	902.121
1.43222	826.21
1.43685	735.26
1.44149	645.605
1.44612	543.683
1.45076	444.813
1.45539	377.199
1.46002	301.656
1.46466	272.397
1.4693	249.59
1.47393	201.8
1.47857	209.636
1.4832	190.342
1.48784	153.841
1.49247	107.423
1.4971	66.039
1.50174	13.7543
1.50638	38.3985
1.51101	76.7538
1.51565	101.211
1.52028	117.255
1.52492	121.428
1.52955	140.01
1.53418	168.767
1.53882	202.513
1.54346	194.976
1.54809	153.408
1.55273	133.162
1.55736	104.843
1.562	144.957
1.56663	171.856
1.57126	165.022
1.5759	161.421
1.58054	139.139
1.58517	183.07
1.58981	208.547
1.59444	203.406
1.59908	212.521
1.60371	272.281
1.60834	315.256
1.61298	302.872
1.61762	331.903
1.62225	351.075
1.62689	379.892
1.63152	413.273
1.63616	439.845
1.64079	465.773
1.64542	508.955
1.65006	555.028
1.6547	601.59
1.65933	655.573
1.66397	738.846
1.6686	819.066
1.67324	886.378
1.67787	925.483
1.6825	945.828
1.68714	1025.35
1.69178	1157.5
1.69641	1354.92
1.70105	1500.52
1.70568	1618.7
1.71032	1673.98
1.71495	1765.14
1.71958	1873.82
1.72422	1950.7
1.72886	2052.99
1.73349	2130.51
1.73813	2213.07
1.74276	2344.34
1.7474	2443.74
1.75203	2501.09
1.75666	2579.89
1.7613	2674.3
1.76594	2739.62
1.77057	2759.5
1.77521	2721.03
1.77984	2678.99
1.78448	2632.37
1.78911	2592.1
1.79374	2530.35
1.79838	2434.92
1.80302	2309.87
1.80765	2193.61
1.81229	2064.21
1.81692	1937
1.82156	1859.81
1.82619	1739.33
1.83082	1635.08
1.83546	1481.73
1.8401	1360.12
1.84473	1205.17
1.84937	1105.95
1.854	1043.41
1.85864	935.267
1.86327	838.533
1.8679	749.072
1.87254	686.605
1.87718	633.414
1.88181	577.233
1.88645	492.606
1.89108	384.951
1.89572	318.389
1.90035	265.054
1.90498	246.699
1.90962	229.743
1.91426	219.615
1.91889	159.842
1.92353	113.774
1.92816	150.328
1.9328	132.936
1.93743	115.184
1.94206	108.36
1.9467	93.7675
1.95134	100.507
1.95597	83.9189
1.96061	106.269
1.96524	117.836
1.96988	107.209
1.97451	86.568
1.97914	76.6467
1.98378	60.1195
1.98842	75.6943
1.99305	71.4831
1.99769	59.2589
2.00232	65.8527
2.00696	101.324
2.01159	159.489
2.01622	187.818
2.02086	166.379
2.02549	171.096
2.03013	173.885
2.03477	142.93
2.0394	172.5
2.04404	200.593
2.04867	225.648
2.0533	266.342
2.05794	325.54
2.06257	379.583
2.06721	437.179
2.07185	493.576
2.07648	524.494
2.08112	539.756
2.08575	588.065
2.09038	673.94
2.09502	732.296
2.09965	780.022
2.10429	804.76
2.10893	880.771
2.11356	995.906
2.1182	1077.3
2.12283	1139.07
2.12746	1177.13
2.1321	1267.59
2.13673	1318.97
2.14137	1385.35
2.14601	1433.46
2.15064	1481.82
2.15528	1498
2.15991	1506.27
2.16454	1498.58
2.16918	1477.72
2.17381	1495.49
2.17845	1490.85
2.18309	1453.08
2.18772	1393.77
2.19236	1400.76
2.19699	1334.42
2.20162	1241.91
2.20626	1156.07
2.21089	1109.28
2.21553	1061.95
2.22017	961.734
2.2248	843.191
2.22944	755.1
2.23407	697.482
2.2387	649.412
2.24334	605.096
2.24797	560.862
2.25261	451.046
2.25725	365.035
2.26188	272.221
2.26652	237.028
2.27115	214.564
2.27578	154.064
2.28042	132.776
2.28505	128.333
2.28969	129.992
2.29433	103.86
2.29896	92.6076
2.3036	90.8914
2.30823	75.7112
2.31286	66.993
2.3175	53.2258
2.32213	56.7006
2.32677	51.6554
2.33141	29.2182
2.33604	55.859
2.34068	60.3848
2.34531	93.9678
2.34995	81.2451
2.35458	53.9663
2.35921	72.7886
2.36385	111.097
2.36849	103.311
2.37312	113.576
2.37776	149.872
2.38239	156.34
2.38703	198.033
2.39166	173.617
2.39629	130.523
2.40093	120.348
2.40557	163.464
2.4102	174.003
2.41484	208.628
2.41947	249.292
2.42411	290.128
2.42874	275.795
2.43337	264.279
2.43801	292.393
2.44265	347.655
2.44728	393.389
2.45192	429.236
2.45655	489.541
2.46119	609.554
2.46582	746.234
2.47045	774.921
2.47509	814.095
2.47973	935.374
2.48436	1084.36
2.489	1122.33
2.49363	1235.09
2.49827	1355.7
2.5029	1474.7
2.50753	1596.53
2.51217	1714.73
2.51681	1845.38
2.52144	1947.25
2.52608	2027.56
2.53071	2112.38
2.53535	2183.93
2.53998	2256.47
2.54461	2345.21
2.54925	2412.16
2.55389	2451.12
2.55852	2463.81
2.56316	2447.87
2.56779	2412.68
2.57243	2358.35
2.57706	2310.24
2.58169	2245.28
2.58633	2169.93
2.59097	2100.91
2.5956	2033.03
2.60024	1949.41
2.60487	1819.61
2.60951	1713.91
2.61414	1632.59
2.61877	1482.84
2.62341	1391.7
2.62805	1286.67
2.63268	1164.3
2.63732	1026.97
2.64195	972.126
2.64659	886.47
2.65122	797.564
2.65585	772.952
2.66049	720.925
2.66513	689.985
2.66976	566.798
2.6744	472.876
2.67903	426.153
2.68367	386.865
2.6883	330.868
2.69293	261.828
2.69757	223.716
2.70221	188.394
2.70684	134.263
2.71148	92.5737
2.71611	98.907
2.72075	111.262
2.72538	109.965
2.73001	96.5607
2.73465	107.518
2.73929	99.3542
2.74392	78.3554
2.74856	83.1836
2.75319	104.141
2.75783	111.642
2.76246	103.622
2.76709	122.894
2.77173	119.792
2.77637	108.781
2.781	81.4984
2.78564	42.0971
2.79027	40.7468
2.79491	74.6655
2.79954	36.3152
2.80417	26.6169
2.80881	41.9586
2.81345	79.4454
2.81808	120.513
2.82272	131.601
2.82735	161.17
2.83199	173.427
2.83662	221.438
2.84125	298.553
2.84589	336.752
2.85053	372.707
2.85516	398.435
2.8598	425.909
2.86443	484.536
2.86907	553.61
2.8737	628.586
2.87833	698.112
2.88297	779.55
2.88761	850.991
2.89224	904.2
2.89688	964.571
2.90151	1041.2
2.90615	1104.93
2.91078	1144.27
2.91541	1168.81
2.92005	1230.73
2.92469	1284.57
2.92932	1331.26
2.93396	1414.57
2.93859	1425.23
2.94323	1439.15
2.94786	1447.08
2.95249	1408.39
2.95713	1406.12
2.96177	1396.06
2.9664	1369.43
2.97104	1289.72
2.97567	1243.47
2.98031	1195.95
2.98494	1155.06
2.98957	1078.31
2.99421	981.095
2.99885	896.934
3.00348	839.305
3.00812	809.453
3.01275	735.01
3.01739	675.945
3.02202	618.329
3.02665	488.808
3.03129	448.377
3.03593	414.521
3.04056	337.164
3.0452	308.18
3.04983	273.581
3.05447	245.264
3.0591	196.982
3.06373	155.055
3.06837	111.703
3.07301	103.331
3.07764	74.0532
3.08228	58.0249
3.08691	46.7997
3.09155	65.0384
3.09618	69.7941
3.10081	47.4858
3.10545	60.7175
3.11009	52.5763
3.11472	56.808
3.11936	39.9297
3.12399	67.3884
3.12863	68.4991
3.13326	45.0838
3.13789	54.2116
3.14253	76.2733
3.14717	70.2994
3.1518	63.3506
3.15644	61.5308
3.16107	78.226
3.16571	73.6112
3.17034	41.6294
3.17497	70.5965
3.17961	96.0557
3.18425	120.03
3.18888	117.065
3.19352	130.03
3.19815	153.765
3.20279	177.477
3.20742	221.184
3.21205	261.715
3.21669	290.899
3.22133	312.737
3.22596	387.972
3.2306	481.328
3.23523	513.529
3.23987	551.472
3.2445	642.224
3.24913	726.424
3.25377	778.401
3.25841	865.493
3.26304	957.542
3.26768	1027.07
3.27231	1149.09
3.27695	1187.01
3.28158	1271.12
3.28621	1407.72
3.29085	1517.93
3.29549	1638.77
3.30012	1707.39
3.30476	1778.92
3.30939	1862.19
3.31403	1950.59
3.31866	2001.03
3.32329	2049.29
3.32793	2124.7
3.33257	2200.7
3.3372	2224.17
3.34184	2259.71
3.34647	2266.42
3.35111	2278.06
3.35574	2251.11
3.36037	2206.03
3.36501	2155.21
3.36965	2048.18
3.37428	1910.74
3.37892	1767.28
3.38355	1703.31
3.38819	1668.92
3.39282	1597.88
3.39745	1514.23
3.40209	1442.03
3.40673	1337.09
3.41136	1206.31
3.416	1148.22
3.42063	1051.53
3.42527	950.861
3.4299	891.426
3.43453	795.426
3.43917	653.568
3.44381	538.492
3.44844	508.869
3.45308	480.485
3.45771	418.423
3.46235	417.427
3.46698	354.294
3.47161	309.54
3.47625	291.159
3.48089	230.774
3.48552	212.561
3.49016	202.219
3.49479	179.114
3.49943	145.994
3.50406	94.6087
3.50869	43.0249
3.51333	57.4061
3.51797	87.6793
3.5226	89.5215
3.52724	77.4396
3.53187	57.6648
3.53651	36.538
3.54114	37.9562
3.54577	73.7084
3.55041	64.7226
3.55505	63.1718
3.55968	58.4529
3.56432	55.145
3.56895	27.0275
3.57359	3.478
3.57822	-9.83251
3.58285	-1.34702
3.58749	-6.74953
3.59213	7.83596
3.59676	23.9204
3.6014	29.7299
3.60603	71.5464
3.61067	72.8779
3.6153	71.3724
3.61993	129.145
3.62457	202.293
3.62921	247.389
3.63384	267.029
3.63848	262.226
3.64311	290.509
3.64775	365.021
3.65238	405.67
3.65701	447.526
3.66165	522.369
3.66629	581.125
3.67092	654.944
3.67556	731.478
3.68019	770.516
3.68483	838.397
3.68946	920.117
3.69409	1005.7
3.69873	1034.96
3.70337	1067.86
3.708	1147.46
3.71264	1217.77
3.71727	1257.79
3.72191	1276.41
3.72654	1271.88
3.73117	1296.5
3.73581	1277.95
3.74045	1264.9
3.74508	1272.94
3.74972	1251.8
3.75435	1180.08
3.75899	1096.3
3.76362	1016.99
3.76825	955.136
3.77289	891.635
3.77753	819.852
3.78216	760.969
3.7868	743.319
3.79143	690.033
3.79607	620.807
3.8007	540.757
3.80533	518.578
3.80997	462.213
3.81461	380.338
3.81924	331.113
3.82388	315.454
3.82851	309.825
3.83315	264.7
3.83778	255.225
3.84241	212.4
3.84705	182.168
3.85169	160.185
3.85632	127.998
3.86096	132.53
3.86559	103.513
3.87023	89.1863
3.87486	95.8168
3.87949	77.3943
3.88413	34.7538
3.88877	59.1733
3.8934	59.1338
3.89804	36.8323
3.90267	32.4147
3.90731	30.3632
3.91194	55.6127
3.91657	92.8842
3.92121	89.9637
3.92585	79.1941
3.93048	53.6856
3.93512	68.2791
3.93975	81.3096
3.94439	34.6361
3.94902	54.8757
3.95365	80.0772
3.95829	99.6307
3.96293	131.859
3.96756	126.058
3.9722	109.054
3.97683	137.92
3.98147	150.208
3.9861	147.615
3.99073	154.267
3.99537	171.497
4.00001	208.196
4.00464	289.641
4.00927	375.118
4.01391	435.054
4.01855	475.716
4.02318	517.987
4.02782	575.452
4.03245	646.158
4.03709	683.795
4.04172	728.06
4.04636	854.322
4.05099	932.303
4.05563	986.401
4.06026	1028.8
4.06489	1127.72
4.06953	1234.96
4.07416	1355.87
4.0788	1445.28
4.08343	1543.43
4.08807	1660.58
4.09271	1733
4.09734	1821.51
4.10198	1936.09
4.10661	2050.59
4.11125	2081.58
4.11588	2066.9
4.12052	2081.5
4.12515	2133.43
4.12979	2137.18
4.13442	2138
4.13905	2180.11
4.14369	2152.14
4.14832	2150.4
4.15296	2100.84
4.15759	2086.6
4.16223	2036.88
4.16687	1919.42
4.1715	1804.96
4.17614	1665.36
4.18077	1564.55
4.18541	1459.59
4.19004	1379.45
4.19468	1287
4.19931	1223.68
4.20395	1170.44
4.20858	1077.52
4.21321	1023.6
4.21785	964.48
4.22248	865.669
4.22712	807.029
4.23175	768.291
4.23639	726.585
4.24103	642.038
4.24566	564.497
4.2503	505.678
4.25493	429.029
4.25957	396.617
4.2642	321.316
4.26884	258.036
4.27347	234.454
4.27811	205.249
4.28274	170.093
4.28737	154.176
4.29201	106.358
4.29664	86.4462
4.30128	97.3377
4.30591	123.116
4.31055	92.4348
4.31519	67.6363
4.31982	104.684
4.32446	119.397
4.32909	82.9668
4.33373	81.1313
4.33836	22.9149
4.343	30.8734
4.34763	42.7229
4.35227	28.7274
4.3569	7.44091
4.36153	-15.2878
4.36617	-26.2377
4.3708	-7.95055
4.37544	-3.22343
4.38007	-8.14332
4.38471	25.4538
4.38935	17.8649
4.39398	28.169
4.39862	38.6431
4.40325	33.0133
4.40789	63.3834
4.41252	68.7635
4.41716	96.5856
4.42179	138.679
4.42643	173.559
4.43106	209.502
4.43569	258.663
4.44033	300.211
4.44496	354.32
4.4496	403.901
4.45423	404.214
4.45887	408.088
4.46351	437.677
4.46814	519.323
4.47278	631.103
4.47741	732.876
4.48205	820.859
4.48668	870.698
4.49132	900.577
4.49595	909.567
4.50059	955.099
4.50522	1023.46
4.50985	1040.81
4.51449	1017.56
4.51912	1009.44
4.52376	1017.83
4.52839	1021.8
4.53303	1012.29
4.53767	996.176
4.5423	991.14
4.54694	977.71
4.55157	970.932
4.55621	937.14
4.56084	901.964
4.56548	893.736
4.57011	829.927
4.57475	762.968
4.57938	695.737
4.58402	636.601
4.58865	606.616
4.59328	543.045
4.59792	485.066
4.60255	441.987
4.60719	396.426
4.61183	352.696
4.61646	323.995
4.6211	263.803
4.62573	221.367
4.63037	215.759
4.635	212.713
4.63964	187.56
4.64427	131.356
4.64891	114.34
4.65354	125.35
4.65818	128.972
4.66281	91.5237
4.66744	58.4858
4.67208	30.624
4.67671	-3.57792
4.68135	-7.5158
4.68599	0.95831
4.69062	5.26043
4.69526	52.4155
4.69989	84.0191
4.70453	50.6508
4.70916	53.0225
4.7138	41.0452
4.71843	38.3839
4.72307	49.9506
4.7277	78.1192
4.73234	102.415
4.73697	101.692
4.7416	126.959
4.74624	108.503
4.75087	117.368
4.75551	136.411
4.76015	144.996
4.76478	104.723
4.76942	120.333
4.77405	149.277
4.77869	164.147
4.78332	177.67
4.78796	171.511
4.79259	178.239
4.79723	211.51
4.80186	289.201
4.8065	349.231
4.81113	421.109
4.81576	455.881
4.8204	470.054
4.82503	505.791
4.82967	594.842
4.83431	705.214
4.83894	720.338
4.84358	723.256
4.84821	721.837
4.85285	779.584
4.85748	915.904
4.86212	1078.17
4.86675	1195.25
4.87139	1288.22
4.87602	1370.96
4.88066	1448.78
4.88529	1505.73
4.88992	1562.93
4.89456	1622.26
4.89919	1728.58
4.90383	1814.5
4.90847	1845.31
4.9131	1866.31
4.91774	1905.29
4.92237	1979.94
4.92701	2012.94
4.93164	2013.3
4.93628	2015.7
4.94091	2042.63
4.94555	2015.47
4.95018	1947.55
4.95482	1924.85
4.95945	1847.76
4.96408	1738.81
4.96872	1654.39
4.97335	1611.64
4.97799	1517.52
4.98263	1428.27
4.98726	1371.72
4.9919	1257.97
4.99653	1151.67
5.00117	1100.49
5.0058	1041.45
5.01044	936.839
5.01507	847.219
5.01971	817.472
5.02434	755.212
5.02898	657.082
5.03361	572.048
5.03824	508.214
5.04288	410.848
5.04751	338.833
5.05215	328.335
5.05679	283.971
5.06142	254.23
5.06606	196.979
5.07069	163.975
5.07533	122.238
5.07996	111.345
5.0846	95.1823
5.08923	86.375
5.09387	57.3507
5.0985	83.6633
5.10314	94.361
5.10777	111.607
5.1124	99.0174
5.11704	81.2791
5.12167	81.9778
5.12631	72.7005
5.13095	69.7183
5.13558	106.195
5.14022	114.912
5.14485	141.801
5.14949	141.275
5.15412	136.283
5.15876	125.732
5.16339	80.0748
5.16803	85.5151
5.17266	97.5663
5.1773	149.682
5.18193	164.723
5.18656	160.184
5.1912	173.666
5.19583	150.881
5.20047	141.767
5.20511	120.732
5.20974	142.505
5.21438	198.869
5.21901	253.428
5.22365	275.116
5.22828	298.665
5.23292	354.108
5.23755	398.002
5.24219	481.168
5.24682	470.757
5.25146	494.291
5.25609	545.492
5.26072	556.477
5.26536	643.286
5.26999	705.28
5.27463	760.026
5.27927	863.581
5.2839	934.078
5.28854	990.427
5.29317	1040.17
5.29781	1078.39
5.30244	1132.5
5.30708	1134.15
5.31171	1146.06
5.31635	1225.9
5.32098	1285.29
5.32562	1286.75
5.33025	1292.71
5.33488	1281.04
5.33952	1237.21
5.34415	1241.01
5.34879	1164.05
5.35343	1088.29
5.35806	1052.82
5.3627	992.608
5.36733	868.371
5.37197	808.742
5.3766	774.951
5.38124	724.631
5.38587	661.339
5.39051	618.318
5.39514	591.572
5.39978	501.337
5.40441	446.249
5.40904	413.18
5.41368	412.26
5.41831	379.067
5.42295	343.799
5.42759	272.382
5.43222	219.667
5.43686	190.132
5.44149	172.216
5.44613	194.749
5.45076	192.418
5.4554	105.967
5.46003	89.1611
5.46467	79.7113
5.4693	50.9036
5.47394	49.0108
5.47857	48.177
5.4832	47.1872
5.48784	42.5455
5.49247	60.9747
5.49711	88.0549
5.50175	109.704
5.50638	59.722
5.51102	53.5037
5.51565	50.0245
5.52029	82.7082
5.52492	73.7709
5.52956	112.341
5.53419	77.5104
5.53883	62.2322
5.54346	88.4669
5.5481	136.7
5.55273	166.339
5.55736	203.346
5.562	216.212
5.56663	178.33
5.57127	114.025
5.57591	103.846
5.58054	146.458
5.58518	196.025
5.58981	185.289
5.59445	200.411
5.59908	189.005
5.60372	165.95
5.60835	193.371
5.61299	218.128
5.61762	312.662
5.62226	354.879
5.62689	348.665
5.63152	425.095
5.63616	502.149
5.64079	529.758
5.64543	566.749
5.65007	673.217
5.6547	746.973
5.65934	832.159
5.66397	938.161
5.66861	1009.61
5.67324	1087.39
5.67788	1183.52
5.68251	1264.15
5.68715	1297.05
5.69178	1349.17
5.69642	1467.65
5.70105	1577.81
5.70568	1631.76
5.71032	1727.62
5.71495	1778.61
5.71959	1813.06
5.72423	1869.93
5.72886	1906.57
5.7335	1973.54
5.73813	1993.54
5.74277	1961.91
5.7474	1912.34
5.75204	1874.83
5.75667	1850.78
5.76131	1776.86
5.76594	1718.41
5.77058	1711.2
5.77521	1656.09
5.77984	1567.92
5.78448	1481.72
5.78911	1396.29
5.79375	1332.21
5.79839	1229.3
5.80302	1119.12
5.80766	996.257
5.81229	917.135
5.81693	813.954
5.82156	702.749
5.8262	638.156
5.83083	622.551
5.83547	544.771
5.8401	421.32
5.84474	353.754
5.84937	311.712
5.854	261.367
5.85864	188.851
5.86327	181.432
5.86791	198.886
5.87255	176.65
5.87718	147.01
5.88182	110.054
5.88645	69.8297
5.89109	35.3324
5.89572	14.6942
5.90036	-1687.01
5.90499	-1705.23
5.90963	-1730.08

## Sheet: Fig 1f
0	0.35255		0	0.29424
0.01311	0.35308		0.01311	0.2938
0.02622	0.35458		0.02622	0.29243
0.03933	0.35705		0.03933	0.29012
0.05244	0.36044		0.05244	0.2869
0.06555	0.36469		0.06555	0.28282
0.07866	0.36969		0.07866	0.27799
0.09177	0.37533		0.09177	0.27253
0.10488	0.38143		0.10488	0.2666
0.11799	0.38782		0.11799	0.2604
0.1311	0.39431		0.1311	0.25413
0.14421	0.40067		0.14421	0.24801
0.15732	0.40671		0.15732	0.24228
0.17043	0.4122		0.17043	0.23715
0.18354	0.41695		0.18354	0.23285
0.19665	0.42081		0.19665	0.22955
0.20976	0.42362		0.20976	0.22741
0.22287	0.42528		0.22287	0.22653
0.23598	0.42575		0.23598	0.22699
0.24909	0.425		0.24909	0.22878
0.2622	0.42309		0.2622	0.23186
0.27531	0.42009		0.27531	0.23614
0.28842	0.41613		0.28842	0.24145
0.30153	0.41138		0.30153	0.24762
0.31464	0.40603		0.31464	0.2544
0.32775	0.4003		0.32775	0.26154
0.34086	0.39442		0.34086	0.26876
0.35397	0.3886		0.35397	0.27579
0.36709	0.38308		0.36709	0.28235
0.3802	0.37805		0.3802	0.28818
0.39331	0.3737		0.39331	0.29305
0.40642	0.37017		0.40642	0.29676
0.41953	0.36756		0.41953	0.29917
0.43264	0.36594		0.43264	0.30015
0.44575	0.36534		0.44575	0.29966
0.45886	0.36573		0.45886	0.2977
0.47197	0.36706		0.47197	0.29433
0.48508	0.36921		0.48508	0.28964
0.49819	0.37205		0.49819	0.28381
0.5113	0.37542		0.5113	0.27702
0.52441	0.37913		0.52441	0.26953
0.53752	0.38298		0.53752	0.26158
0.55063	0.38677		0.55063	0.25347
0.56374	0.39031		0.56374	0.24548
0.57685	0.39343		0.57685	0.23789
0.58996	0.39599		0.58996	0.23095
0.60307	0.39787		0.60307	0.2249
0.61618	0.399		0.61618	0.21994
0.62929	0.39935		0.62929	0.2162
0.6424	0.39895		0.6424	0.21378
0.65551	0.39786		0.65551	0.21272
0.66862	0.39618		0.66862	0.21299
0.68173	0.39408		0.68173	0.21452
0.69484	0.39171		0.69484	0.21718
0.70795	0.38929		0.70795	0.22081
0.72106	0.38703		0.72106	0.2252
0.73417	0.38513		0.73417	0.23013
0.74728	0.38381		0.74728	0.23535
0.76039	0.38324		0.76039	0.24062
0.7735	0.38359		0.7735	0.2457
0.78661	0.38498		0.78661	0.25038
0.79972	0.3875		0.79972	0.25446
0.81283	0.39119		0.81283	0.25779
0.82594	0.39604		0.82594	0.26024
0.83905	0.402		0.83905	0.26173
0.85216	0.40898		0.85216	0.26224
0.86527	0.41683		0.86527	0.26177
0.87838	0.42538		0.87838	0.26037
0.89149	0.43443		0.89149	0.25813
0.9046	0.44374		0.9046	0.25518
0.91771	0.45307		0.91771	0.25167
0.93082	0.46215		0.93082	0.24778
0.94393	0.47074		0.94393	0.2437
0.95704	0.47857		0.95704	0.23963
0.97015	0.48543		0.97015	0.23579
0.98326	0.49109		0.98326	0.23236
0.99637	0.49539		0.99637	0.22952
1.00948	0.49818		1.00948	0.22745
1.02259	0.49937		1.02259	0.22627
1.03571	0.49893		1.03571	0.22608
1.04882	0.49686		1.04882	0.22695
1.06193	0.49322		1.06193	0.2289
1.07504	0.48815		1.07504	0.23188
1.08814	0.48182		1.08814	0.23585
1.10126	0.47445		1.10126	0.24067
1.11437	0.46629		1.11437	0.2462
1.12748	0.45765		1.12748	0.25224
1.14059	0.44884		1.14059	0.25858
1.1537	0.44017		1.1537	0.26498
1.16681	0.43194		1.16681	0.27122
1.17992	0.42444		1.17992	0.27705
1.19303	0.41791		1.19303	0.28227
1.20614	0.41255		1.20614	0.28669
1.21925	0.4085		1.21925	0.29014
1.23236	0.40582		1.23236	0.29255
1.24547	0.40453		1.24547	0.29383
1.25858	0.40457		1.25858	0.294
1.27169	0.40581		1.27169	0.29309
1.2848	0.40808		1.2848	0.29119
1.29791	0.41117		1.29791	0.28843
1.31102	0.41482		1.31102	0.28497
1.32413	0.41877		1.32413	0.28101
1.33724	0.42275		1.33724	0.27674
1.35035	0.42647		1.35035	0.27238
1.36346	0.42969		1.36346	0.26814
1.37657	0.43217		1.37657	0.2642
1.38968	0.43372		1.38968	0.26074
1.40279	0.4342		1.40279	0.25793
1.4159	0.4335		1.4159	0.25588
1.42901	0.43157		1.42901	0.25467
1.44212	0.42843		1.44212	0.25436
1.45523	0.42414		1.45523	0.25496
1.46834	0.41881		1.46834	0.25641
1.48145	0.41264		1.48145	0.25866
1.49456	0.40584		1.49456	0.26158
1.50767	0.39868		1.50767	0.26502
1.52078	0.39144		1.52078	0.26881
1.53389	0.38445		1.53389	0.27274
1.547	0.37802		1.547	0.2766
1.56011	0.37246		1.56011	0.28017
1.57322	0.36805		1.57322	0.28326
1.58633	0.36502		1.58633	0.28568
1.59944	0.36358		1.59944	0.28725
1.61255	0.36384		1.61255	0.28788
1.62566	0.36587		1.62566	0.28747
1.63877	0.36963		1.63877	0.28601
1.65188	0.37505		1.65188	0.28352
1.66499	0.38197		1.66499	0.28006
1.6781	0.39017		1.6781	0.27575
1.69121	0.39938		1.69121	0.27074
1.70432	0.4093		1.70432	0.26522
1.71743	0.41961		1.71743	0.25939
1.73055	0.42998		1.73055	0.25347
1.74366	0.44007		1.74366	0.24767
1.75676	0.44957		1.75676	0.24222
1.76988	0.45819		1.76988	0.23732
1.78299	0.46566		1.78299	0.23315
1.7961	0.47177		1.7961	0.22986
1.80921	0.47635		1.80921	0.22759
1.82232	0.47928		1.82232	0.22642
1.83543	0.48049		1.83543	0.2264
1.84854	0.47999		1.84854	0.22755
1.86165	0.47781		1.86165	0.22984
1.87476	0.47408		1.87476	0.23319
1.88787	0.46894		1.88787	0.23748
1.90098	0.46262		1.90098	0.24255
1.91409	0.45538		1.91409	0.24821
1.9272	0.44752		1.9272	0.25424
1.94031	0.43935		1.94031	0.26039
1.95342	0.43121		1.95342	0.26641
1.96653	0.42343		1.96653	0.27204
1.97964	0.41633		1.97964	0.27705
1.99275	0.41017		1.99275	0.28121
2.00586	0.4052		2.00586	0.28435
2.01897	0.40156		2.01897	0.28633
2.03208	0.39937		2.03208	0.28709
2.04519	0.39863		2.04519	0.2866
2.0583	0.39929		2.0583	0.28491
2.07141	0.40124		2.07141	0.2821
2.08452	0.40429		2.08452	0.27832
2.09763	0.40823		2.09763	0.27376
2.11074	0.41277		2.11074	0.26862
2.12385	0.41765		2.12385	0.26314
2.13696	0.42258		2.13696	0.25755
2.15007	0.42727		2.15007	0.25208
2.16318	0.43147		2.16318	0.24696
2.17629	0.43493		2.17629	0.2424
2.1894	0.43747		2.1894	0.23856
2.20251	0.43892		2.20251	0.23559
2.21562	0.43917		2.21562	0.23361
2.22873	0.43818		2.22873	0.23268
2.24184	0.43593		2.24184	0.23285
2.25495	0.43248		2.25495	0.23408
2.26806	0.42792		2.26806	0.23635
2.28117	0.42241		2.28117	0.23955
2.29428	0.41614		2.29428	0.24355
2.30739	0.40936		2.30739	0.24818
2.3205	0.40234		2.3205	0.25325
2.33361	0.39537		2.33361	0.25854
2.34672	0.38876		2.34672	0.26381
2.35983	0.38278		2.35983	0.26884
2.37294	0.37772		2.37294	0.27339
2.38605	0.37381		2.38605	0.27728
2.39916	0.37122		2.39916	0.28033
2.41227	0.37008		2.41227	0.28242
2.42538	0.37043		2.42538	0.28346
2.4385	0.37225		2.4385	0.28344
2.4516	0.37545		2.4516	0.28239
2.46472	0.37988		2.46472	0.28039
2.47783	0.38534		2.47783	0.27757
2.49093	0.39157		2.49093	0.27407
2.50405	0.39832		2.50405	0.27009
2.51716	0.40528		2.51716	0.26582
2.53027	0.41219		2.53027	0.26147
2.54338	0.41877		2.54338	0.25725
2.55649	0.42477		2.55649	0.25335
2.5696	0.42996		2.5696	0.24995
2.58271	0.43415		2.58271	0.2472
2.59582	0.43719		2.59582	0.24523
2.60893	0.43896		2.60893	0.24414
2.62204	0.43939		2.62204	0.24401
2.63515	0.43844		2.63515	0.24488
2.64826	0.43614		2.64826	0.24675
2.66137	0.43255		2.66137	0.24958
2.67448	0.42777		2.67448	0.25332
2.68759	0.42194		2.68759	0.25786
2.7007	0.41528		2.7007	0.26306
2.71381	0.40802		2.71381	0.26874
2.72692	0.40043		2.72692	0.27469
2.74003	0.39282		2.74003	0.2807
2.75314	0.38549		2.75314	0.2865
2.76625	0.37877		2.76625	0.29186
2.77936	0.37296		2.77936	0.29652
2.79247	0.36834		2.79247	0.30027
2.80558	0.36511		2.80558	0.30293
2.81869	0.36342		2.81869	0.30437
2.8318	0.36336		2.8318	0.30452
2.84491	0.36489		2.84491	0.30339
2.85802	0.36792		2.85802	0.30103
2.87113	0.37228		2.87113	0.29759
2.88424	0.37772		2.88424	0.29326
2.89735	0.38395		2.89735	0.28826
2.91046	0.39066		2.91046	0.28284
2.92357	0.39753		2.92357	0.27726
2.93668	0.40424		2.93668	0.27179
2.94979	0.41052		2.94979	0.26667
2.9629	0.41612		2.9629	0.2621
2.97601	0.42084		2.97601	0.25828
2.98912	0.42453		2.98912	0.25533
3.00223	0.42709		3.00223	0.25336
3.01534	0.42848		3.01534	0.25244
3.02845	0.42871		3.02845	0.25257
3.04156	0.42783		3.04156	0.25374
3.05467	0.42594		3.05467	0.2559
3.06778	0.42317		3.06778	0.25896
3.08089	0.41969		3.08089	0.26279
3.094	0.41572		3.094	0.26725
3.10711	0.41146		3.10711	0.27217
3.12022	0.40718		3.12022	0.27735
3.13333	0.4031		3.13333	0.28259
3.14644	0.39949		3.14644	0.2877
3.15956	0.39657		3.15956	0.29245
3.17266	0.39454		3.17266	0.29667
3.18578	0.39358		3.18578	0.30017
3.19889	0.39381		3.19889	0.30283
3.21199	0.39529		3.21199	0.30454
3.22511	0.39802		3.22511	0.30526
3.23822	0.40194		3.23822	0.30498
3.25133	0.40691		3.25133	0.30375
3.26444	0.41276		3.26444	0.30167
3.27755	0.41924		3.27755	0.29889
3.29066	0.4261		3.29066	0.29557
3.30377	0.43304		3.30377	0.29191
3.31688	0.43976		3.31688	0.28814
3.32999	0.44599		3.32999	0.28445
3.3431	0.45146		3.3431	0.28105
3.35621	0.45594		3.35621	0.27813
3.36932	0.45926		3.36932	0.27583
3.38243	0.46126		3.38243	0.27427
3.39554	0.46186		3.39554	0.27354
3.40865	0.46104		3.40865	0.27368
3.42176	0.45881		3.42176	0.27469
3.43487	0.45526		3.43487	0.27651
3.44798	0.4505		3.44798	0.27908
3.46109	0.44471		3.46109	0.28226
3.4742	0.4381		3.4742	0.2859
3.48731	0.43091		3.48731	0.28983
3.50042	0.42343		3.50042	0.29384
3.51353	0.41594		3.51353	0.29772
3.52664	0.40873		3.52664	0.30123
3.53975	0.40211		3.53975	0.30417
3.55286	0.39634		3.55286	0.30634
3.56597	0.39166		3.56597	0.30757
3.57908	0.38826		3.57908	0.30773
3.59219	0.38627		3.59219	0.30674
3.6053	0.38577		3.6053	0.30456
3.61841	0.38675		3.61841	0.30123
3.63152	0.38913		3.63152	0.29684
3.64463	0.39278		3.64463	0.29153
3.65774	0.39749		3.65774	0.28548
3.67085	0.40301		3.67085	0.27892
3.68396	0.40907		3.68396	0.2721
3.69707	0.41536		3.69707	0.26528
3.71018	0.42158		3.71018	0.25872
3.72329	0.42743		3.72329	0.25267
3.7364	0.43265		3.7364	0.24736
3.74951	0.43699		3.74951	0.24298
3.76262	0.44026		3.76262	0.23971
3.77573	0.4423		3.77573	0.23767
3.78884	0.44302		3.78884	0.23693
3.80195	0.44234		3.80195	0.23755
3.81506	0.44028		3.81506	0.23952
3.82817	0.43689		3.82817	0.2428
3.84128	0.43224		3.84128	0.24729
3.85439	0.4265		3.85439	0.25288
3.86751	0.41986		3.86751	0.25939
3.88062	0.41254		3.88062	0.26662
3.89372	0.40482		3.89372	0.27434
3.90684	0.39699		3.90684	0.28229
3.91994	0.38938		3.91994	0.29018
3.93306	0.38233		3.93306	0.29772
3.94617	0.37617		3.94617	0.30462
3.95928	0.37121		3.95928	0.31058
3.97239	0.36774		3.97239	0.31536
3.9855	0.36599		3.9855	0.31873
3.99861	0.36612		3.99861	0.32054
4.01172	0.36824		4.01172	0.32071
4.02483	0.37232		4.02483	0.3192
4.03794	0.37827		4.03794	0.31609
4.05105	0.38591		4.05105	0.31153
4.06416	0.39495		4.06416	0.30575
4.07727	0.40505		4.07727	0.29901
4.09038	0.41581		4.09038	0.29165
4.10349	0.42682		4.10349	0.28404
4.1166	0.43764		4.1166	0.27653
4.12971	0.44786		4.12971	0.26948
4.14282	0.45708		4.14282	0.26321
4.15593	0.46499		4.15593	0.25801
4.16904	0.47131		4.16904	0.25412
4.18215	0.47582		4.18215	0.2517
4.19526	0.4784		4.19526	0.25086
4.20837	0.47898		4.20837	0.25166
4.22148	0.47758		4.22148	0.25407
4.23459	0.47426		4.23459	0.25802
4.2477	0.46917		4.2477	0.26337
4.26081	0.46251		4.26081	0.26992
4.27392	0.45452		4.27392	0.27744
4.28703	0.4455		4.28703	0.28565
4.30014	0.43578		4.30014	0.29425
4.31325	0.42571		4.31325	0.30291
4.32636	0.41565		4.32636	0.31129
4.33947	0.40598		4.33947	0.31905
4.35258	0.39704		4.35258	0.32589
4.36569	0.38914		4.36569	0.33152
4.3788	0.38257		4.3788	0.33572
4.39191	0.37753		4.39191	0.33831
4.40502	0.37417		4.40502	0.33921
4.41813	0.37253		4.41813	0.33839
4.43124	0.37262		4.43124	0.33592
4.44435	0.37431		4.44435	0.33194
4.45746	0.37744		4.45746	0.32666
4.47057	0.38177		4.47057	0.32034
4.48368	0.38702		4.48368	0.31331
4.49679	0.39286		4.49679	0.3059
4.5099	0.39898		4.5099	0.29846
4.52301	0.40503		4.52301	0.29132
4.53612	0.41072		4.53612	0.2848
4.54923	0.41576		4.54923	0.27919
4.56234	0.41993		4.56234	0.27471
4.57545	0.42303		4.57545	0.27156
4.58857	0.42493		4.58857	0.26986
4.60168	0.42557		4.60168	0.26967
4.61479	0.42492		4.61479	0.27101
4.6279	0.42302		4.6279	0.27383
4.64101	0.41998		4.64101	0.27801
4.65412	0.41593		4.65412	0.28342
4.66723	0.41106		4.66723	0.28983
4.68034	0.40561		4.68034	0.297
4.69345	0.39984		4.69345	0.30466
4.70656	0.39402		4.70656	0.31249
4.71967	0.38846		4.71967	0.32019
4.73278	0.38344		4.73278	0.32742
4.74589	0.37925		4.74589	0.33387
4.759	0.37614		4.759	0.33927
4.77211	0.37431		4.77211	0.34336
4.78522	0.37392		4.78522	0.34595
4.79833	0.37508		4.79833	0.34691
4.81144	0.37779		4.81144	0.34618
4.82455	0.38201		4.82455	0.34377
4.83766	0.38763		4.83766	0.33978
4.85077	0.39444		4.85077	0.33437
4.86388	0.40221		4.86388	0.32775
4.87699	0.41064		4.87699	0.32022
4.8901	0.41941		4.8901	0.31207
4.90321	0.4282		4.90321	0.30364
4.91632	0.43667		4.91632	0.29525
4.92943	0.4445		4.92943	0.28723
4.94254	0.45142		4.94254	0.27985
4.95565	0.45718		4.95565	0.27338
4.96876	0.46161		4.96876	0.26801
4.98187	0.46455		4.98187	0.2639
4.99498	0.46594		4.99498	0.26113
5.00809	0.46575		5.00809	0.25973
5.0212	0.46403		5.0212	0.25968
5.03431	0.46087		5.03431	0.2609
5.04742	0.45641		5.04742	0.26324
5.06053	0.45086		5.06053	0.26655
5.07364	0.44443		5.07364	0.27059
5.08675	0.43739		5.08675	0.27513
5.09986	0.43001		5.09986	0.27991
5.11297	0.42258		5.11297	0.28465
5.12608	0.41538		5.12608	0.2891
5.13919	0.40867		5.13919	0.293
5.1523	0.40272		5.1523	0.29615
5.16541	0.39771		5.16541	0.29836
5.17852	0.39382		5.17852	0.29949
5.19163	0.39116		5.19163	0.29948
5.20474	0.38977		5.20474	0.29829
5.21785	0.38967		5.21785	0.29596
5.23096	0.39079		5.23096	0.2926
5.24407	0.39302		5.24407	0.28833
5.25718	0.39622		5.25718	0.28334
5.2703	0.40019		5.2703	0.27784
5.28341	0.40473		5.28341	0.27208
5.29652	0.40962		5.29652	0.26631
5.30962	0.41462		5.30962	0.26077
5.32273	0.4195		5.32273	0.25571
5.33585	0.42406		5.33585	0.25136
5.34896	0.42811		5.34896	0.24792
5.36207	0.43147		5.36207	0.24556
5.37518	0.43402		5.37518	0.24441
5.38829	0.43565		5.38829	0.24458
5.4014	0.43631		5.4014	0.2461
5.41451	0.43598		5.41451	0.24899
5.42762	0.43468		5.42762	0.25321
5.44073	0.43246		5.44073	0.25867
5.45384	0.42943		5.45384	0.26523
5.46695	0.42573		5.46695	0.27269
5.48006	0.42153		5.48006	0.28084
5.49317	0.41703		5.49317	0.28939
5.50628	0.41247		5.50628	0.29805
5.51939	0.4081		5.51939	0.30647
5.5325	0.40415		5.5325	0.31431
5.54561	0.40086		5.54561	0.32124
5.55872	0.39847		5.55872	0.32694
5.57183	0.39713		5.57183	0.33113
5.58494	0.39699		5.58494	0.33359
5.59805	0.39809		5.59805	0.33419
5.61116	0.40045		5.61116	0.33288
5.62427	0.40398		5.62427	0.32969
5.63738	0.40852		5.63738	0.32478
5.65049	0.41389		5.65049	0.31836
5.6636	0.41981		5.6636	0.31072
5.67671	0.42601		5.67671	0.30222
5.68982	0.43219		5.68982	0.29322
5.70293	0.43806		5.70293	0.28411
5.71604	0.44335		5.71604	0.27527
5.72915	0.44783		5.72915	0.26702
5.74226	0.4513		5.74226	0.25966
5.75537	0.45361		5.75537	0.25343
5.76848	0.45467		5.76848	0.24851
5.78159	0.45445		5.78159	0.24502
5.7947	0.45293		5.7947	0.24303
5.80781	0.45018		5.80781	0.24253
5.82092	0.44629		5.82092	0.2435
5.83403	0.44137		5.83403	0.24584
5.84714	0.4356		5.84714	0.24941
5.86025	0.42915		5.86025	0.25406
5.87336	0.42223		5.87336	0.2596
5.88647	0.41505		5.88647	0.26581
5.89958	0.40785		5.89958	0.27246
5.91269	0.40085		5.91269	0.27931
5.9258	0.39428		5.9258	0.28612
5.93891	0.38836		5.93891	0.29265
5.95202	0.38327		5.95202	0.2987
5.96513	0.37918		5.96513	0.30405
5.97825	0.37622		5.97825	0.30853
5.99136	0.37448		5.99136	0.31203

## Sheet: Fig 2a
Potential (V vs. Li+/Li)	1st Current (mA)	2nd Current (mA)	3rd Current (mA)	4th Current (mA)
1.901	-6.474e-05	-0.00223	-0.00217	-0.0021
1.9	-0.0002026	-0.00223	-0.00218	-0.0021
1.899	-0.0002626	-0.00224	-0.00218	-0.00209
1.898	-0.0003017	-0.00224	-0.00218	-0.0021
1.897	-0.0003371	-0.00226	-0.0022	-0.00211
1.896	-0.0003586	-0.00225	-0.00219	-0.00211
1.895	-0.0003836	-0.00227	-0.00221	-0.00212
1.894	-0.0004103	-0.00228	-0.00221	-0.00212
1.893	-0.0004251	-0.00227	-0.0022	-0.00212
1.892	-0.0004227	-0.00227	-0.00222	-0.00213
1.891	-0.0004445	-0.00229	-0.00222	-0.00213
1.89	-0.0004608	-0.00229	-0.00222	-0.00214
1.889	-0.0004817	-0.00229	-0.00223	-0.00214
1.888	-0.0004974	-0.0023	-0.00224	-0.00215
1.887	-0.0005073	-0.0023	-0.00224	-0.00215
1.886	-0.000523	-0.0023	-0.00224	-0.00216
1.885	-0.0005285	-0.00231	-0.00224	-0.00216
1.884	-0.0005424	-0.00232	-0.00227	-0.00217
1.883	-0.0005519	-0.00233	-0.00226	-0.00217
1.882	-0.0005796	-0.00233	-0.00226	-0.00216
1.881	-0.0005768	-0.00233	-0.00226	-0.00217
1.88	-0.0005873	-0.00234	-0.00227	-0.00218
1.879	-0.0005996	-0.00233	-0.00228	-0.00219
1.878	-0.0006095	-0.00235	-0.00228	-0.00219
1.877	-0.000615	-0.00235	-0.00228	-0.00219
1.876	-0.0006405	-0.00235	-0.00229	-0.00218
1.875	-0.0006301	-0.00236	-0.0023	-0.0022
1.874	-0.0006485	-0.00238	-0.0023	-0.00221
1.873	-0.0006602	-0.00236	-0.00231	-0.0022
1.872	-0.0006762	-0.00238	-0.00231	-0.00222
1.871	-0.0006689	-0.00239	-0.00232	-0.00222
1.87	-0.0006962	-0.00239	-0.00233	-0.00222
1.869	-0.0007144	-0.0024	-0.00234	-0.00223
1.868	-0.0007092	-0.00241	-0.00233	-0.00224
1.867	-0.0007332	-0.00241	-0.00235	-0.00225
1.866	-0.0007344	-0.00241	-0.00235	-0.00223
1.865	-0.0007418	-0.00242	-0.00235	-0.00226
1.864	-0.0007504	-0.00242	-0.00236	-0.00226
1.863	-0.0007636	-0.00243	-0.00237	-0.00226
1.862	-0.0007843	-0.00245	-0.00236	-0.00228
1.861	-0.0007873	-0.00244	-0.00237	-0.00227
1.86	-0.0007969	-0.00246	-0.0024	-0.00228
1.859	-0.0008033	-0.00246	-0.00239	-0.00227
1.858	-0.000823	-0.00246	-0.0024	-0.00228
1.857	-0.0008258	-0.00247	-0.0024	-0.00229
1.856	-0.0008455	-0.00247	-0.00241	-0.0023
1.855	-0.000848	-0.00248	-0.00242	-0.00231
1.854	-0.0008587	-0.00248	-0.00242	-0.00231
1.853	-0.0008747	-0.00251	-0.00242	-0.00231
1.852	-0.0008815	-0.00251	-0.00244	-0.00233
1.851	-0.0008997	-0.00251	-0.00244	-0.00233
1.85	-0.0009151	-0.00252	-0.00245	-0.00234
1.849	-0.0009227	-0.00254	-0.00247	-0.00235
1.848	-0.0009329	-0.00254	-0.00247	-0.00235
1.847	-0.0009569	-0.00254	-0.00248	-0.00236
1.846	-0.0009711	-0.00255	-0.00248	-0.00238
1.845	-0.0009929	-0.00257	-0.00249	-0.00238
1.844	-0.000988	-0.00257	-0.0025	-0.00239
1.843	-0.00101	-0.00258	-0.0025	-0.00239
1.842	-0.00102	-0.0026	-0.00252	-0.00241
1.841	-0.00103	-0.00261	-0.00253	-0.00242
1.84	-0.00107	-0.00263	-0.00253	-0.00242
1.839	-0.00106	-0.00262	-0.00254	-0.00243
1.838	-0.00108	-0.00263	-0.00254	-0.00244
1.837	-0.00111	-0.00265	-0.00256	-0.00245
1.836	-0.00112	-0.00266	-0.00257	-0.00245
1.835	-0.00112	-0.00266	-0.00257	-0.00245
1.834	-0.00115	-0.00268	-0.00258	-0.00247
1.833	-0.00116	-0.0027	-0.00259	-0.00248
1.832	-0.00118	-0.0027	-0.0026	-0.00248
1.831	-0.0012	-0.00271	-0.00262	-0.00249
1.83	-0.00121	-0.00273	-0.00262	-0.0025
1.829	-0.00124	-0.00274	-0.00264	-0.00252
1.828	-0.00125	-0.00276	-0.00265	-0.00254
1.827	-0.00129	-0.00276	-0.00266	-0.00253
1.826	-0.00129	-0.00278	-0.00268	-0.00256
1.825	-0.00131	-0.0028	-0.00269	-0.00256
1.824	-0.00132	-0.0028	-0.00271	-0.00258
1.823	-0.00133	-0.00281	-0.00273	-0.00259
1.822	-0.00137	-0.00283	-0.00273	-0.0026
1.821	-0.00139	-0.00285	-0.00275	-0.00263
1.82	-0.0014	-0.00287	-0.00276	-0.00264
1.819	-0.00144	-0.00288	-0.00278	-0.00264
1.818	-0.00147	-0.00291	-0.00279	-0.00266
1.817	-0.00148	-0.00292	-0.0028	-0.00268
1.816	-0.0015	-0.00295	-0.00282	-0.0027
1.815	-0.00153	-0.00294	-0.00283	-0.0027
1.814	-0.00156	-0.00298	-0.00285	-0.00272
1.813	-0.00157	-0.003	-0.00288	-0.00273
1.812	-0.0016	-0.003	-0.0029	-0.00275
1.811	-0.00162	-0.00304	-0.00291	-0.00277
1.81	-0.00166	-0.00305	-0.00293	-0.00278
1.809	-0.00169	-0.00307	-0.00293	-0.0028
1.808	-0.00171	-0.0031	-0.00296	-0.00282
1.807	-0.00174	-0.00312	-0.00298	-0.00283
1.806	-0.00177	-0.00313	-0.003	-0.00286
1.805	-0.0018	-0.00317	-0.00302	-0.00287
1.804	-0.00182	-0.00317	-0.00304	-0.00288
1.803	-0.00185	-0.0032	-0.00305	-0.00293
1.802	-0.00189	-0.00323	-0.00307	-0.00293
1.801	-0.00193	-0.00325	-0.00309	-0.00295
1.8	-0.00195	-0.00327	-0.00312	-0.00298
1.799	-0.00198	-0.0033	-0.00315	-0.003
1.798	-0.00201	-0.00332	-0.00317	-0.00303
1.797	-0.00204	-0.00335	-0.0032	-0.00306
1.796	-0.0021	-0.00337	-0.00321	-0.00307
1.795	-0.00212	-0.0034	-0.00324	-0.00309
1.794	-0.00214	-0.00343	-0.00327	-0.00311
1.793	-0.00218	-0.00345	-0.00329	-0.00314
1.792	-0.00223	-0.00349	-0.00331	-0.00317
1.791	-0.00226	-0.00352	-0.00335	-0.00319
1.79	-0.0023	-0.00354	-0.00336	-0.00323
1.789	-0.00234	-0.00358	-0.0034	-0.00325
1.788	-0.00238	-0.00359	-0.00344	-0.00328
1.787	-0.00242	-0.00362	-0.00346	-0.00329
1.786	-0.00247	-0.00366	-0.0035	-0.00332
1.785	-0.00251	-0.00371	-0.00352	-0.00336
1.784	-0.00253	-0.00373	-0.00355	-0.00338
1.783	-0.00257	-0.00376	-0.00357	-0.00341
1.782	-0.00265	-0.00379	-0.00361	-0.00344
1.781	-0.00269	-0.00382	-0.00363	-0.00347
1.78	-0.00272	-0.00386	-0.00366	-0.00349
1.779	-0.00277	-0.0039	-0.0037	-0.00354
1.778	-0.00282	-0.00394	-0.00373	-0.00357
1.777	-0.00285	-0.00398	-0.00377	-0.00359
1.776	-0.0029	-0.00402	-0.0038	-0.00363
1.775	-0.00295	-0.00405	-0.00384	-0.00365
1.774	-0.00302	-0.0041	-0.00387	-0.0037
1.773	-0.00306	-0.00413	-0.0039	-0.00374
1.772	-0.00311	-0.00416	-0.00394	-0.00377
1.771	-0.00315	-0.00421	-0.00398	-0.00378
1.77	-0.00321	-0.00425	-0.00403	-0.00383
1.769	-0.00325	-0.00429	-0.00407	-0.00386
1.768	-0.00332	-0.00433	-0.0041	-0.0039
1.767	-0.00339	-0.00437	-0.00414	-0.00393
1.766	-0.00343	-0.00442	-0.00418	-0.00397
1.765	-0.00349	-0.00447	-0.00421	-0.00402
1.764	-0.00355	-0.00452	-0.00426	-0.00406
1.763	-0.0036	-0.00455	-0.00429	-0.0041
1.762	-0.00365	-0.00462	-0.00434	-0.00414
1.761	-0.0037	-0.00465	-0.00439	-0.00418
1.76	-0.00377	-0.0047	-0.00443	-0.00423
1.759	-0.00384	-0.00475	-0.00448	-0.00426
1.758	-0.00389	-0.0048	-0.00452	-0.0043
1.757	-0.00395	-0.00485	-0.00457	-0.00435
1.756	-0.004	-0.00489	-0.00461	-0.0044
1.755	-0.00407	-0.00494	-0.00466	-0.00442
1.754	-0.00415	-0.005	-0.0047	-0.00449
1.753	-0.0042	-0.00505	-0.00477	-0.00453
1.752	-0.00427	-0.0051	-0.00479	-0.00457
1.751	-0.00435	-0.00516	-0.00486	-0.00461
1.75	-0.00441	-0.00521	-0.0049	-0.00466
1.749	-0.00446	-0.00526	-0.00496	-0.00469
1.748	-0.00453	-0.00532	-0.00498	-0.00474
1.747	-0.00462	-0.00538	-0.00505	-0.0048
1.746	-0.00468	-0.00543	-0.00509	-0.00486
1.745	-0.00476	-0.00547	-0.00515	-0.0049
1.744	-0.00482	-0.00553	-0.00521	-0.00495
1.743	-0.00489	-0.0056	-0.00525	-0.00501
1.742	-0.00496	-0.00566	-0.00532	-0.00508
1.741	-0.00504	-0.00572	-0.00537	-0.00512
1.74	-0.00511	-0.00579	-0.00542	-0.00516
1.739	-0.00519	-0.00585	-0.00549	-0.00523
1.738	-0.00526	-0.0059	-0.00554	-0.00528
1.737	-0.00536	-0.00596	-0.0056	-0.00533
1.736	-0.00542	-0.00602	-0.00567	-0.00538
1.735	-0.0055	-0.00609	-0.0057	-0.00544
1.734	-0.00557	-0.00616	-0.00578	-0.00551
1.733	-0.00566	-0.00621	-0.00583	-0.00556
1.732	-0.00572	-0.00627	-0.0059	-0.00561
1.731	-0.00582	-0.00634	-0.00595	-0.00567
1.73	-0.00589	-0.00641	-0.006	-0.00573
1.729	-0.00599	-0.00647	-0.00608	-0.00577
1.728	-0.00606	-0.00655	-0.00614	-0.00585
1.727	-0.00613	-0.00663	-0.0062	-0.00592
1.726	-0.00621	-0.00669	-0.00626	-0.00596
1.725	-0.00632	-0.00676	-0.00633	-0.00603
1.724	-0.0064	-0.00683	-0.0064	-0.00609
1.723	-0.00648	-0.0069	-0.00646	-0.00615
1.722	-0.00658	-0.00698	-0.00653	-0.00622
1.721	-0.00664	-0.00704	-0.00659	-0.00628
1.72	-0.00676	-0.00711	-0.00666	-0.00633
1.719	-0.00684	-0.00719	-0.00673	-0.00639
1.718	-0.00691	-0.00726	-0.00679	-0.00647
1.717	-0.00699	-0.00734	-0.00686	-0.00654
1.716	-0.00709	-0.00741	-0.00694	-0.0066
1.715	-0.00719	-0.00748	-0.00701	-0.00668
1.714	-0.00728	-0.00757	-0.00707	-0.00674
1.713	-0.00739	-0.00764	-0.00716	-0.0068
1.712	-0.00747	-0.00771	-0.00722	-0.00688
1.711	-0.00754	-0.00779	-0.00728	-0.00694
1.71	-0.00763	-0.00786	-0.00736	-0.00702
1.709	-0.00772	-0.00795	-0.00743	-0.00708
1.708	-0.00784	-0.00802	-0.00752	-0.00716
1.707	-0.00793	-0.0081	-0.00759	-0.00723
1.706	-0.00803	-0.00817	-0.00765	-0.0073
1.705	-0.00813	-0.00826	-0.00774	-0.00738
1.704	-0.00822	-0.00834	-0.00781	-0.00744
1.703	-0.00834	-0.00842	-0.00791	-0.00751
1.702	-0.00843	-0.0085	-0.00797	-0.00758
1.701	-0.00853	-0.00858	-0.00806	-0.00767
1.7	-0.00866	-0.00867	-0.00813	-0.00774
1.699	-0.00875	-0.00875	-0.0082	-0.00781
1.698	-0.00882	-0.00883	-0.0083	-0.00789
1.697	-0.00894	-0.00891	-0.00836	-0.00796
1.696	-0.00904	-0.00899	-0.00845	-0.00804
1.695	-0.00914	-0.00908	-0.00853	-0.00812
1.694	-0.00926	-0.00917	-0.00861	-0.0082
1.693	-0.00936	-0.00926	-0.0087	-0.00827
1.692	-0.00946	-0.00934	-0.00878	-0.00835
1.691	-0.00956	-0.00944	-0.00887	-0.00841
1.69	-0.00966	-0.00952	-0.00894	-0.0085
1.689	-0.00977	-0.00962	-0.00901	-0.00858
1.688	-0.00989	-0.00971	-0.0091	-0.00866
1.687	-0.00999	-0.0098	-0.00919	-0.00876
1.686	-0.0101	-0.00988	-0.00928	-0.00884
1.685	-0.0102	-0.00997	-0.00937	-0.0089
1.684	-0.01031	-0.01008	-0.00945	-0.00899
1.683	-0.01042	-0.01018	-0.00954	-0.00906
1.682	-0.01053	-0.01025	-0.0096	-0.00913
1.681	-0.01064	-0.01034	-0.00969	-0.00924
1.68	-0.01078	-0.01043	-0.00979	-0.0093
1.679	-0.01087	-0.01053	-0.00987	-0.00939
1.678	-0.01098	-0.01062	-0.00996	-0.00948
1.677	-0.0111	-0.01073	-0.01006	-0.00954
1.676	-0.0112	-0.01083	-0.01014	-0.00965
1.675	-0.0113	-0.01093	-0.01024	-0.00972
1.674	-0.01143	-0.01102	-0.01031	-0.00981
1.673	-0.01154	-0.01111	-0.01041	-0.0099
1.672	-0.01165	-0.01119	-0.0105	-0.00997
1.671	-0.01177	-0.0113	-0.01058	-0.01007
1.67	-0.01187	-0.01139	-0.01068	-0.01015
1.669	-0.01197	-0.01148	-0.01075	-0.01024
1.668	-0.01209	-0.01158	-0.01086	-0.01034
1.667	-0.01222	-0.01166	-0.01093	-0.01041
1.666	-0.01232	-0.01177	-0.01103	-0.0105
1.665	-0.01242	-0.01187	-0.01111	-0.01058
1.664	-0.01255	-0.01198	-0.0112	-0.01068
1.663	-0.01267	-0.01209	-0.01132	-0.01078
1.662	-0.0128	-0.01216	-0.0114	-0.01086
1.661	-0.01291	-0.01226	-0.0115	-0.01093
1.66	-0.01302	-0.01237	-0.01158	-0.01102
1.659	-0.01315	-0.01246	-0.01168	-0.01113
1.658	-0.01326	-0.01257	-0.01177	-0.0112
1.657	-0.01338	-0.01266	-0.01186	-0.01129
1.656	-0.01348	-0.01277	-0.01195	-0.01137
1.655	-0.01359	-0.01286	-0.01204	-0.01147
1.654	-0.01373	-0.01298	-0.01215	-0.01157
1.653	-0.01384	-0.01307	-0.01225	-0.01165
1.652	-0.01396	-0.01316	-0.01234	-0.01174
1.651	-0.01408	-0.01327	-0.01244	-0.01183
1.65	-0.01418	-0.01338	-0.01252	-0.01194
1.649	-0.01431	-0.01348	-0.01263	-0.01202
1.648	-0.01442	-0.01357	-0.01272	-0.01212
1.647	-0.01451	-0.01367	-0.01282	-0.0122
1.646	-0.01462	-0.01377	-0.01291	-0.0123
1.645	-0.01474	-0.01388	-0.013	-0.01239
1.644	-0.01488	-0.01397	-0.01309	-0.01248
1.643	-0.01498	-0.01407	-0.0132	-0.01254
1.642	-0.0151	-0.01418	-0.0133	-0.01266
1.641	-0.01521	-0.01428	-0.01339	-0.01274
1.64	-0.01533	-0.01438	-0.01348	-0.01285
1.639	-0.01545	-0.01447	-0.01358	-0.01296
1.638	-0.01558	-0.01462	-0.01369	-0.01305
1.637	-0.01569	-0.01471	-0.01378	-0.01315
1.636	-0.01582	-0.01482	-0.01388	-0.01324
1.635	-0.01595	-0.0149	-0.01397	-0.01334
1.634	-0.01606	-0.01502	-0.01407	-0.01342
1.633	-0.01619	-0.01512	-0.01415	-0.01351
1.632	-0.0163	-0.01523	-0.01425	-0.01361
1.631	-0.0164	-0.01535	-0.01436	-0.01371
1.63	-0.01653	-0.01544	-0.01444	-0.01381
1.629	-0.01666	-0.01556	-0.01454	-0.0139
1.628	-0.01675	-0.01567	-0.01463	-0.01397
1.627	-0.01688	-0.01575	-0.01473	-0.01407
1.626	-0.01699	-0.01585	-0.01484	-0.01416
1.625	-0.01714	-0.01595	-0.01492	-0.01424
1.624	-0.01724	-0.01605	-0.01503	-0.01436
1.623	-0.01736	-0.01615	-0.01512	-0.01445
1.622	-0.01748	-0.01625	-0.01522	-0.01454
1.621	-0.01762	-0.01635	-0.01532	-0.01462
1.62	-0.0177	-0.01644	-0.01541	-0.01471
1.619	-0.0178	-0.01655	-0.01549	-0.01481
1.618	-0.01793	-0.01667	-0.01559	-0.01491
1.617	-0.01805	-0.01678	-0.01571	-0.01498
1.616	-0.01813	-0.01688	-0.0158	-0.01507
1.615	-0.01822	-0.01699	-0.01588	-0.01516
1.614	-0.01836	-0.01709	-0.01598	-0.01527
1.613	-0.0185	-0.01718	-0.01609	-0.01535
1.612	-0.0186	-0.0173	-0.01618	-0.01545
1.611	-0.01871	-0.01739	-0.01628	-0.01555
1.61	-0.01881	-0.0175	-0.01638	-0.01562
1.609	-0.0189	-0.01759	-0.01648	-0.01571
1.608	-0.01899	-0.0177	-0.01659	-0.01582
1.607	-0.01912	-0.0178	-0.01669	-0.0159
1.606	-0.01925	-0.0179	-0.01676	-0.01599
1.605	-0.01938	-0.018	-0.01686	-0.01608
1.604	-0.01951	-0.0181	-0.01695	-0.01616
1.603	-0.01958	-0.0182	-0.01706	-0.01624
1.602	-0.01968	-0.01832	-0.01716	-0.01633
1.601	-0.01978	-0.01842	-0.01725	-0.01641
1.6	-0.01984	-0.01852	-0.01735	-0.01652
1.599	-0.01996	-0.01862	-0.01745	-0.01661
1.598	-0.02008	-0.01872	-0.01754	-0.01669
1.597	-0.02022	-0.01882	-0.01765	-0.01676
1.596	-0.02031	-0.01894	-0.01776	-0.01685
1.595	-0.02044	-0.01903	-0.01784	-0.01695
1.594	-0.02056	-0.01912	-0.01794	-0.01703
1.593	-0.02066	-0.01921	-0.01804	-0.01713
1.592	-0.02078	-0.01932	-0.01812	-0.01722
1.591	-0.02091	-0.01942	-0.01823	-0.01731
1.59	-0.02103	-0.01952	-0.01834	-0.0174
1.589	-0.02113	-0.01964	-0.01843	-0.01748
1.588	-0.02124	-0.01972	-0.01852	-0.01758
1.587	-0.02141	-0.01982	-0.01861	-0.0177
1.586	-0.02151	-0.01995	-0.01873	-0.01778
1.585	-0.02162	-0.02003	-0.0188	-0.01788
1.584	-0.02177	-0.02013	-0.0189	-0.01797
1.583	-0.02189	-0.02024	-0.019	-0.01806
1.582	-0.02199	-0.02034	-0.01908	-0.01815
1.581	-0.02208	-0.02044	-0.01918	-0.01822
1.58	-0.02214	-0.02054	-0.01928	-0.01832
1.579	-0.02227	-0.02066	-0.01937	-0.01841
1.578	-0.02236	-0.02075	-0.01946	-0.0185
1.577	-0.02245	-0.02085	-0.01955	-0.01859
1.576	-0.02255	-0.02095	-0.01964	-0.01866
1.575	-0.02265	-0.02107	-0.01974	-0.01877
1.574	-0.02277	-0.02116	-0.01982	-0.01887
1.573	-0.02286	-0.02125	-0.01991	-0.01895
1.572	-0.02298	-0.02136	-0.02001	-0.01905
1.571	-0.02308	-0.02146	-0.0201	-0.01914
1.57	-0.02316	-0.02157	-0.02018	-0.0192
1.569	-0.02331	-0.02164	-0.02028	-0.0193
1.568	-0.02347	-0.02175	-0.02039	-0.01939
1.567	-0.02355	-0.02186	-0.02048	-0.01949
1.566	-0.02368	-0.02194	-0.02056	-0.01956
1.565	-0.02377	-0.02204	-0.02068	-0.01964
1.564	-0.02386	-0.02213	-0.02076	-0.01973
1.563	-0.02391	-0.02221	-0.02085	-0.01982
1.562	-0.02406	-0.02233	-0.02093	-0.01992
1.561	-0.02415	-0.02244	-0.02102	-0.02001
1.56	-0.02425	-0.02254	-0.02113	-0.02011
1.559	-0.02432	-0.02265	-0.02122	-0.02019
1.558	-0.02443	-0.02275	-0.02132	-0.02027
1.557	-0.02453	-0.02282	-0.0214	-0.02034
1.556	-0.02465	-0.02293	-0.02149	-0.02045
1.555	-0.02476	-0.02302	-0.02157	-0.02053
1.554	-0.02483	-0.02315	-0.02168	-0.0206
1.553	-0.02493	-0.02325	-0.02177	-0.0207
1.552	-0.02501	-0.0233	-0.02182	-0.02078
1.551	-0.02513	-0.0234	-0.02193	-0.02086
1.55	-0.02524	-0.02348	-0.02201	-0.02096
1.549	-0.02537	-0.0236	-0.02209	-0.02104
1.548	-0.02547	-0.02369	-0.02218	-0.02114
1.547	-0.02558	-0.0238	-0.02226	-0.02123
1.546	-0.02569	-0.0239	-0.02235	-0.0213
1.545	-0.02579	-0.02398	-0.02244	-0.0214
1.544	-0.0259	-0.02407	-0.02254	-0.02147
1.543	-0.02599	-0.02417	-0.02263	-0.02156
1.542	-0.02605	-0.02427	-0.02271	-0.02164
1.541	-0.02618	-0.02435	-0.02278	-0.02172
1.54	-0.02626	-0.02447	-0.02288	-0.0218
1.539	-0.02638	-0.02454	-0.02296	-0.02187
1.538	-0.02646	-0.02466	-0.02307	-0.02196
1.537	-0.02656	-0.02475	-0.02316	-0.02204
1.536	-0.02662	-0.02483	-0.02327	-0.02215
1.535	-0.02673	-0.02493	-0.02333	-0.02225
1.534	-0.02681	-0.02501	-0.02342	-0.02232
1.533	-0.02693	-0.02511	-0.02352	-0.02244
1.532	-0.02702	-0.0252	-0.02363	-0.0225
1.531	-0.0271	-0.02529	-0.02371	-0.02259
1.53	-0.02718	-0.02537	-0.02377	-0.02268
1.529	-0.0273	-0.02547	-0.02387	-0.02277
1.528	-0.0274	-0.02554	-0.02396	-0.02283
1.527	-0.02752	-0.02565	-0.02402	-0.02293
1.526	-0.02762	-0.02575	-0.02413	-0.02303
1.525	-0.02771	-0.02581	-0.02421	-0.02311
1.524	-0.02782	-0.02592	-0.0243	-0.02319
1.523	-0.02793	-0.02602	-0.0244	-0.02328
1.522	-0.02807	-0.02611	-0.02445	-0.02336
1.521	-0.02814	-0.02622	-0.02455	-0.02343
1.52	-0.02822	-0.0263	-0.02465	-0.02351
1.519	-0.02832	-0.02642	-0.02475	-0.02361
1.518	-0.02842	-0.02653	-0.02483	-0.02368
1.517	-0.02854	-0.02661	-0.02491	-0.02377
1.516	-0.02863	-0.0267	-0.025	-0.02385
1.515	-0.02873	-0.02679	-0.02511	-0.02395
1.514	-0.02885	-0.02688	-0.02518	-0.02403
1.513	-0.02896	-0.02699	-0.02529	-0.02413
1.512	-0.02908	-0.02709	-0.02534	-0.02421
1.511	-0.02921	-0.0272	-0.02544	-0.02431
1.51	-0.02935	-0.02732	-0.02555	-0.02442
1.509	-0.02946	-0.02739	-0.02566	-0.02451
1.508	-0.02961	-0.02747	-0.02576	-0.02463
1.507	-0.02971	-0.02759	-0.02586	-0.02473
1.506	-0.02987	-0.0277	-0.02598	-0.02481
1.505	-0.03002	-0.02782	-0.02604	-0.02492
1.504	-0.03014	-0.02792	-0.02615	-0.02503
1.503	-0.0303	-0.02805	-0.02624	-0.02515
1.502	-0.03048	-0.02818	-0.02637	-0.02524
1.501	-0.0306	-0.0283	-0.02649	-0.02538
1.5	-0.03082	-0.02839	-0.02661	-0.02552
1.499	-0.031	-0.02853	-0.02671	-0.02561
1.498	-0.03119	-0.02867	-0.02685	-0.02575
1.497	-0.03137	-0.02878	-0.02699	-0.02588
1.496	-0.03149	-0.0289	-0.02714	-0.02601
1.495	-0.03171	-0.02903	-0.02726	-0.02613
1.494	-0.03183	-0.02914	-0.02739	-0.02628
1.493	-0.03199	-0.02928	-0.02755	-0.02642
1.492	-0.0322	-0.0294	-0.02768	-0.02656
1.491	-0.03239	-0.02951	-0.02783	-0.0267
1.49	-0.03251	-0.02964	-0.02799	-0.02683
1.489	-0.03269	-0.02981	-0.02811	-0.02695
1.488	-0.03282	-0.02996	-0.02825	-0.0271
1.487	-0.03303	-0.03008	-0.02837	-0.02726
1.486	-0.03313	-0.0302	-0.02853	-0.02741
1.485	-0.03334	-0.03023	-0.0287	-0.02756
1.484	-0.03349	-0.03036	-0.02884	-0.02767
1.483	-0.03359	-0.03051	-0.02897	-0.02778
1.482	-0.03368	-0.03069	-0.02914	-0.02792
1.481	-0.03383	-0.03085	-0.02925	-0.02805
1.48	-0.03393	-0.03103	-0.02936	-0.02814
1.479	-0.03414	-0.03116	-0.02953	-0.02826
1.478	-0.03429	-0.03131	-0.02969	-0.0284
1.477	-0.03442	-0.0314	-0.02979	-0.02853
1.476	-0.0346	-0.03153	-0.02995	-0.02864
1.475	-0.03473	-0.03168	-0.03005	-0.02875
1.474	-0.03485	-0.03183	-0.03019	-0.02888
1.473	-0.03497	-0.03196	-0.03063	-0.02897
1.472	-0.03509	-0.03211	-0.03069	-0.02907
1.471	-0.03522	-0.03223	-0.03076	-0.02916
1.47	-0.03534	-0.03239	-0.03088	-0.0293
1.469	-0.03546	-0.03257	-0.03097	-0.0294
1.468	-0.03565	-0.03269	-0.03109	-0.02952
1.467	-0.03574	-0.03279	-0.03119	-0.02961
1.466	-0.03583	-0.03294	-0.03131	-0.02974
1.465	-0.03596	-0.03303	-0.03143	-0.02984
1.464	-0.03605	-0.03316	-0.03153	-0.02994
1.463	-0.03611	-0.03328	-0.03165	-0.03005
1.462	-0.03623	-0.03343	-0.03174	-0.03016
1.461	-0.03639	-0.03359	-0.03186	-0.03026
1.46	-0.03648	-0.03365	-0.03196	-0.03045
1.459	-0.0366	-0.0338	-0.03208	-0.03054
1.458	-0.03673	-0.03396	-0.0322	-0.03076
1.457	-0.03679	-0.03408	-0.03229	-0.03082
1.456	-0.03688	-0.03423	-0.03239	-0.03091
1.455	-0.037	-0.03433	-0.03248	-0.031
1.454	-0.03713	-0.03445	-0.03257	-0.03109
1.453	-0.03725	-0.03457	-0.03266	-0.03116
1.452	-0.03734	-0.03469	-0.03276	-0.03125
1.451	-0.03746	-0.03479	-0.03282	-0.03134
1.45	-0.03759	-0.03491	-0.03294	-0.03143
1.449	-0.03768	-0.03503	-0.033	-0.03153
1.448	-0.0378	-0.03516	-0.03316	-0.03165
1.447	-0.03793	-0.03525	-0.03325	-0.03171
1.446	-0.03802	-0.03534	-0.03331	-0.0318
1.445	-0.03811	-0.03546	-0.0334	-0.03189
1.444	-0.03817	-0.03556	-0.03346	-0.03202
1.443	-0.03823	-0.03565	-0.03356	-0.03208
1.442	-0.03833	-0.03574	-0.03368	-0.03214
1.441	-0.03839	-0.03586	-0.03374	-0.03226
1.44	-0.03854	-0.03596	-0.03386	-0.03236
1.439	-0.03863	-0.03605	-0.03396	-0.03242
1.438	-0.03879	-0.0362	-0.03402	-0.03254
1.437	-0.03888	-0.03633	-0.03411	-0.03263
1.436	-0.03894	-0.03642	-0.0342	-0.03273
1.435	-0.039	-0.03648	-0.03429	-0.03279
1.434	-0.0391	-0.0366	-0.03436	-0.03288
1.433	-0.03925	-0.0367	-0.03448	-0.03294
1.432	-0.03937	-0.03679	-0.03454	-0.03303
1.431	-0.03943	-0.03688	-0.03463	-0.03313
1.43	-0.03953	-0.037	-0.03476	-0.03319
1.429	-0.03962	-0.03713	-0.03485	-0.03328
1.428	-0.03971	-0.03722	-0.03494	-0.03337
1.427	-0.0398	-0.03734	-0.03503	-0.03346
1.426	-0.0399	-0.03743	-0.03519	-0.03353
1.425	-0.03996	-0.03753	-0.03522	-0.03362
1.424	-0.04005	-0.03762	-0.03528	-0.03371
1.423	-0.04017	-0.03774	-0.0354	-0.03377
1.422	-0.0403	-0.0378	-0.0355	-0.03386
1.421	-0.04045	-0.0379	-0.03556	-0.03396
1.42	-0.04051	-0.03802	-0.03565	-0.03402
1.419	-0.04057	-0.03811	-0.03577	-0.03411
1.418	-0.04067	-0.03823	-0.03583	-0.03423
1.417	-0.04082	-0.03833	-0.03593	-0.03433
1.416	-0.041	-0.03842	-0.03599	-0.03436
1.415	-0.0411	-0.03848	-0.03611	-0.03433
1.414	-0.04119	-0.03854	-0.03617	-0.03442
1.413	-0.04125	-0.0387	-0.03626	-0.03454
1.412	-0.04137	-0.03879	-0.03633	-0.03463
1.411	-0.04137	-0.03891	-0.03642	-0.03473
1.41	-0.0414	-0.03897	-0.03654	-0.03482
1.409	-0.04147	-0.03913	-0.03663	-0.03488
1.408	-0.04165	-0.03919	-0.03676	-0.03494
1.407	-0.04174	-0.03922	-0.03682	-0.03509
1.406	-0.0418	-0.03934	-0.03688	-0.03522
1.405	-0.04193	-0.0394	-0.03697	-0.03528
1.404	-0.04205	-0.03953	-0.0371	-0.03537
1.403	-0.04214	-0.03962	-0.03719	-0.03543
1.402	-0.0422	-0.03971	-0.03719	-0.03553
1.401	-0.04236	-0.03977	-0.03731	-0.03562
1.4	-0.04236	-0.03987	-0.0374	-0.03571
1.399	-0.04239	-0.03999	-0.03746	-0.0358
1.398	-0.04245	-0.04008	-0.03756	-0.03593
1.397	-0.04257	-0.04017	-0.03762	-0.03599
1.396	-0.04267	-0.0403	-0.03768	-0.03608
1.395	-0.04276	-0.04042	-0.03777	-0.03617
1.394	-0.04291	-0.04048	-0.03783	-0.03623
1.393	-0.04294	-0.04057	-0.0379	-0.03633
1.392	-0.04307	-0.04073	-0.03802	-0.03639
1.391	-0.04307	-0.04082	-0.03811	-0.03645
1.39	-0.04316	-0.04091	-0.0382	-0.03651
1.389	-0.04322	-0.04094	-0.0383	-0.03663
1.388	-0.04334	-0.04103	-0.03833	-0.0367
1.387	-0.04343	-0.04116	-0.03848	-0.03679
1.386	-0.04353	-0.04128	-0.03857	-0.03688
1.385	-0.04359	-0.04134	-0.03866	-0.03697
1.384	-0.04368	-0.04137	-0.03873	-0.03703
1.383	-0.04377	-0.04147	-0.03879	-0.03716
1.382	-0.0438	-0.04162	-0.03891	-0.03722
1.381	-0.04393	-0.04171	-0.03897	-0.03731
1.38	-0.04402	-0.04183	-0.03906	-0.0374
1.379	-0.04408	-0.0419	-0.03916	-0.0375
1.378	-0.04414	-0.04196	-0.03922	-0.03753
1.377	-0.04436	-0.04205	-0.03931	-0.03762
1.376	-0.04442	-0.04211	-0.03943	-0.03771
1.375	-0.04445	-0.0422	-0.0395	-0.03783
1.374	-0.04454	-0.0423	-0.03956	-0.03793
1.373	-0.04464	-0.04245	-0.03968	-0.03802
1.372	-0.0447	-0.04251	-0.03977	-0.03808
1.371	-0.04482	-0.04257	-0.0399	-0.03811
1.37	-0.04488	-0.04263	-0.03996	-0.03823
1.369	-0.04497	-0.0427	-0.04005	-0.03833
1.368	-0.0451	-0.04282	-0.04017	-0.03842
1.367	-0.04522	-0.04294	-0.04027	-0.03854
1.366	-0.04528	-0.04303	-0.04036	-0.03863
1.365	-0.04537	-0.04328	-0.04048	-0.03873
1.364	-0.0455	-0.04334	-0.04057	-0.03879
1.363	-0.04556	-0.04343	-0.04067	-0.03885
1.362	-0.04568	-0.0435	-0.04076	-0.03897
1.361	-0.04577	-0.04359	-0.04085	-0.03903
1.36	-0.04587	-0.04368	-0.04088	-0.03913
1.359	-0.04593	-0.04377	-0.041	-0.03919
1.358	-0.04602	-0.04387	-0.0411	-0.03928
1.357	-0.04614	-0.04396	-0.04122	-0.03937
1.356	-0.0463	-0.04408	-0.04125	-0.0394
1.355	-0.04636	-0.04414	-0.04134	-0.0395
1.354	-0.04642	-0.0443	-0.04147	-0.03962
1.353	-0.04648	-0.04436	-0.04159	-0.03971
1.352	-0.04654	-0.04442	-0.04168	-0.03977
1.351	-0.0467	-0.04451	-0.04177	-0.03987
1.35	-0.04685	-0.0446	-0.0419	-0.03999
1.349	-0.047	-0.0447	-0.04202	-0.04008
1.348	-0.04704	-0.04482	-0.04214	-0.04017
1.347	-0.04704	-0.04491	-0.0422	-0.04027
1.346	-0.04713	-0.04504	-0.0423	-0.04036
1.345	-0.04725	-0.04513	-0.04239	-0.04045
1.344	-0.04737	-0.04525	-0.04248	-0.04051
1.343	-0.04753	-0.04534	-0.04257	-0.0406
1.342	-0.04759	-0.04544	-0.0427	-0.0407
1.341	-0.04768	-0.04553	-0.04279	-0.04082
1.34	-0.04774	-0.04565	-0.04288	-0.04088
1.339	-0.04784	-0.04574	-0.04303	-0.041
1.338	-0.04796	-0.0458	-0.04313	-0.0411
1.337	-0.04808	-0.0459	-0.04322	-0.04122
1.336	-0.04814	-0.04599	-0.04331	-0.04131
1.335	-0.04827	-0.04608	-0.0434	-0.04137
1.334	-0.04836	-0.0462	-0.04356	-0.0415
1.333	-0.04845	-0.04627	-0.04362	-0.04162
1.332	-0.04861	-0.04636	-0.04374	-0.04168
1.331	-0.04873	-0.04648	-0.0438	-0.0418
1.33	-0.04885	-0.04657	-0.04393	-0.0419
1.329	-0.04901	-0.04667	-0.04405	-0.04202
1.328	-0.04919	-0.04676	-0.04414	-0.04211
1.327	-0.04919	-0.04682	-0.04427	-0.04223
1.326	-0.04937	-0.04691	-0.04439	-0.04233
1.325	-0.04947	-0.047	-0.04451	-0.04242
1.324	-0.04959	-0.0471	-0.0447	-0.04251
1.323	-0.04962	-0.04719	-0.04479	-0.0426
1.322	-0.04977	-0.04725	-0.04485	-0.0427
1.321	-0.04987	-0.0474	-0.04491	-0.04282
1.32	-0.04999	-0.04753	-0.04504	-0.04294
1.319	-0.05008	-0.04765	-0.0451	-0.043
1.318	-0.05024	-0.04771	-0.04522	-0.0431
1.317	-0.05039	-0.04777	-0.04534	-0.04319
1.316	-0.05051	-0.04793	-0.04547	-0.04331
1.315	-0.05067	-0.04805	-0.04556	-0.0434
1.314	-0.05076	-0.04817	-0.04568	-0.04353
1.313	-0.05094	-0.04824	-0.04571	-0.04365
1.312	-0.05113	-0.04839	-0.04584	-0.04377
1.311	-0.05128	-0.04845	-0.04596	-0.0439
1.31	-0.05141	-0.04854	-0.04608	-0.04402
1.309	-0.05162	-0.04867	-0.04624	-0.04414
1.308	-0.05181	-0.04879	-0.0463	-0.04424
1.307	-0.05202	-0.04891	-0.04645	-0.04433
1.306	-0.05208	-0.04907	-0.04657	-0.04451
1.305	-0.05224	-0.04916	-0.04676	-0.04464
1.304	-0.05242	-0.04931	-0.04682	-0.04479
1.303	-0.05254	-0.04937	-0.04697	-0.04488
1.302	-0.05267	-0.04953	-0.0471	-0.04497
1.301	-0.05288	-0.04965	-0.04722	-0.04513
1.3	-0.05313	-0.04977	-0.04734	-0.04525
1.299	-0.05334	-0.04996	-0.04747	-0.04544
1.298	-0.0535	-0.05008	-0.04762	-0.04556
1.297	-0.05371	-0.05017	-0.04777	-0.04568
1.296	-0.05387	-0.0503	-0.04796	-0.04584
1.295	-0.05405	-0.05042	-0.04811	-0.04602
1.294	-0.05433	-0.05057	-0.04817	-0.04617
1.293	-0.05451	-0.05073	-0.04839	-0.04627
1.292	-0.0547	-0.05085	-0.04854	-0.04642
1.291	-0.05488	-0.05094	-0.04867	-0.0466
1.29	-0.05516	-0.05107	-0.04888	-0.04676
1.289	-0.05534	-0.05128	-0.04901	-0.04691
1.288	-0.0555	-0.05141	-0.04925	-0.0471
1.287	-0.05571	-0.0515	-0.04934	-0.04725
1.286	-0.05596	-0.05162	-0.0495	-0.04744
1.285	-0.05618	-0.05177	-0.04968	-0.04756
1.284	-0.05645	-0.05196	-0.04984	-0.0478
1.283	-0.05676	-0.05214	-0.05008	-0.04793
1.282	-0.05688	-0.0523	-0.05021	-0.04811
1.281	-0.05704	-0.05242	-0.05039	-0.0483
1.28	-0.05719	-0.05261	-0.05061	-0.04848
1.279	-0.05744	-0.05279	-0.05076	-0.04867
1.278	-0.05768	-0.05294	-0.05091	-0.04882
1.277	-0.05787	-0.05319	-0.05107	-0.04904
1.276	-0.05808	-0.05331	-0.05125	-0.04916
1.275	-0.05824	-0.0535	-0.05141	-0.04931
1.274	-0.05855	-0.05365	-0.05156	-0.04953
1.273	-0.05876	-0.05381	-0.05174	-0.04971
1.272	-0.05904	-0.05393	-0.05193	-0.04993
1.271	-0.05919	-0.05414	-0.05205	-0.05005
1.27	-0.05941	-0.05439	-0.05221	-0.05024
1.269	-0.05962	-0.05454	-0.05242	-0.05042
1.268	-0.05984	-0.05467	-0.05264	-0.05061
1.267	-0.06008	-0.05491	-0.05285	-0.05079
1.266	-0.06033	-0.05504	-0.05307	-0.05097
1.265	-0.06061	-0.05519	-0.05328	-0.05122
1.264	-0.06082	-0.05541	-0.05344	-0.05141
1.263	-0.06107	-0.05553	-0.05365	-0.05162
1.262	-0.06128	-0.05571	-0.05384	-0.05181
1.261	-0.06153	-0.0559	-0.05396	-0.05193
1.26	-0.06178	-0.05614	-0.05414	-0.05214
1.259	-0.06199	-0.0563	-0.05442	-0.05233
1.258	-0.06224	-0.05651	-0.05464	-0.05257
1.257	-0.06224	-0.05664	-0.05482	-0.05276
1.256	-0.06205	-0.05682	-0.05491	-0.05288
1.255	-0.0623	-0.05701	-0.0551	-0.05313
1.254	-0.06255	-0.05722	-0.05528	-0.05328
1.253	-0.06285	-0.05731	-0.05553	-0.05347
1.252	-0.06304	-0.05753	-0.05571	-0.05368
1.251	-0.06328	-0.05768	-0.05593	-0.05387
1.25	-0.06353	-0.0579	-0.05608	-0.05408
1.249	-0.06368	-0.05811	-0.05624	-0.05433
1.248	-0.06396	-0.05827	-0.05642	-0.05445
1.247	-0.06427	-0.05848	-0.05661	-0.05467
1.246	-0.06445	-0.0587	-0.05685	-0.05482
1.245	-0.06467	-0.05891	-0.05707	-0.05498
1.244	-0.06485	-0.05907	-0.05728	-0.05519
1.243	-0.06507	-0.05916	-0.05738	-0.05534
1.242	-0.06522	-0.05931	-0.05753	-0.05547
1.241	-0.06525	-0.05947	-0.05775	-0.05568
1.24	-0.06547	-0.05962	-0.0579	-0.05584
1.239	-0.06556	-0.05978	-0.05802	-0.05599
1.238	-0.06562	-0.05996	-0.05818	-0.05608
1.237	-0.06569	-0.06008	-0.0583	-0.05621
1.236	-0.06575	-0.06021	-0.05839	-0.05639
1.235	-0.06572	-0.06036	-0.05848	-0.05642
1.234	-0.06556	-0.06048	-0.05864	-0.05645
1.233	-0.06547	-0.06061	-0.05867	-0.05661
1.232	-0.06544	-0.0607	-0.05879	-0.05664
1.231	-0.06535	-0.06085	-0.05895	-0.05664
1.23	-0.06495	-0.06095	-0.05901	-0.05667
1.229	-0.06476	-0.06116	-0.05901	-0.05664
1.228	-0.06439	-0.06125	-0.0591	-0.05664
1.227	-0.06402	-0.06122	-0.0591	-0.05661
1.226	-0.06356	-0.06132	-0.0591	-0.05654
1.225	-0.06319	-0.06135	-0.05904	-0.05648
1.224	-0.06267	-0.06144	-0.05907	-0.0563
1.223	-0.06205	-0.06147	-0.05898	-0.05614
1.222	-0.06144	-0.06147	-0.05891	-0.05602
1.221	-0.06073	-0.06147	-0.0587	-0.05578
1.22	-0.05999	-0.06147	-0.05851	-0.05556
1.219	-0.05925	-0.06135	-0.05836	-0.05531
1.218	-0.05836	-0.06138	-0.05815	-0.05501
1.217	-0.0575	-0.06119	-0.05796	-0.05473
1.216	-0.05658	-0.06116	-0.05765	-0.05436
1.215	-0.05562	-0.06104	-0.05728	-0.05393
1.214	-0.05461	-0.06082	-0.05694	-0.05353
1.213	-0.05353	-0.06061	-0.05661	-0.05307
1.212	-0.05251	-0.06036	-0.05614	-0.05257
1.211	-0.05122	-0.06008	-0.05571	-0.05208
1.21	-0.04999	-0.05987	-0.05516	-0.05153
1.209	-0.04873	-0.05956	-0.05473	-0.05094
1.208	-0.0475	-0.05928	-0.05418	-0.05033
1.207	-0.04624	-0.05891	-0.05365	-0.04971
1.206	-0.04494	-0.05855	-0.05301	-0.04901
1.205	-0.04368	-0.05815	-0.05236	-0.0483
1.204	-0.04245	-0.05778	-0.05168	-0.04753
1.203	-0.04116	-0.05731	-0.05101	-0.04688
1.202	-0.0399	-0.05685	-0.05024	-0.04614
1.201	-0.03863	-0.05633	-0.04947	-0.04537
1.2	-0.03746	-0.05584	-0.04873	-0.04464
1.199	-0.0363	-0.05534	-0.0479	-0.0439
1.198	-0.03513	-0.05467	-0.04707	-0.04313
1.197	-0.03402	-0.05408	-0.0463	-0.0423
1.196	-0.03291	-0.05344	-0.04547	-0.04147
1.195	-0.03189	-0.05276	-0.04464	-0.04067
1.194	-0.03094	-0.05214	-0.04387	-0.03993
1.193	-0.02996	-0.05144	-0.043	-0.03913
1.192	-0.02906	-0.05073	-0.04214	-0.0383
1.191	-0.02817	-0.05002	-0.04131	-0.03753
1.19	-0.02737	-0.04928	-0.04051	-0.03679
1.189	-0.0266	-0.04854	-0.03962	-0.03602
1.188	-0.02589	-0.0478	-0.03879	-0.03528
1.187	-0.02522	-0.04697	-0.03799	-0.0346
1.186	-0.02457	-0.0462	-0.03716	-0.03389
1.185	-0.02395	-0.04544	-0.03642	-0.03316
1.184	-0.0234	-0.04464	-0.03565	-0.03254
1.183	-0.02285	-0.04383	-0.03491	-0.03186
1.182	-0.02235	-0.04303	-0.03414	-0.03125
1.181	-0.02186	-0.04233	-0.03346	-0.03066
1.18	-0.0214	-0.04159	-0.03279	-0.03008
1.179	-0.02097	-0.04082	-0.03214	-0.02952
1.178	-0.02057	-0.04002	-0.03149	-0.029
1.177	-0.02017	-0.03928	-0.03088	-0.02848
1.176	-0.01983	-0.03851	-0.03029	-0.02799
1.175	-0.01949	-0.03774	-0.02974	-0.02749
1.174	-0.01918	-0.03706	-0.02916	-0.02703
1.173	-0.01888	-0.03636	-0.02863	-0.02663
1.172	-0.01863	-0.03565	-0.02814	-0.0262
1.171	-0.01835	-0.03497	-0.02768	-0.0258
1.17	-0.01811	-0.03429	-0.02725	-0.02543
1.169	-0.01786	-0.03368	-0.02675	-0.02503
1.168	-0.01768	-0.03303	-0.02639	-0.02466
1.167	-0.01749	-0.03242	-0.02599	-0.02432
1.166	-0.01728	-0.03177	-0.02562	-0.02402
1.165	-0.01712	-0.03119	-0.02528	-0.02374
1.164	-0.01697	-0.03057	-0.02491	-0.02346
1.163	-0.01678	-0.03002	-0.0246	-0.02319
1.162	-0.01663	-0.02949	-0.02429	-0.02291
1.161	-0.01651	-0.02894	-0.02402	-0.02269
1.16	-0.01635	-0.02839	-0.02371	-0.02245
1.159	-0.01623	-0.02796	-0.02346	-0.02226
1.158	-0.01614	-0.02749	-0.02322	-0.02202
1.157	-0.01601	-0.027	-0.02297	-0.02183
1.156	-0.01589	-0.02657	-0.02272	-0.02168
1.155	-0.0158	-0.02614	-0.02251	-0.02149
1.154	-0.01571	-0.02577	-0.02232	-0.02131
1.153	-0.01565	-0.02537	-0.02211	-0.02112
1.152	-0.01555	-0.02503	-0.02195	-0.021
1.151	-0.01549	-0.02463	-0.02177	-0.02085
1.15	-0.0154	-0.02429	-0.02155	-0.02066
1.149	-0.01537	-0.02392	-0.02137	-0.02054
1.148	-0.01533	-0.02365	-0.02122	-0.02042
1.147	-0.01526	-0.02325	-0.02106	-0.02029
1.146	-0.01521	-0.02294	-0.02091	-0.02014
1.145	-0.01515	-0.02269	-0.02075	-0.02005
1.144	-0.01511	-0.02242	-0.0206	-0.01995
1.143	-0.01506	-0.02211	-0.02048	-0.01983
1.142	-0.01503	-0.02186	-0.02035	-0.01974
1.141	-0.01499	-0.02162	-0.02023	-0.01965
1.14	-0.01499	-0.02137	-0.02014	-0.01952
1.139	-0.01496	-0.02112	-0.02005	-0.01949
1.138	-0.01496	-0.02088	-0.01989	-0.01937
1.137	-0.01495	-0.02069	-0.0198	-0.01928
1.136	-0.01492	-0.02048	-0.01968	-0.01918
1.135	-0.01491	-0.02023	-0.01962	-0.01912
1.134	-0.01487	-0.02008	-0.01952	-0.01903
1.133	-0.01487	-0.01986	-0.01943	-0.019
1.132	-0.0148	-0.01968	-0.01934	-0.01891
1.131	-0.01465	-0.01952	-0.01928	-0.01885
1.13	-0.01471	-0.01934	-0.01918	-0.01875
1.129	-0.01474	-0.01915	-0.01912	-0.01866
1.128	-0.01473	-0.019	-0.01903	-0.01863
1.127	-0.01477	-0.01888	-0.019	-0.01854
1.126	-0.0148	-0.01875	-0.01894	-0.01854
1.125	-0.01481	-0.0186	-0.01888	-0.01848
1.124	-0.01482	-0.01845	-0.01878	-0.01842
1.123	-0.01484	-0.01835	-0.01869	-0.01838
1.122	-0.01486	-0.0182	-0.01866	-0.01829
1.121	-0.01488	-0.01811	-0.0186	-0.01826
1.12	-0.01488	-0.01795	-0.01857	-0.01823
1.119	-0.0149	-0.01786	-0.01851	-0.0182
1.118	-0.01491	-0.01774	-0.01845	-0.01814
1.117	-0.01493	-0.01765	-0.01838	-0.01811
1.116	-0.01497	-0.01755	-0.01832	-0.01808
1.115	-0.01496	-0.01749	-0.01829	-0.01801
1.114	-0.01497	-0.0174	-0.01823	-0.01798
1.113	-0.015	-0.01734	-0.01817	-0.01792
1.112	-0.015	-0.01725	-0.01814	-0.01789
1.111	-0.01501	-0.01715	-0.01811	-0.01783
1.11	-0.01502	-0.01709	-0.01805	-0.0178
1.109	-0.01506	-0.01697	-0.01801	-0.01774
1.108	-0.01506	-0.01691	-0.01798	-0.01771
1.107	-0.01508	-0.01681	-0.01795	-0.01768
1.106	-0.0151	-0.01672	-0.01792	-0.01765
1.105	-0.01511	-0.01663	-0.01789	-0.01761
1.104	-0.01513	-0.01657	-0.01786	-0.01758
1.103	-0.01514	-0.01648	-0.01786	-0.01752
1.102	-0.01513	-0.01641	-0.01783	-0.01749
1.101	-0.01516	-0.01635	-0.01783	-0.01746
1.1	-0.01519	-0.01629	-0.0178	-0.01743
1.099	-0.0152	-0.01626	-0.0178	-0.0174
1.098	-0.01522	-0.0162	-0.01783	-0.01737
1.097	-0.01524	-0.01617	-0.0178	-0.01737
1.096	-0.01526	-0.01611	-0.01777	-0.01734
1.095	-0.01527	-0.01605	-0.01777	-0.01734
1.094	-0.01529	-0.01598	-0.01771	-0.01731
1.093	-0.0153	-0.01595	-0.01768	-0.01731
1.092	-0.01532	-0.01592	-0.01768	-0.01731
1.091	-0.01533	-0.01586	-0.01768	-0.01728
1.09	-0.01533	-0.0158	-0.01768	-0.01725
1.089	-0.01536	-0.01577	-0.01765	-0.01728
1.088	-0.0154	-0.01574	-0.01768	-0.01721
1.087	-0.01544	-0.01571	-0.01768	-0.01718
1.086	-0.01548	-0.01571	-0.01768	-0.01721
1.085	-0.01552	-0.01561	-0.01765	-0.01721
1.084	-0.01552	-0.01557	-0.01761	-0.01725
1.083	-0.01553	-0.01553	-0.01758	-0.01721
1.082	-0.01556	-0.0155	-0.01755	-0.01721
1.081	-0.01558	-0.01546	-0.01755	-0.01721
1.08	-0.0156	-0.01545	-0.01752	-0.01721
1.079	-0.01562	-0.01543	-0.01752	-0.01725
1.078	-0.01564	-0.01543	-0.01752	-0.01721
1.077	-0.01567	-0.0154	-0.01749	-0.01721
1.076	-0.01569	-0.01538	-0.01752	-0.01721
1.075	-0.01573	-0.01538	-0.01752	-0.01721
1.074	-0.01572	-0.01534	-0.01752	-0.01718
1.073	-0.01575	-0.01533	-0.01752	-0.01725
1.072	-0.01578	-0.01531	-0.01752	-0.01721
1.071	-0.01583	-0.0153	-0.01749	-0.01721
1.07	-0.01583	-0.01524	-0.01749	-0.01721
1.069	-0.01588	-0.01525	-0.01749	-0.01725
1.068	-0.01591	-0.01523	-0.01749	-0.01721
1.067	-0.01594	-0.0152	-0.01749	-0.01721
1.066	-0.01599	-0.01518	-0.01743	-0.01718
1.065	-0.01602	-0.01518	-0.01746	-0.01721
1.064	-0.01604	-0.01516	-0.01746	-0.01725
1.063	-0.01607	-0.01515	-0.01746	-0.01721
1.062	-0.01608	-0.01514	-0.01749	-0.01718
1.061	-0.01611	-0.01514	-0.01749	-0.01721
1.06	-0.01615	-0.01516	-0.01749	-0.01721
1.059	-0.01618	-0.01512	-0.01752	-0.01721
1.058	-0.01621	-0.01511	-0.01752	-0.01718
1.057	-0.01624	-0.01512	-0.01752	-0.01718
1.056	-0.01627	-0.01511	-0.01755	-0.01718
1.055	-0.01627	-0.01512	-0.01755	-0.01721
1.054	-0.0163	-0.0151	-0.01755	-0.01721
1.053	-0.01632	-0.01514	-0.01752	-0.01721
1.052	-0.01635	-0.01511	-0.01752	-0.01718
1.051	-0.01638	-0.01511	-0.01755	-0.01715
1.05	-0.0164	-0.01513	-0.01755	-0.01718
1.049	-0.01643	-0.01516	-0.01755	-0.01721
1.048	-0.01647	-0.01514	-0.01758	-0.01721
1.047	-0.0165	-0.01518	-0.01758	-0.01725
1.046	-0.01653	-0.01516	-0.01758	-0.01725
1.045	-0.01658	-0.01515	-0.01755	-0.01725
1.044	-0.0166	-0.01515	-0.01755	-0.01725
1.043	-0.01663	-0.01511	-0.01755	-0.01725
1.042	-0.01667	-0.01512	-0.01761	-0.01721
1.041	-0.01669	-0.01514	-0.01761	-0.01725
1.04	-0.01672	-0.01517	-0.01765	-0.01725
1.039	-0.01675	-0.01514	-0.01765	-0.01728
1.038	-0.01678	-0.01517	-0.01771	-0.01731
1.037	-0.01682	-0.01517	-0.01771	-0.01731
1.036	-0.01686	-0.01519	-0.01774	-0.01731
1.035	-0.01688	-0.01519	-0.01774	-0.01728
1.034	-0.01691	-0.0152	-0.01774	-0.01728
1.033	-0.01695	-0.0152	-0.01777	-0.01728
1.032	-0.01697	-0.01523	-0.01774	-0.01731
1.031	-0.017	-0.01525	-0.01774	-0.01731
1.03	-0.017	-0.01524	-0.01777	-0.01731
1.029	-0.01703	-0.01527	-0.01774	-0.01734
1.028	-0.01707	-0.01527	-0.01774	-0.01734
1.027	-0.01712	-0.01529	-0.01771	-0.01737
1.026	-0.01714	-0.01529	-0.01771	-0.01737
1.025	-0.01716	-0.01531	-0.01774	-0.01737
1.024	-0.01722	-0.01534	-0.01777	-0.01743
1.023	-0.01726	-0.01535	-0.01777	-0.01746
1.022	-0.0173	-0.01537	-0.01777	-0.01743
1.021	-0.01729	-0.01539	-0.01774	-0.01746
1.02	-0.01734	-0.01543	-0.01777	-0.01746
1.019	-0.01734	-0.01541	-0.0178	-0.01746
1.018	-0.01737	-0.01543	-0.01783	-0.01746
1.017	-0.01741	-0.01545	-0.01783	-0.01749
1.016	-0.01743	-0.01542	-0.01783	-0.01752
1.015	-0.01745	-0.01543	-0.01786	-0.01758
1.014	-0.01749	-0.01547	-0.01792	-0.01755
1.013	-0.01753	-0.01549	-0.01795	-0.01758
1.012	-0.01753	-0.01549	-0.01795	-0.01758
1.011	-0.0176	-0.01551	-0.01795	-0.01761
1.01	-0.01764	-0.01555	-0.01798	-0.01765
1.009	-0.01766	-0.01553	-0.01808	-0.01765
1.008	-0.01769	-0.01555	-0.01808	-0.01768
1.007	-0.01772	-0.0156	-0.01814	-0.01768
1.006	-0.01777	-0.01561	-0.01811	-0.01771
1.005	-0.01777	-0.01562	-0.01814	-0.01768
1.004	-0.01782	-0.01564	-0.01817	-0.01774
1.003	-0.01785	-0.01564	-0.0182	-0.01771
1.002	-0.0179	-0.01568	-0.01823	-0.01771
1.001	-0.01792	-0.0157	-0.01823	-0.01774
1	-0.01792	-0.01572	-0.01823	-0.01777
0.999	-0.01799	-0.01575	-0.01826	-0.0178
0.998	-0.01804	-0.01581	-0.01832	-0.0178
0.997	-0.01808	-0.0158	-0.01838	-0.01783
0.996	-0.01811	-0.0158	-0.01838	-0.01786
0.995	-0.01814	-0.01586	-0.01842	-0.01786
0.994	-0.01817	-0.01586	-0.01842	-0.01789
0.993	-0.01818	-0.01588	-0.01845	-0.01792
0.992	-0.01822	-0.01591	-0.01845	-0.01789
0.991	-0.01828	-0.01595	-0.01845	-0.01792
0.99	-0.0183	-0.01596	-0.01848	-0.01792
0.989	-0.01834	-0.01597	-0.01845	-0.01792
0.988	-0.01836	-0.01599	-0.01848	-0.01795
0.987	-0.0184	-0.01601	-0.01848	-0.01792
0.986	-0.01845	-0.01603	-0.01848	-0.01795
0.985	-0.01848	-0.01607	-0.01851	-0.01798
0.984	-0.01854	-0.01606	-0.01851	-0.01798
0.983	-0.01857	-0.01609	-0.01851	-0.01798
0.982	-0.01864	-0.01612	-0.01854	-0.01805
0.981	-0.01869	-0.01613	-0.01857	-0.01805
0.98	-0.01873	-0.01615	-0.01863	-0.01808
0.979	-0.01877	-0.01618	-0.01863	-0.01808
0.978	-0.0188	-0.0162	-0.01872	-0.01811
0.977	-0.01883	-0.01622	-0.01872	-0.01811
0.976	-0.0189	-0.01624	-0.01875	-0.01811
0.975	-0.01894	-0.01627	-0.01875	-0.01814
0.974	-0.01899	-0.01628	-0.01878	-0.01814
0.973	-0.01904	-0.01633	-0.01882	-0.0182
0.972	-0.01908	-0.01637	-0.01885	-0.01823
0.971	-0.01914	-0.01639	-0.01882	-0.01823
0.97	-0.01919	-0.01643	-0.01885	-0.01826
0.969	-0.01924	-0.01645	-0.01885	-0.01832
0.968	-0.01927	-0.01647	-0.01891	-0.01832
0.967	-0.01932	-0.0165	-0.01891	-0.01832
0.966	-0.01936	-0.01653	-0.01894	-0.01832
0.965	-0.01941	-0.01655	-0.01897	-0.01832
0.964	-0.01948	-0.01657	-0.01897	-0.01835
0.963	-0.01952	-0.01658	-0.019	-0.01829
0.962	-0.01957	-0.0166	-0.019	-0.01832
0.961	-0.01964	-0.01662	-0.01903	-0.01835
0.96	-0.0197	-0.01666	-0.01906	-0.01835
0.959	-0.01973	-0.01665	-0.01903	-0.01842
0.958	-0.01975	-0.0167	-0.01903	-0.01842
0.957	-0.0198	-0.01672	-0.01906	-0.01845
0.956	-0.01986	-0.01674	-0.01909	-0.01845
0.955	-0.01989	-0.01678	-0.01915	-0.01851
0.954	-0.01994	-0.01684	-0.01918	-0.01851
0.953	-0.02	-0.01684	-0.01918	-0.01854
0.952	-0.02006	-0.01686	-0.01918	-0.01854
0.951	-0.0201	-0.01689	-0.01925	-0.01857
0.95	-0.02015	-0.01692	-0.01928	-0.01863
0.949	-0.02016	-0.01694	-0.01934	-0.01863
0.948	-0.02023	-0.01695	-0.01934	-0.01869
0.947	-0.02028	-0.01699	-0.01937	-0.01872
0.946	-0.02034	-0.01701	-0.0194	-0.01875
0.945	-0.02037	-0.01704	-0.01943	-0.01875
0.944	-0.02043	-0.01708	-0.01946	-0.01878
0.943	-0.02049	-0.01708	-0.01949	-0.01878
0.942	-0.02051	-0.01712	-0.01946	-0.01882
0.941	-0.02056	-0.01715	-0.01949	-0.01888
0.94	-0.02062	-0.01716	-0.01949	-0.01888
0.939	-0.02065	-0.01719	-0.01952	-0.01888
0.938	-0.02073	-0.01725	-0.01952	-0.01894
0.937	-0.02081	-0.01728	-0.01952	-0.01897
0.936	-0.02084	-0.0173	-0.01955	-0.01897
0.935	-0.0209	-0.01734	-0.01958	-0.019
0.934	-0.02096	-0.01739	-0.01958	-0.019
0.933	-0.02101	-0.01742	-0.01958	-0.01906
0.932	-0.02104	-0.01747	-0.01962	-0.01906
0.931	-0.0211	-0.01748	-0.01962	-0.01906
0.93	-0.02114	-0.01751	-0.01965	-0.01909
0.929	-0.0212	-0.01754	-0.01968	-0.01912
0.928	-0.02127	-0.01755	-0.01971	-0.01912
0.927	-0.02132	-0.0176	-0.01968	-0.01915
0.926	-0.02138	-0.01765	-0.01962	-0.01918
0.925	-0.02146	-0.01766	-0.01971	-0.01918
0.924	-0.02153	-0.0177	-0.01971	-0.01922
0.923	-0.02157	-0.01773	-0.01971	-0.01922
0.922	-0.02163	-0.01775	-0.01974	-0.01925
0.921	-0.02168	-0.01779	-0.01983	-0.01922
0.92	-0.02175	-0.01782	-0.0198	-0.01931
0.919	-0.02178	-0.01786	-0.01983	-0.01937
0.918	-0.02184	-0.01786	-0.01983	-0.01937
0.917	-0.02191	-0.01788	-0.01989	-0.0194
0.916	-0.02196	-0.01792	-0.01992	-0.01943
0.915	-0.022	-0.01797	-0.01998	-0.01946
0.914	-0.02204	-0.01801	-0.02002	-0.01952
0.913	-0.02207	-0.018	-0.02008	-0.01955
0.912	-0.02215	-0.01804	-0.02011	-0.01958
0.911	-0.02218	-0.01807	-0.02017	-0.01962
0.91	-0.02223	-0.01813	-0.0202	-0.01965
0.909	-0.0223	-0.01818	-0.02023	-0.01968
0.908	-0.02233	-0.01819	-0.02029	-0.01974
0.907	-0.02239	-0.0182	-0.02026	-0.01977
0.906	-0.0225	-0.01828	-0.02032	-0.01983
0.905	-0.02254	-0.01831	-0.02035	-0.01986
0.904	-0.02259	-0.01833	-0.02035	-0.01992
0.903	-0.02264	-0.01836	-0.02042	-0.01992
0.902	-0.0227	-0.01841	-0.02042	-0.01998
0.901	-0.02277	-0.01844	-0.02048	-0.02005
0.9	-0.02285	-0.01847	-0.02045	-0.02005
0.899	-0.02295	-0.0185	-0.02048	-0.02011
0.898	-0.023	-0.01852	-0.02051	-0.02014
0.897	-0.02306	-0.01857	-0.02054	-0.02017
0.896	-0.02314	-0.01866	-0.02057	-0.0202
0.895	-0.02316	-0.01871	-0.02063	-0.02023
0.894	-0.02322	-0.01876	-0.02066	-0.02026
0.893	-0.02329	-0.0188	-0.02069	-0.02026
0.892	-0.02335	-0.0188	-0.02075	-0.02029
0.891	-0.02341	-0.01885	-0.02078	-0.02032
0.89	-0.02345	-0.01886	-0.02091	-0.02032
0.889	-0.02351	-0.01888	-0.02097	-0.02038
0.888	-0.02359	-0.01893	-0.02097	-0.02042
0.887	-0.02365	-0.01898	-0.02103	-0.02042
0.886	-0.02371	-0.01902	-0.02106	-0.02045
0.885	-0.02375	-0.01905	-0.02109	-0.02048
0.884	-0.02387	-0.01912	-0.02109	-0.02051
0.883	-0.02394	-0.01918	-0.02112	-0.02057
0.882	-0.02398	-0.0192	-0.02112	-0.0206
0.881	-0.02405	-0.01927	-0.02122	-0.02069
0.88	-0.02414	-0.01932	-0.02122	-0.02072
0.879	-0.02422	-0.01936	-0.02125	-0.02082
0.878	-0.02433	-0.0194	-0.02128	-0.02088
0.877	-0.02441	-0.01946	-0.02131	-0.02091
0.876	-0.02449	-0.01952	-0.02134	-0.02097
0.875	-0.02452	-0.01956	-0.02134	-0.02103
0.874	-0.02464	-0.01961	-0.0214	-0.02103
0.873	-0.02472	-0.01965	-0.02143	-0.02109
0.872	-0.02477	-0.01969	-0.02143	-0.02112
0.871	-0.02489	-0.01977	-0.02152	-0.02118
0.87	-0.02497	-0.01983	-0.02158	-0.02125
0.869	-0.02509	-0.01987	-0.02165	-0.02134
0.868	-0.02515	-0.01991	-0.02168	-0.0214
0.867	-0.02522	-0.01996	-0.02171	-0.02143
0.866	-0.02529	-0.02003	-0.02174	-0.02149
0.865	-0.02539	-0.02007	-0.02174	-0.02152
0.864	-0.02548	-0.02014	-0.0218	-0.02155
0.863	-0.02559	-0.02019	-0.02189	-0.02165
0.862	-0.02569	-0.02025	-0.02192	-0.02168
0.861	-0.0258	-0.0203	-0.02195	-0.02174
0.86	-0.0259	-0.02035	-0.02202	-0.02183
0.859	-0.026	-0.02042	-0.02202	-0.02189
0.858	-0.02611	-0.02049	-0.02211	-0.02195
0.857	-0.02621	-0.02057	-0.02214	-0.02205
0.856	-0.02633	-0.0206	-0.02214	-0.02211
0.855	-0.02642	-0.02066	-0.02223	-0.02223
0.854	-0.02654	-0.02073	-0.02229	-0.02226
0.853	-0.02666	-0.02082	-0.02235	-0.02235
0.852	-0.02676	-0.02088	-0.02238	-0.02235
0.851	-0.02687	-0.02097	-0.02248	-0.02238
0.85	-0.02698	-0.02104	-0.02251	-0.02248
0.849	-0.0271	-0.02111	-0.02254	-0.02251
0.848	-0.02724	-0.02116	-0.02266	-0.02254
0.847	-0.0274	-0.02124	-0.02266	-0.02263
0.846	-0.02752	-0.0213	-0.02266	-0.02269
0.845	-0.02763	-0.0214	-0.02272	-0.02269
0.844	-0.02775	-0.02145	-0.02279	-0.02282
0.843	-0.0279	-0.02154	-0.02285	-0.02285
0.842	-0.02807	-0.02161	-0.02291	-0.02291
0.841	-0.02818	-0.02174	-0.02297	-0.023
0.84	-0.02834	-0.02181	-0.02303	-0.02303
0.839	-0.02848	-0.0219	-0.02309	-0.02309
0.838	-0.02861	-0.02196	-0.02319	-0.02319
0.837	-0.02878	-0.02208	-0.02325	-0.02325
0.836	-0.02896	-0.02217	-0.02331	-0.02331
0.835	-0.02909	-0.02223	-0.02337	-0.0234
0.834	-0.0293	-0.0223	-0.0234	-0.02355
0.833	-0.02945	-0.02239	-0.02349	-0.02355
0.832	-0.02958	-0.02246	-0.02355	-0.02365
0.831	-0.0297	-0.02258	-0.02359	-0.02371
0.83	-0.0299	-0.02267	-0.02368	-0.0238
0.829	-0.03005	-0.0228	-0.02374	-0.02389
0.828	-0.03022	-0.02285	-0.02383	-0.02399
0.827	-0.03042	-0.02292	-0.02392	-0.02402
0.826	-0.0306	-0.02302	-0.02405	-0.02408
0.825	-0.03072	-0.02311	-0.02414	-0.02417
0.824	-0.03097	-0.02325	-0.02423	-0.02426
0.823	-0.03106	-0.02334	-0.02432	-0.02435
0.822	-0.03122	-0.02345	-0.02448	-0.02445
0.821	-0.0314	-0.02355	-0.02457	-0.02451
0.82	-0.03162	-0.02366	-0.02466	-0.02463
0.819	-0.03202	-0.02382	-0.02482	-0.02479
0.818	-0.03217	-0.0239	-0.02491	-0.02488
0.817	-0.03245	-0.02402	-0.025	-0.02497
0.816	-0.03273	-0.02418	-0.02506	-0.02506
0.815	-0.03291	-0.02428	-0.02512	-0.02515
0.814	-0.03316	-0.02437	-0.02519	-0.02528
0.813	-0.03346	-0.02444	-0.02531	-0.02534
0.812	-0.03371	-0.02457	-0.0254	-0.0254
0.811	-0.03399	-0.02468	-0.02549	-0.02555
0.81	-0.03423	-0.02479	-0.02555	-0.02565
0.809	-0.03451	-0.02496	-0.02568	-0.02574
0.808	-0.03482	-0.02507	-0.0258	-0.02583
0.807	-0.03509	-0.02517	-0.02595	-0.02589
0.806	-0.0354	-0.02528	-0.02605	-0.02599
0.805	-0.03577	-0.02543	-0.02611	-0.02611
0.804	-0.03602	-0.02553	-0.02623	-0.0262
0.803	-0.03636	-0.02566	-0.02635	-0.02632
0.802	-0.03673	-0.02581	-0.02648	-0.02648
0.801	-0.03703	-0.02593	-0.0266	-0.02657
0.8	-0.0374	-0.02606	-0.02672	-0.02663
0.799	-0.03774	-0.02626	-0.02682	-0.02675
0.798	-0.03805	-0.02636	-0.02694	-0.02694
0.797	-0.03842	-0.02649	-0.02709	-0.02706
0.796	-0.03882	-0.02663	-0.02722	-0.02722
0.795	-0.03913	-0.02679	-0.02737	-0.02737
0.794	-0.03946	-0.02697	-0.02752	-0.02749
0.793	-0.0398	-0.02712	-0.02762	-0.02765
0.792	-0.04017	-0.0273	-0.02771	-0.02771
0.791	-0.04051	-0.02742	-0.02783	-0.02786
0.79	-0.04082	-0.02757	-0.02799	-0.02799
0.789	-0.04116	-0.02775	-0.02814	-0.02811
0.788	-0.0415	-0.0279	-0.02823	-0.02826
0.787	-0.04187	-0.02809	-0.02839	-0.02845
0.786	-0.04214	-0.02825	-0.02854	-0.02863
0.785	-0.04242	-0.02842	-0.02869	-0.02888
0.784	-0.04273	-0.02856	-0.02882	-0.029
0.783	-0.04307	-0.02875	-0.02903	-0.02916
0.782	-0.04337	-0.02894	-0.02919	-0.02928
0.781	-0.04362	-0.02915	-0.02934	-0.02946
0.78	-0.04387	-0.02929	-0.02952	-0.02962
0.779	-0.04408	-0.02948	-0.02968	-0.02977
0.778	-0.04439	-0.02968	-0.02989	-0.02992
0.777	-0.04464	-0.02983	-0.03005	-0.03008
0.776	-0.04494	-0.03006	-0.0302	-0.03029
0.775	-0.04522	-0.03022	-0.03042	-0.03048
0.774	-0.04559	-0.03048	-0.0306	-0.03066
0.773	-0.04574	-0.03063	-0.03076	-0.03085
0.772	-0.04596	-0.03079	-0.03091	-0.03103
0.771	-0.04627	-0.03097	-0.03113	-0.03122
0.77	-0.04664	-0.03122	-0.03131	-0.03143
0.769	-0.04691	-0.0314	-0.03149	-0.03162
0.768	-0.04719	-0.03171	-0.03171	-0.03183
0.767	-0.04759	-0.03186	-0.03189	-0.03205
0.766	-0.0479	-0.03214	-0.03211	-0.0322
0.765	-0.04808	-0.03236	-0.03233	-0.03239
0.764	-0.04836	-0.03248	-0.03254	-0.03263
0.763	-0.04864	-0.03276	-0.03276	-0.03288
0.762	-0.04891	-0.03306	-0.03297	-0.03309
0.761	-0.04931	-0.03328	-0.03322	-0.03325
0.76	-0.04968	-0.03356	-0.03346	-0.0334
0.759	-0.04993	-0.03374	-0.03371	-0.03362
0.758	-0.0503	-0.03405	-0.03396	-0.03383
0.757	-0.05051	-0.03426	-0.0342	-0.03405
0.756	-0.05067	-0.03451	-0.03448	-0.03426
0.755	-0.05101	-0.03476	-0.03463	-0.03454
0.754	-0.05131	-0.03494	-0.03488	-0.03473
0.753	-0.05162	-0.03525	-0.03506	-0.03494
0.752	-0.05196	-0.03546	-0.03525	-0.03516
0.751	-0.05214	-0.03571	-0.03546	-0.03534
0.75	-0.05251	-0.03596	-0.03571	-0.03559
0.749	-0.05288	-0.03623	-0.0359	-0.03577
0.748	-0.05319	-0.03648	-0.03614	-0.0359
0.747	-0.05356	-0.03673	-0.03633	-0.03617
0.746	-0.0539	-0.03694	-0.03648	-0.03642
0.745	-0.05421	-0.03719	-0.03676	-0.03663
0.744	-0.05454	-0.03746	-0.03691	-0.03685
0.743	-0.05482	-0.03768	-0.03716	-0.03706
0.742	-0.05504	-0.03796	-0.03734	-0.03728
0.741	-0.05541	-0.03817	-0.03756	-0.0375
0.74	-0.05584	-0.03842	-0.03777	-0.03774
0.739	-0.05618	-0.03866	-0.03805	-0.03799
0.738	-0.05651	-0.03891	-0.03826	-0.0382
0.737	-0.05685	-0.03916	-0.03848	-0.03842
0.736	-0.05713	-0.0394	-0.03873	-0.03866
0.735	-0.05738	-0.03962	-0.03894	-0.03888
0.734	-0.05778	-0.03987	-0.03919	-0.03913
0.733	-0.05811	-0.04002	-0.0394	-0.03931
0.732	-0.05839	-0.0402	-0.03962	-0.03956
0.731	-0.05882	-0.04042	-0.03987	-0.03974
0.73	-0.05922	-0.04067	-0.04008	-0.03999
0.729	-0.0595	-0.04091	-0.0403	-0.04014
0.728	-0.05993	-0.04113	-0.04051	-0.04036
0.727	-0.06018	-0.04143	-0.04067	-0.04054
0.726	-0.06051	-0.04174	-0.04085	-0.04073
0.725	-0.06079	-0.04196	-0.04103	-0.041
0.724	-0.06107	-0.0422	-0.04122	-0.04122
0.723	-0.06138	-0.04233	-0.04143	-0.04134
0.722	-0.06162	-0.04257	-0.04168	-0.04156
0.721	-0.06202	-0.04276	-0.04193	-0.04174
0.72	-0.06239	-0.04282	-0.04202	-0.04183
0.719	-0.06258	-0.0431	-0.0423	-0.04202
0.718	-0.06282	-0.0434	-0.04245	-0.04223
0.717	-0.06319	-0.04359	-0.04263	-0.04242
0.716	-0.06347	-0.0438	-0.04282	-0.04263
0.715	-0.0639	-0.04405	-0.043	-0.04279
0.714	-0.06402	-0.04424	-0.04319	-0.04294
0.713	-0.06436	-0.04439	-0.04337	-0.04313
0.712	-0.06464	-0.04457	-0.04347	-0.04331
0.711	-0.06488	-0.04476	-0.04368	-0.04347
0.71	-0.06516	-0.04491	-0.04383	-0.04362
0.709	-0.06553	-0.04513	-0.04399	-0.04377
0.708	-0.06565	-0.04534	-0.04414	-0.04396
0.707	-0.0659	-0.0455	-0.04436	-0.04405
0.706	-0.06605	-0.04568	-0.04445	-0.04424
0.705	-0.06624	-0.0459	-0.04464	-0.04439
0.704	-0.06642	-0.04608	-0.04479	-0.04448
0.703	-0.06664	-0.0462	-0.04491	-0.04467
0.702	-0.06695	-0.04636	-0.04507	-0.04476
0.701	-0.06716	-0.04651	-0.04519	-0.04491
0.7	-0.06741	-0.04676	-0.04537	-0.04507
0.699	-0.06765	-0.047	-0.04547	-0.04504
0.698	-0.06787	-0.04716	-0.04556	-0.04519
0.697	-0.06805	-0.04722	-0.04571	-0.04525
0.696	-0.0683	-0.04731	-0.04587	-0.04534
0.695	-0.06849	-0.0475	-0.04599	-0.04547
0.694	-0.06864	-0.04771	-0.04608	-0.04559
0.693	-0.06876	-0.04784	-0.04614	-0.04565
0.692	-0.06904	-0.04793	-0.04627	-0.04577
0.691	-0.06922	-0.04793	-0.04633	-0.0459
0.69	-0.06944	-0.0482	-0.04642	-0.04593
0.689	-0.06956	-0.04827	-0.04648	-0.04605
0.688	-0.06965	-0.04839	-0.0466	-0.04614
0.687	-0.06972	-0.04857	-0.04673	-0.04614
0.686	-0.06996	-0.0487	-0.04673	-0.0462
0.685	-0.06999	-0.04879	-0.04682	-0.04627
0.684	-0.07024	-0.04882	-0.04688	-0.04633
0.683	-0.0703	-0.04894	-0.04694	-0.04642
0.682	-0.07046	-0.04897	-0.047	-0.04648
0.681	-0.07058	-0.0491	-0.04704	-0.04657
0.68	-0.07067	-0.04916	-0.04704	-0.04664
0.679	-0.07061	-0.04919	-0.04707	-0.0466
0.678	-0.0707	-0.04928	-0.0471	-0.04667
0.677	-0.07076	-0.04931	-0.04716	-0.04673
0.676	-0.07089	-0.04944	-0.04716	-0.0467
0.675	-0.07104	-0.04941	-0.04719	-0.04679
0.674	-0.07119	-0.04953	-0.04719	-0.04685
0.673	-0.07119	-0.04956	-0.04725	-0.04685
0.672	-0.07129	-0.04962	-0.04728	-0.04685
0.671	-0.07132	-0.04962	-0.04728	-0.04682
0.67	-0.07138	-0.04968	-0.04731	-0.04685
0.669	-0.07144	-0.04971	-0.04737	-0.04688
0.668	-0.07156	-0.04968	-0.0474	-0.04688
0.667	-0.07169	-0.04974	-0.04747	-0.04688
0.666	-0.07166	-0.04971	-0.04747	-0.04688
0.665	-0.07169	-0.04965	-0.04747	-0.04688
0.664	-0.07166	-0.04962	-0.0474	-0.04685
0.663	-0.07175	-0.04971	-0.04747	-0.04685
0.662	-0.07178	-0.04953	-0.04753	-0.04691
0.661	-0.07178	-0.04962	-0.04753	-0.04682
0.66	-0.07178	-0.04962	-0.04744	-0.04682
0.659	-0.07172	-0.04962	-0.04734	-0.04679
0.658	-0.07162	-0.04956	-0.04728	-0.04676
0.657	-0.07166	-0.04956	-0.04722	-0.04673
0.656	-0.07156	-0.04953	-0.04722	-0.0467
0.655	-0.0715	-0.04934	-0.04713	-0.04657
0.654	-0.07147	-0.04944	-0.04707	-0.04651
0.653	-0.0715	-0.04941	-0.0471	-0.04642
0.652	-0.07135	-0.04941	-0.04713	-0.04645
0.651	-0.07138	-0.04931	-0.04713	-0.04639
0.65	-0.07129	-0.04925	-0.0471	-0.04633
0.649	-0.07126	-0.04919	-0.047	-0.04624
0.648	-0.07126	-0.04913	-0.04694	-0.04614
0.647	-0.07122	-0.04907	-0.04685	-0.04608
0.646	-0.07122	-0.04897	-0.04679	-0.04602
0.645	-0.07122	-0.04891	-0.04673	-0.04593
0.644	-0.07098	-0.04894	-0.04667	-0.04587
0.643	-0.07092	-0.04885	-0.0466	-0.04577
0.642	-0.07082	-0.04873	-0.0466	-0.04574
0.641	-0.07064	-0.04857	-0.04657	-0.04568
0.64	-0.07064	-0.04851	-0.04648	-0.04562
0.639	-0.07046	-0.04848	-0.04639	-0.0455
0.638	-0.07036	-0.04842	-0.0463	-0.04537
0.637	-0.07027	-0.04833	-0.0462	-0.04537
0.636	-0.07021	-0.04827	-0.04608	-0.04534
0.635	-0.07018	-0.04814	-0.04599	-0.04522
0.634	-0.06984	-0.04799	-0.04593	-0.04516
0.633	-0.06978	-0.04787	-0.04584	-0.04504
0.632	-0.06959	-0.04787	-0.04568	-0.04491
0.631	-0.06953	-0.04771	-0.04559	-0.04479
0.63	-0.06929	-0.04768	-0.0454	-0.04467
0.629	-0.06913	-0.04759	-0.04525	-0.0446
0.628	-0.0691	-0.0475	-0.04516	-0.04454
0.627	-0.06895	-0.04734	-0.04494	-0.04445
0.626	-0.06876	-0.04725	-0.04491	-0.0443
0.625	-0.06858	-0.04713	-0.04482	-0.04424
0.624	-0.06836	-0.04707	-0.0447	-0.04424
0.623	-0.06839	-0.04697	-0.04476	-0.04414
0.622	-0.06812	-0.04685	-0.04467	-0.04408
0.621	-0.06799	-0.04676	-0.04454	-0.04396
0.62	-0.06784	-0.0466	-0.04439	-0.04383
0.619	-0.06765	-0.04651	-0.04436	-0.04374
0.618	-0.0675	-0.04645	-0.04427	-0.04365
0.617	-0.06725	-0.0463	-0.04417	-0.04359
0.616	-0.06704	-0.04617	-0.04411	-0.04353
0.615	-0.06704	-0.04611	-0.04402	-0.0434
0.614	-0.06673	-0.04605	-0.0439	-0.04334
0.613	-0.06664	-0.04596	-0.04383	-0.04322
0.612	-0.06649	-0.0458	-0.04368	-0.04303
0.611	-0.06639	-0.04565	-0.04359	-0.04291
0.61	-0.06609	-0.04562	-0.04347	-0.04291
0.609	-0.06587	-0.04547	-0.04337	-0.04282
0.608	-0.06572	-0.04528	-0.04331	-0.0427
0.607	-0.06547	-0.0451	-0.04319	-0.04257
0.606	-0.06525	-0.04497	-0.04307	-0.04239
0.605	-0.06516	-0.04485	-0.04297	-0.04227
0.604	-0.06492	-0.04476	-0.04282	-0.0422
0.603	-0.0647	-0.0446	-0.04273	-0.04208
0.602	-0.06467	-0.04445	-0.04267	-0.04193
0.601	-0.06439	-0.04433	-0.04251	-0.04187
0.6	-0.06415	-0.0442	-0.04242	-0.04177
0.599	-0.06393	-0.04411	-0.04233	-0.04165
0.598	-0.06378	-0.04402	-0.04223	-0.04156
0.597	-0.06356	-0.0439	-0.04214	-0.04147
0.596	-0.06341	-0.04383	-0.04202	-0.0414
0.595	-0.06325	-0.04368	-0.04205	-0.04128
0.594	-0.06301	-0.04356	-0.04196	-0.04122
0.593	-0.06295	-0.04343	-0.04187	-0.04113
0.592	-0.06267	-0.04331	-0.0418	-0.041
0.591	-0.06245	-0.04313	-0.04168	-0.041
0.59	-0.06218	-0.043	-0.04153	-0.04091
0.589	-0.06202	-0.04294	-0.04137	-0.04085
0.588	-0.06178	-0.043	-0.04131	-0.04073
0.587	-0.06165	-0.04273	-0.04122	-0.0406
0.586	-0.06156	-0.04263	-0.04113	-0.04057
0.585	-0.06156	-0.04254	-0.041	-0.04048
0.584	-0.06144	-0.04251	-0.04088	-0.04039
0.583	-0.06125	-0.04242	-0.04082	-0.0403
0.582	-0.06098	-0.04227	-0.04082	-0.04014
0.581	-0.06079	-0.04223	-0.04073	-0.04005
0.58	-0.06082	-0.04217	-0.04063	-0.03996
0.579	-0.06064	-0.04205	-0.04067	-0.03987
0.578	-0.06042	-0.0419	-0.0406	-0.0398
0.577	-0.06021	-0.04183	-0.04057	-0.03974
0.576	-0.05987	-0.0418	-0.04048	-0.03971
0.575	-0.05968	-0.0418	-0.04045	-0.03965
0.574	-0.05965	-0.04168	-0.04042	-0.03962
0.573	-0.05935	-0.04153	-0.04042	-0.03962
0.572	-0.05916	-0.04143	-0.04033	-0.03959
0.571	-0.05895	-0.04131	-0.04033	-0.03959
0.57	-0.05885	-0.04119	-0.04027	-0.03956
0.569	-0.05873	-0.04116	-0.04027	-0.0394
0.568	-0.05861	-0.04107	-0.04017	-0.03937
0.567	-0.05836	-0.04097	-0.04011	-0.03931
0.566	-0.05802	-0.04085	-0.04008	-0.03922
0.565	-0.0579	-0.04082	-0.04002	-0.03913
0.564	-0.05784	-0.04073	-0.04002	-0.03916
0.563	-0.05753	-0.0407	-0.03996	-0.03913
0.562	-0.05747	-0.0406	-0.03987	-0.03906
0.561	-0.05713	-0.04054	-0.03977	-0.03906
0.56	-0.05676	-0.04048	-0.03971	-0.0391
0.559	-0.05648	-0.04048	-0.03968	-0.03906
0.558	-0.05624	-0.04045	-0.03962	-0.03903
0.557	-0.05621	-0.04036	-0.03962	-0.03894
0.556	-0.05602	-0.0403	-0.03959	-0.03897
0.555	-0.05596	-0.0402	-0.03959	-0.03888
0.554	-0.05587	-0.04014	-0.0395	-0.03882
0.553	-0.05571	-0.04005	-0.0395	-0.03879
0.552	-0.05541	-0.04002	-0.03953	-0.03866
0.551	-0.05494	-0.03996	-0.03956	-0.03863
0.55	-0.05485	-0.03993	-0.03962	-0.03866
0.549	-0.05473	-0.03987	-0.03962	-0.0387
0.548	-0.05461	-0.03983	-0.03965	-0.03863
0.547	-0.05448	-0.03968	-0.03965	-0.03863
0.546	-0.05427	-0.03968	-0.03959	-0.0386
0.545	-0.0543	-0.03968	-0.03953	-0.03857
0.544	-0.05414	-0.03965	-0.03943	-0.03854
0.543	-0.05408	-0.03965	-0.0394	-0.03854
0.542	-0.05381	-0.03953	-0.03946	-0.03851
0.541	-0.05368	-0.0395	-0.03953	-0.0386
0.54	-0.05362	-0.03946	-0.03962	-0.03854
0.539	-0.05359	-0.0395	-0.03956	-0.03842
0.538	-0.05341	-0.0394	-0.03956	-0.03839
0.537	-0.0535	-0.03934	-0.03959	-0.03836
0.536	-0.05341	-0.03931	-0.03962	-0.03839
0.535	-0.05338	-0.03931	-0.03971	-0.03836
0.534	-0.05322	-0.03925	-0.03968	-0.03836
0.533	-0.05325	-0.03922	-0.03965	-0.03842
0.532	-0.05319	-0.03922	-0.03962	-0.03842
0.531	-0.05313	-0.03919	-0.03965	-0.03842
0.53	-0.05301	-0.03916	-0.03962	-0.03836
0.529	-0.05291	-0.0391	-0.03962	-0.0383
0.528	-0.05288	-0.03916	-0.03968	-0.03823
0.527	-0.05282	-0.0391	-0.03968	-0.03836
0.526	-0.05279	-0.03913	-0.03968	-0.03839
0.525	-0.0527	-0.03906	-0.03971	-0.03842
0.524	-0.05261	-0.03906	-0.03971	-0.03851
0.523	-0.05233	-0.039	-0.03971	-0.03857
0.522	-0.05236	-0.03897	-0.03971	-0.03851
0.521	-0.05221	-0.03897	-0.03968	-0.03851
0.52	-0.05224	-0.03894	-0.03962	-0.03848
0.519	-0.05227	-0.03894	-0.03962	-0.03851
0.518	-0.05233	-0.03897	-0.03959	-0.03851
0.517	-0.05224	-0.03894	-0.03959	-0.03851
0.516	-0.05214	-0.03891	-0.03959	-0.03857
0.515	-0.05214	-0.03897	-0.03956	-0.03863
0.514	-0.05227	-0.03894	-0.03956	-0.03863
0.513	-0.05217	-0.03888	-0.03953	-0.03866
0.512	-0.05211	-0.03891	-0.03953	-0.0386
0.511	-0.05202	-0.03891	-0.0394	-0.0386
0.51	-0.05205	-0.03891	-0.0394	-0.0386
0.509	-0.05202	-0.03891	-0.03934	-0.03857
0.508	-0.05193	-0.03885	-0.03937	-0.03857
0.507	-0.05193	-0.03885	-0.03934	-0.0386
0.506	-0.05202	-0.03885	-0.03937	-0.03863
0.505	-0.05199	-0.03885	-0.03934	-0.03863
0.504	-0.05193	-0.03885	-0.03934	-0.03863
0.503	-0.05193	-0.03888	-0.0394	-0.0386
0.502	-0.05181	-0.03888	-0.03934	-0.03863
0.501	-0.05181	-0.03888	-0.03937	-0.03857
0.5	-0.05174	-0.03885	-0.0394	-0.03857
0.499	-0.05184	-0.03885	-0.0394	-0.03866
0.498	-0.05181	-0.03894	-0.03937	-0.03873
0.497	-0.05177	-0.03891	-0.03937	-0.03866
0.496	-0.05171	-0.03891	-0.03934	-0.0387
0.495	-0.05168	-0.03894	-0.03934	-0.0386
0.494	-0.05165	-0.03897	-0.03937	-0.0386
0.493	-0.05159	-0.03894	-0.03943	-0.03866
0.492	-0.05159	-0.03894	-0.03943	-0.03866
0.491	-0.05159	-0.03897	-0.03943	-0.03866
0.49	-0.0515	-0.03897	-0.0395	-0.03876
0.489	-0.05141	-0.03897	-0.03953	-0.03882
0.488	-0.05131	-0.039	-0.0395	-0.03879
0.487	-0.05131	-0.039	-0.0395	-0.03879
0.486	-0.05131	-0.03897	-0.03956	-0.03891
0.485	-0.05119	-0.039	-0.03962	-0.03894
0.484	-0.05122	-0.03906	-0.03962	-0.039
0.483	-0.05122	-0.03906	-0.03962	-0.03894
0.482	-0.05113	-0.03906	-0.03959	-0.03894
0.481	-0.05097	-0.03903	-0.03956	-0.03903
0.48	-0.05104	-0.03906	-0.03953	-0.0391
0.479	-0.0511	-0.03913	-0.03953	-0.03916
0.478	-0.05113	-0.03903	-0.03953	-0.03925
0.477	-0.0511	-0.0391	-0.03956	-0.03934
0.476	-0.0511	-0.03894	-0.03959	-0.03928
0.475	-0.05107	-0.03903	-0.03959	-0.03928
0.474	-0.05113	-0.03903	-0.03959	-0.03931
0.473	-0.05125	-0.0391	-0.03962	-0.03937
0.472	-0.05116	-0.03916	-0.03962	-0.0394
0.471	-0.0511	-0.03919	-0.03959	-0.03943
0.47	-0.05113	-0.03919	-0.03962	-0.0395
0.469	-0.0511	-0.03925	-0.03962	-0.03946
0.468	-0.05116	-0.03916	-0.03971	-0.03953
0.467	-0.05113	-0.03913	-0.03968	-0.03956
0.466	-0.0511	-0.03916	-0.03974	-0.03959
0.465	-0.05107	-0.03913	-0.03974	-0.03956
0.464	-0.05101	-0.03919	-0.03974	-0.03962
0.463	-0.05104	-0.03925	-0.03971	-0.03962
0.462	-0.05091	-0.03925	-0.03971	-0.03971
0.461	-0.05091	-0.03934	-0.03977	-0.03974
0.46	-0.05085	-0.03937	-0.03968	-0.03987
0.459	-0.05082	-0.03934	-0.03968	-0.03987
0.458	-0.05076	-0.03937	-0.03974	-0.03996
0.457	-0.05079	-0.0394	-0.03971	-0.04005
0.456	-0.05079	-0.03937	-0.03974	-0.03996
0.455	-0.05076	-0.03934	-0.03965	-0.03996
0.454	-0.05076	-0.0394	-0.03962	-0.03993
0.453	-0.0507	-0.0394	-0.03965	-0.0399
0.452	-0.05079	-0.03943	-0.03968	-0.03993
0.451	-0.05076	-0.03946	-0.03974	-0.03999
0.45	-0.05076	-0.03946	-0.03977	-0.04011
0.449	-0.05073	-0.03956	-0.03983	-0.04017
0.448	-0.05079	-0.03959	-0.03983	-0.0402
0.447	-0.05079	-0.03956	-0.0398	-0.04027
0.446	-0.05082	-0.03959	-0.03987	-0.04027
0.445	-0.05088	-0.03959	-0.0399	-0.04027
0.444	-0.05067	-0.03962	-0.03996	-0.0403
0.443	-0.05073	-0.03965	-0.03996	-0.04039
0.442	-0.05073	-0.03968	-0.03999	-0.04045
0.441	-0.05079	-0.03971	-0.04008	-0.04042
0.44	-0.05073	-0.03968	-0.04008	-0.04048
0.439	-0.05073	-0.03971	-0.04005	-0.04051
0.438	-0.05076	-0.03983	-0.04011	-0.04057
0.437	-0.0507	-0.03987	-0.0402	-0.04057
0.436	-0.05067	-0.0398	-0.04017	-0.0406
0.435	-0.0507	-0.03993	-0.04017	-0.04067
0.434	-0.05064	-0.03993	-0.0402	-0.04067
0.433	-0.05067	-0.03993	-0.04023	-0.04067
0.432	-0.05073	-0.03993	-0.04027	-0.0407
0.431	-0.05073	-0.03999	-0.04027	-0.04076
0.43	-0.05076	-0.03999	-0.04027	-0.04079
0.429	-0.05076	-0.03999	-0.04033	-0.04079
0.428	-0.05073	-0.04005	-0.04036	-0.04085
0.427	-0.0507	-0.04002	-0.04036	-0.04094
0.426	-0.0507	-0.04008	-0.04033	-0.04088
0.425	-0.05076	-0.04005	-0.04036	-0.04085
0.424	-0.05079	-0.04008	-0.04039	-0.04088
0.423	-0.05088	-0.04008	-0.04036	-0.04088
0.422	-0.05094	-0.04005	-0.04039	-0.04094
0.421	-0.05091	-0.04008	-0.04042	-0.041
0.42	-0.05079	-0.04011	-0.04054	-0.041
0.419	-0.05082	-0.04011	-0.0406	-0.041
0.418	-0.05082	-0.04008	-0.0406	-0.04103
0.417	-0.05091	-0.04008	-0.0406	-0.04103
0.416	-0.05094	-0.04017	-0.0406	-0.04116
0.415	-0.05094	-0.0403	-0.04063	-0.04113
0.414	-0.05104	-0.0403	-0.04063	-0.0411
0.413	-0.05101	-0.04036	-0.04067	-0.04113
0.412	-0.05101	-0.04042	-0.04067	-0.04119
0.411	-0.05101	-0.04039	-0.04067	-0.04125
0.41	-0.05113	-0.04042	-0.04067	-0.04131
0.409	-0.05113	-0.04054	-0.04073	-0.04137
0.408	-0.05116	-0.04054	-0.04076	-0.0414
0.407	-0.05119	-0.04054	-0.04076	-0.04137
0.406	-0.05128	-0.04054	-0.04079	-0.04137
0.405	-0.05122	-0.04063	-0.04085	-0.0414
0.404	-0.05125	-0.0406	-0.04088	-0.0414
0.403	-0.05131	-0.04073	-0.04091	-0.04143
0.402	-0.05134	-0.04073	-0.04094	-0.0415
0.401	-0.05122	-0.04073	-0.041	-0.0415
0.4	-0.05125	-0.04076	-0.04097	-0.04156
0.399	-0.05128	-0.04076	-0.04097	-0.04168
0.398	-0.05131	-0.04079	-0.04103	-0.04171
0.397	-0.05134	-0.04082	-0.04119	-0.04174
0.396	-0.05131	-0.04088	-0.04122	-0.0418
0.395	-0.05131	-0.04091	-0.04128	-0.0419
0.394	-0.05137	-0.04091	-0.04125	-0.04199
0.393	-0.05141	-0.04094	-0.04128	-0.04208
0.392	-0.05144	-0.041	-0.04131	-0.04208
0.391	-0.05147	-0.041	-0.04137	-0.04211
0.39	-0.05144	-0.04103	-0.04134	-0.04208
0.389	-0.05141	-0.04107	-0.04137	-0.04205
0.388	-0.05147	-0.04103	-0.04134	-0.04208
0.387	-0.0515	-0.0411	-0.04137	-0.04205
0.386	-0.05156	-0.04116	-0.04134	-0.04208
0.385	-0.05159	-0.04116	-0.04131	-0.04214
0.384	-0.05171	-0.04119	-0.04143	-0.04217
0.383	-0.05171	-0.04125	-0.0415	-0.0422
0.382	-0.05174	-0.04131	-0.04156	-0.0422
0.381	-0.05181	-0.04137	-0.04153	-0.04223
0.38	-0.05181	-0.04137	-0.04156	-0.04223
0.379	-0.05177	-0.04137	-0.04159	-0.04242
0.378	-0.05181	-0.04134	-0.04159	-0.04251
0.377	-0.05184	-0.0414	-0.04159	-0.0426
0.376	-0.0519	-0.0414	-0.04168	-0.04267
0.375	-0.05199	-0.04153	-0.04165	-0.0427
0.374	-0.05199	-0.04153	-0.04159	-0.04276
0.373	-0.05214	-0.04162	-0.04165	-0.04279
0.372	-0.05205	-0.04165	-0.04162	-0.04285
0.371	-0.05202	-0.04165	-0.04165	-0.04282
0.37	-0.05199	-0.04174	-0.04168	-0.04282
0.369	-0.05208	-0.0418	-0.04171	-0.04285
0.368	-0.05217	-0.04183	-0.04171	-0.04285
0.367	-0.05221	-0.04183	-0.04171	-0.04282
0.366	-0.05224	-0.04187	-0.04174	-0.04282
0.365	-0.05221	-0.04193	-0.04183	-0.04291
0.364	-0.0523	-0.04196	-0.0418	-0.04297
0.363	-0.05227	-0.04199	-0.04183	-0.04303
0.362	-0.05233	-0.04205	-0.0418	-0.0431
0.361	-0.05236	-0.04205	-0.0419	-0.04319
0.36	-0.05245	-0.04208	-0.04193	-0.04325
0.359	-0.05242	-0.04214	-0.04202	-0.04325
0.358	-0.05254	-0.04211	-0.04208	-0.04334
0.357	-0.05261	-0.0422	-0.04214	-0.04331
0.356	-0.05261	-0.04227	-0.0422	-0.04328
0.355	-0.05264	-0.0423	-0.04217	-0.04331
0.354	-0.0527	-0.04239	-0.0422	-0.04328
0.353	-0.0527	-0.04242	-0.0423	-0.04331
0.352	-0.05267	-0.04239	-0.04239	-0.04331
0.351	-0.05282	-0.04248	-0.04233	-0.04337
0.35	-0.05291	-0.04245	-0.04239	-0.04337
0.349	-0.05288	-0.0426	-0.04242	-0.04331
0.348	-0.05291	-0.04263	-0.04245	-0.04343
0.347	-0.05291	-0.0427	-0.04248	-0.04343
0.346	-0.05304	-0.04276	-0.0426	-0.04353
0.345	-0.05304	-0.04282	-0.04267	-0.04359
0.344	-0.05313	-0.04288	-0.04267	-0.04362
0.343	-0.05313	-0.04291	-0.04267	-0.04365
0.342	-0.05307	-0.043	-0.04273	-0.04374
0.341	-0.05334	-0.04303	-0.04273	-0.04377
0.34	-0.05338	-0.043	-0.04285	-0.0438
0.339	-0.05347	-0.0431	-0.04288	-0.04387
0.338	-0.05347	-0.04322	-0.04288	-0.04399
0.337	-0.05334	-0.04322	-0.04288	-0.04405
0.336	-0.05338	-0.04328	-0.04294	-0.04408
0.335	-0.0535	-0.04331	-0.04303	-0.04411
0.334	-0.0535	-0.04337	-0.043	-0.04417
0.333	-0.05356	-0.0434	-0.04307	-0.04414
0.332	-0.05362	-0.04353	-0.04313	-0.04414
0.331	-0.05365	-0.0435	-0.04319	-0.0442
0.33	-0.05371	-0.0435	-0.04328	-0.04427
0.329	-0.05384	-0.04359	-0.04334	-0.04436
0.328	-0.05384	-0.04362	-0.0434	-0.04448
0.327	-0.05393	-0.04365	-0.04347	-0.04457
0.326	-0.05396	-0.04371	-0.04353	-0.0446
0.325	-0.05408	-0.04377	-0.04362	-0.0447
0.324	-0.05414	-0.04387	-0.04362	-0.04476
0.323	-0.05424	-0.04396	-0.04365	-0.04482
0.322	-0.0543	-0.04402	-0.04368	-0.04488
0.321	-0.05436	-0.04405	-0.04374	-0.04494
0.32	-0.05439	-0.04417	-0.0438	-0.04497
0.319	-0.05439	-0.04414	-0.04387	-0.04504
0.318	-0.05448	-0.04417	-0.04393	-0.04504
0.317	-0.05458	-0.04424	-0.04405	-0.04507
0.316	-0.05473	-0.04433	-0.04411	-0.04513
0.315	-0.05482	-0.04436	-0.04411	-0.04519
0.314	-0.05485	-0.04439	-0.0442	-0.04534
0.313	-0.05491	-0.04445	-0.04417	-0.04547
0.312	-0.05501	-0.04451	-0.0442	-0.04547
0.311	-0.05507	-0.04467	-0.04433	-0.04553
0.31	-0.0551	-0.0447	-0.04439	-0.04559
0.309	-0.05516	-0.04473	-0.04445	-0.04562
0.308	-0.05528	-0.04479	-0.04451	-0.04571
0.307	-0.05541	-0.04485	-0.0446	-0.04577
0.306	-0.05485	-0.04485	-0.04467	-0.04584
0.305	-0.05454	-0.04494	-0.0447	-0.0459
0.304	-0.05464	-0.04504	-0.04479	-0.04593
0.303	-0.05473	-0.0451	-0.04485	-0.0459
0.302	-0.05482	-0.04525	-0.04482	-0.04602
0.301	-0.05498	-0.04528	-0.04491	-0.04599
0.3	-0.05513	-0.04534	-0.04507	-0.04599
0.299	-0.05519	-0.04544	-0.0451	-0.04608
0.298	-0.05525	-0.04556	-0.0451	-0.04611
0.297	-0.05544	-0.04556	-0.04513	-0.0462
0.296	-0.0555	-0.04565	-0.04519	-0.04624
0.295	-0.05556	-0.04571	-0.04522	-0.0463
0.294	-0.05571	-0.04577	-0.04525	-0.04636
0.293	-0.05584	-0.04584	-0.04528	-0.04645
0.292	-0.05587	-0.0459	-0.04531	-0.04642
0.291	-0.05599	-0.04596	-0.04537	-0.04642
0.29	-0.05605	-0.04608	-0.04537	-0.04657
0.289	-0.05621	-0.04608	-0.0455	-0.04657
0.288	-0.05639	-0.04617	-0.04553	-0.0466
0.287	-0.05648	-0.04627	-0.04565	-0.0467
0.286	-0.05654	-0.04636	-0.04565	-0.04682
0.285	-0.0567	-0.04648	-0.04571	-0.04691
0.284	-0.05676	-0.0466	-0.04577	-0.0471
0.283	-0.0567	-0.0467	-0.0458	-0.04704
0.282	-0.05688	-0.04673	-0.04593	-0.04713
0.281	-0.0571	-0.04682	-0.04605	-0.0471
0.28	-0.0571	-0.04691	-0.04611	-0.04725
0.279	-0.05716	-0.04707	-0.04617	-0.04737
0.278	-0.05731	-0.04713	-0.04624	-0.0474
0.277	-0.05747	-0.04716	-0.0463	-0.04747
0.276	-0.05753	-0.04722	-0.04636	-0.04762
0.275	-0.05768	-0.04725	-0.04642	-0.04771
0.274	-0.05765	-0.04734	-0.04651	-0.04774
0.273	-0.05775	-0.04737	-0.04657	-0.0479
0.272	-0.0579	-0.04744	-0.04664	-0.04799
0.271	-0.05787	-0.04759	-0.04676	-0.04811
0.27	-0.05796	-0.04777	-0.04685	-0.04817
0.269	-0.05808	-0.04784	-0.047	-0.04824
0.268	-0.05815	-0.0479	-0.04707	-0.04833
0.267	-0.05824	-0.04796	-0.04713	-0.04842
0.266	-0.05842	-0.04805	-0.04719	-0.04839
0.265	-0.05848	-0.04817	-0.04734	-0.04851
0.264	-0.05855	-0.0483	-0.04734	-0.04867
0.263	-0.05873	-0.04833	-0.04744	-0.04885
0.262	-0.05879	-0.04836	-0.04759	-0.04894
0.261	-0.05891	-0.04845	-0.04762	-0.04901
0.26	-0.05891	-0.04857	-0.04768	-0.04907
0.259	-0.05913	-0.04876	-0.04784	-0.04916
0.258	-0.05922	-0.04885	-0.04793	-0.04928
0.257	-0.05931	-0.04901	-0.04805	-0.04947
0.256	-0.05941	-0.04901	-0.04811	-0.04953
0.255	-0.05959	-0.04916	-0.04817	-0.04959
0.254	-0.05971	-0.04922	-0.04824	-0.04956
0.253	-0.05975	-0.04944	-0.04839	-0.04959
0.252	-0.05987	-0.04953	-0.04848	-0.04962
0.251	-0.05996	-0.04965	-0.04854	-0.04971
0.25	-0.05999	-0.04971	-0.04867	-0.04977
0.249	-0.06015	-0.04977	-0.04873	-0.04993
0.248	-0.06024	-0.0499	-0.04891	-0.05005
0.247	-0.06039	-0.05005	-0.04904	-0.05008
0.246	-0.06058	-0.05014	-0.0491	-0.05024
0.245	-0.06079	-0.05017	-0.04922	-0.0503
0.244	-0.06095	-0.05033	-0.04928	-0.05042
0.243	-0.06113	-0.05051	-0.04944	-0.05051
0.242	-0.06116	-0.05064	-0.04953	-0.05061
0.241	-0.06128	-0.05073	-0.04959	-0.05073
0.24	-0.06153	-0.05076	-0.04971	-0.05082
0.239	-0.06178	-0.05088	-0.0499	-0.05094
0.238	-0.06172	-0.05101	-0.04993	-0.05097
0.237	-0.06181	-0.05116	-0.05002	-0.0511
0.236	-0.06199	-0.05131	-0.05017	-0.05116
0.235	-0.06218	-0.0515	-0.0503	-0.05122
0.234	-0.06224	-0.05159	-0.05039	-0.05131
0.233	-0.06239	-0.05165	-0.05045	-0.05144
0.232	-0.06267	-0.05184	-0.05054	-0.05156
0.231	-0.0627	-0.05193	-0.05067	-0.05168
0.23	-0.06288	-0.05202	-0.05082	-0.05181
0.229	-0.06307	-0.05214	-0.05088	-0.05196
0.228	-0.06322	-0.05227	-0.05104	-0.05205
0.227	-0.06335	-0.05242	-0.05119	-0.05211
0.226	-0.06338	-0.05261	-0.05125	-0.05227
0.225	-0.06356	-0.05279	-0.05147	-0.05239
0.224	-0.06375	-0.05294	-0.05162	-0.05248
0.223	-0.0639	-0.05307	-0.05174	-0.05264
0.222	-0.06399	-0.05325	-0.0519	-0.05276
0.221	-0.06415	-0.05334	-0.05205	-0.05294
0.22	-0.06436	-0.0535	-0.05221	-0.05313
0.219	-0.06461	-0.05356	-0.05236	-0.05331
0.218	-0.06479	-0.05374	-0.05254	-0.05328
0.217	-0.06504	-0.0539	-0.05264	-0.05341
0.216	-0.06504	-0.05408	-0.05279	-0.05359
0.215	-0.06528	-0.05424	-0.05298	-0.05368
0.214	-0.06535	-0.05439	-0.05313	-0.05374
0.213	-0.0655	-0.05454	-0.05322	-0.05396
0.212	-0.06553	-0.05473	-0.05338	-0.05408
0.211	-0.0659	-0.05488	-0.05353	-0.05421
0.21	-0.06593	-0.05507	-0.05365	-0.05454
0.209	-0.06612	-0.05522	-0.05381	-0.05479
0.208	-0.06621	-0.05544	-0.05396	-0.05491
0.207	-0.06633	-0.05562	-0.05421	-0.0551
0.206	-0.06661	-0.05584	-0.05439	-0.05522
0.205	-0.06682	-0.05599	-0.05448	-0.05541
0.204	-0.06707	-0.05611	-0.05464	-0.05562
0.203	-0.06719	-0.0563	-0.05485	-0.05581
0.202	-0.06741	-0.05651	-0.05507	-0.0559
0.201	-0.06762	-0.05667	-0.05534	-0.05611
0.2	-0.06778	-0.05682	-0.05544	-0.05636
0.199	-0.0679	-0.05698	-0.05559	-0.05651
0.198	-0.06799	-0.05713	-0.05574	-0.05667
0.197	-0.06821	-0.05728	-0.05596	-0.05682
0.196	-0.06839	-0.0575	-0.05618	-0.05688
0.195	-0.06867	-0.05775	-0.05633	-0.05704
0.194	-0.06885	-0.0579	-0.05661	-0.05728
0.193	-0.06901	-0.05815	-0.05679	-0.05747
0.192	-0.06913	-0.05845	-0.05701	-0.05759
0.191	-0.06941	-0.05861	-0.05719	-0.05778
0.19	-0.06965	-0.05879	-0.05738	-0.05793
0.189	-0.06984	-0.05907	-0.05756	-0.05805
0.188	-0.07012	-0.05928	-0.05778	-0.05827
0.187	-0.07036	-0.0595	-0.05793	-0.05842
0.186	-0.07049	-0.05971	-0.05811	-0.05864
0.185	-0.07064	-0.0599	-0.0583	-0.0587
0.184	-0.07089	-0.06015	-0.05851	-0.05885
0.183	-0.07113	-0.06039	-0.05873	-0.0591
0.182	-0.07138	-0.06055	-0.05895	-0.05935
0.181	-0.07156	-0.06082	-0.05916	-0.05947
0.18	-0.07178	-0.06098	-0.05938	-0.05959
0.179	-0.07206	-0.06116	-0.05959	-0.05984
0.178	-0.07233	-0.06141	-0.05987	-0.05993
0.177	-0.07246	-0.06162	-0.06002	-0.06011
0.176	-0.07273	-0.06184	-0.06024	-0.06027
0.175	-0.07279	-0.06215	-0.06033	-0.06051
0.174	-0.07301	-0.06236	-0.06058	-0.06076
0.173	-0.07329	-0.06255	-0.06098	-0.06091
0.172	-0.0735	-0.06273	-0.06116	-0.06113
0.171	-0.07378	-0.06288	-0.06135	-0.06135
0.17	-0.07406	-0.06307	-0.06153	-0.06141
0.169	-0.07418	-0.06325	-0.06175	-0.06156
0.168	-0.0743	-0.06347	-0.06196	-0.06178
0.167	-0.07467	-0.06384	-0.06218	-0.06208
0.166	-0.07501	-0.06396	-0.06233	-0.06227
0.165	-0.07516	-0.06421	-0.06264	-0.06248
0.164	-0.07526	-0.06442	-0.06279	-0.06264
0.163	-0.07559	-0.06461	-0.06301	-0.06292
0.162	-0.07587	-0.06485	-0.06316	-0.06304
0.161	-0.07603	-0.06507	-0.06332	-0.06332
0.16	-0.07627	-0.06538	-0.06356	-0.06353
0.159	-0.07658	-0.06559	-0.06372	-0.06368
0.158	-0.07683	-0.06581	-0.06405	-0.06378
0.157	-0.07707	-0.0659	-0.06424	-0.06393
0.156	-0.07729	-0.06615	-0.06439	-0.06412
0.155	-0.07747	-0.06639	-0.06476	-0.06433
0.154	-0.07769	-0.06661	-0.06507	-0.06458
0.153	-0.07793	-0.06682	-0.0651	-0.06479
0.152	-0.07821	-0.0671	-0.06532	-0.06492
0.151	-0.07858	-0.06719	-0.06547	-0.06516
0.15	-0.07886	-0.06735	-0.06569	-0.06538
0.149	-0.07898	-0.06759	-0.06587	-0.0655
0.148	-0.0791	-0.06784	-0.06605	-0.06562
0.147	-0.07944	-0.06799	-0.06621	-0.06584
0.146	-0.07972	-0.06827	-0.06639	-0.06605
0.145	-0.07987	-0.06842	-0.06661	-0.06618
0.144	-0.08012	-0.06858	-0.06679	-0.06642
0.143	-0.08052	-0.06882	-0.06701	-0.06645
0.142	-0.0808	-0.06895	-0.06716	-0.06664
0.141	-0.08135	-0.06919	-0.06732	-0.06676
0.14	-0.08184	-0.06941	-0.0675	-0.06698
0.139	-0.08203	-0.0695	-0.06765	-0.06716
0.138	-0.08233	-0.06969	-0.06781	-0.06738
0.137	-0.08273	-0.0699	-0.06796	-0.06756
0.136	-0.08298	-0.07009	-0.06812	-0.06769
0.135	-0.08335	-0.07015	-0.06836	-0.06784
0.134	-0.08375	-0.07036	-0.06852	-0.0679
0.133	-0.08397	-0.07052	-0.06861	-0.06799
0.132	-0.08409	-0.07067	-0.06879	-0.06812
0.131	-0.0844	-0.07082	-0.06895	-0.06824
0.13	-0.08473	-0.07098	-0.06901	-0.06836
0.129	-0.08492	-0.07107	-0.06919	-0.06858
0.128	-0.08523	-0.07129	-0.06932	-0.06876
0.127	-0.08535	-0.07135	-0.06944	-0.06882
0.126	-0.08557	-0.07156	-0.06953	-0.06898
0.125	-0.08563	-0.07175	-0.06972	-0.06901
0.124	-0.08581	-0.07187	-0.06981	-0.06916
0.123	-0.08603	-0.07199	-0.06993	-0.06932
0.122	-0.08609	-0.07218	-0.07006	-0.06944
0.121	-0.08621	-0.07236	-0.07018	-0.0695
0.12	-0.0864	-0.07246	-0.07027	-0.06962
0.119	-0.08664	-0.07258	-0.07039	-0.06969
0.118	-0.08673	-0.07276	-0.07055	-0.06975
0.117	-0.08677	-0.07279	-0.07061	-0.0699
0.116	-0.0871	-0.07286	-0.0707	-0.07009
0.115	-0.08735	-0.07298	-0.07089	-0.07012
0.114	-0.08723	-0.07307	-0.07098	-0.07036
0.113	-0.08735	-0.07316	-0.07104	-0.07046
0.112	-0.08741	-0.07335	-0.07113	-0.07055
0.111	-0.0875	-0.07341	-0.07132	-0.0707
0.11	-0.08763	-0.07353	-0.07138	-0.07064
0.109	-0.08769	-0.07366	-0.07141	-0.07061
0.108	-0.08781	-0.07372	-0.07147	-0.07089
0.107	-0.08772	-0.07369	-0.07159	-0.07089
0.106	-0.08775	-0.07372	-0.07153	-0.07067
0.105	-0.08781	-0.07384	-0.07159	-0.07076
0.104	-0.08812	-0.07387	-0.07172	-0.07073
0.103	-0.08815	-0.07384	-0.07178	-0.07079
0.102	-0.08821	-0.07402	-0.07184	-0.07082
0.101	-0.08843	-0.07424	-0.07181	-0.07089
0.1	-0.0884	-0.07452	-0.07184	-0.07095
0.099	-0.08846	-0.07458	-0.07178	-0.07107
0.098	-0.08846	-0.07461	-0.0719	-0.07122
0.097	-0.08858	-0.07467	-0.07193	-0.07122
0.096	-0.08852	-0.0747	-0.07196	-0.07138
0.095	-0.08852	-0.07483	-0.07206	-0.07132
0.094	-0.08861	-0.07476	-0.07209	-0.07138
0.093	-0.08861	-0.07486	-0.07209	-0.07126
0.092	-0.08864	-0.07483	-0.07218	-0.07132
0.091	-0.08883	-0.07489	-0.07224	-0.07132
0.09	-0.08877	-0.07495	-0.07233	-0.07144
0.089	-0.08892	-0.07498	-0.07242	-0.07141
0.088	-0.08907	-0.07495	-0.07236	-0.07141
0.087	-0.0891	-0.07498	-0.07246	-0.0715
0.086	-0.08932	-0.07498	-0.07239	-0.07153
0.085	-0.08926	-0.07507	-0.07249	-0.07141
0.084	-0.08932	-0.07513	-0.07249	-0.07144
0.083	-0.08929	-0.07516	-0.07255	-0.0715
0.082	-0.08941	-0.07526	-0.07246	-0.07147
0.081	-0.08947	-0.07526	-0.07252	-0.07147
0.08	-0.08941	-0.07523	-0.07252	-0.07166
0.079	-0.08954	-0.07538	-0.07252	-0.07156
0.078	-0.08935	-0.07535	-0.07258	-0.07166
0.077	-0.0895	-0.07547	-0.07264	-0.07169
0.076	-0.0895	-0.07553	-0.0727	-0.07159
0.075	-0.08947	-0.0755	-0.07279	-0.07172
0.074	-0.08957	-0.07553	-0.07279	-0.07175
0.073	-0.08963	-0.07556	-0.07282	-0.07187
0.072	-0.08966	-0.07563	-0.07276	-0.0719
0.071	-0.08984	-0.07563	-0.07282	-0.07202
0.07	-0.08966	-0.07563	-0.07286	-0.07206
0.069	-0.08972	-0.07584	-0.07292	-0.07212
0.068	-0.08969	-0.07584	-0.07295	-0.07199
0.067	-0.08978	-0.07596	-0.07298	-0.07206
0.066	-0.08947	-0.0759	-0.07301	-0.07215
0.065	-0.08929	-0.07593	-0.07307	-0.07215
0.064	-0.08932	-0.07606	-0.0731	-0.07209
0.063	-0.08947	-0.07618	-0.07316	-0.07196
0.062	-0.08944	-0.07618	-0.07322	-0.07206
0.061	-0.08944	-0.07627	-0.07326	-0.07202
0.06	-0.08938	-0.07633	-0.07332	-0.07221
0.059	-0.0895	-0.07639	-0.07338	-0.07236
0.058	-0.0895	-0.07643	-0.07338	-0.07236
0.057	-0.08966	-0.07643	-0.07344	-0.07239
0.056	-0.08972	-0.07646	-0.07347	-0.07242
0.055	-0.08975	-0.07646	-0.0735	-0.07255
0.054	-0.08969	-0.07658	-0.07359	-0.07267
0.053	-0.08994	-0.07655	-0.07362	-0.07267
0.052	-0.08981	-0.07655	-0.07369	-0.07289
0.051	-0.09003	-0.0767	-0.07381	-0.07289
0.05	-0.09006	-0.07679	-0.07396	-0.07307
0.049	-0.09003	-0.07686	-0.07402	-0.07301
0.048	-0.09006	-0.07689	-0.07415	-0.07307
0.047	-0.09055	-0.07698	-0.07424	-0.07307
0.046	-0.09037	-0.07695	-0.0743	-0.07319
0.045	-0.09049	-0.07707	-0.07439	-0.07322
0.044	-0.09052	-0.07716	-0.07443	-0.07326
0.043	-0.09055	-0.07719	-0.07449	-0.07353
0.042	-0.09052	-0.07729	-0.07458	-0.07344
0.041	-0.0907	-0.07735	-0.07479	-0.07353
0.04	-0.09064	-0.0775	-0.07483	-0.07369
0.039	-0.09083	-0.07759	-0.07495	-0.07378
0.038	-0.09092	-0.07766	-0.07507	-0.07375
0.037	-0.09117	-0.07766	-0.07516	-0.0739
0.036	-0.09132	-0.07772	-0.07516	-0.07406
0.035	-0.09144	-0.07796	-0.07523	-0.07415
0.034	-0.09151	-0.07815	-0.07544	-0.07418
0.033	-0.09154	-0.07818	-0.0755	-0.07433
0.032	-0.09166	-0.0783	-0.07556	-0.07458
0.031	-0.09187	-0.07843	-0.07569	-0.07452
0.03	-0.09184	-0.07843	-0.07584	-0.07467
0.029	-0.09194	-0.07861	-0.07587	-0.07473
0.028	-0.09197	-0.07876	-0.07593	-0.07498
0.027	-0.092	-0.07892	-0.07609	-0.07489
0.026	-0.09203	-0.07901	-0.07615	-0.07504
0.025	-0.09218	-0.07907	-0.07624	-0.07516
0.024	-0.09227	-0.0792	-0.07636	-0.07535
0.023	-0.09224	-0.07923	-0.07664	-0.07553
0.022	-0.09243	-0.07932	-0.0767	-0.07553
0.021	-0.09255	-0.07956	-0.07683	-0.07563
0.02	-0.09283	-0.07969	-0.07692	-0.07584
0.019	-0.09298	-0.07987	-0.0771	-0.07596
0.018	-0.09311	-0.07996	-0.0771	-0.07618
0.017	-0.09301	-0.08018	-0.07732	-0.07639
0.016	-0.09326	-0.08033	-0.07756	-0.07633
0.015	-0.09335	-0.0804	-0.07772	-0.07649
0.014	-0.09341	-0.08046	-0.07787	-0.07661
0.013	-0.09363	-0.08064	-0.07803	-0.07689
0.012	-0.09378	-0.08083	-0.07815	-0.07701
0.011	-0.09397	-0.08098	-0.07827	-0.07704
0.01	-0.09307	-0.08003	-0.07741	-0.07624
0.011	-0.09046	-0.07747	-0.07476	-0.07362
0.012	-0.088	-0.07507	-0.07224	-0.07107
0.013	-0.08553	-0.07261	-0.06981	-0.0687
0.014	-0.0831	-0.0703	-0.06741	-0.06627
0.015	-0.08092	-0.06796	-0.06516	-0.0639
0.016	-0.07846	-0.06565	-0.06295	-0.06175
0.017	-0.07621	-0.06359	-0.06082	-0.05956
0.018	-0.07412	-0.0615	-0.05882	-0.05744
0.019	-0.07206	-0.05947	-0.05676	-0.05541
0.02	-0.06981	-0.05759	-0.05476	-0.05344
0.021	-0.06793	-0.05562	-0.05282	-0.0515
0.022	-0.06584	-0.05374	-0.05091	-0.04959
0.023	-0.0639	-0.05187	-0.04904	-0.04765
0.024	-0.0619	-0.05011	-0.04725	-0.04584
0.025	-0.06008	-0.04836	-0.0455	-0.04411
0.026	-0.05827	-0.0466	-0.0438	-0.04242
0.027	-0.05664	-0.045	-0.04214	-0.04085
0.028	-0.05485	-0.04334	-0.04054	-0.03919
0.029	-0.05313	-0.04171	-0.03888	-0.03759
0.03	-0.05147	-0.04017	-0.03731	-0.03605
0.031	-0.04993	-0.03863	-0.03574	-0.03457
0.032	-0.04833	-0.0371	-0.03426	-0.03313
0.033	-0.04682	-0.03562	-0.03279	-0.03162
0.034	-0.04534	-0.03423	-0.03131	-0.03026
0.035	-0.04387	-0.03285	-0.02989	-0.02891
0.036	-0.04236	-0.03146	-0.02851	-0.02756
0.037	-0.041	-0.03008	-0.02722	-0.02623
0.038	-0.03968	-0.02882	-0.02586	-0.02491
0.039	-0.0383	-0.02746	-0.0246	-0.02359
0.04	-0.03688	-0.0262	-0.02331	-0.02235
0.041	-0.03559	-0.02491	-0.02208	-0.02109
0.042	-0.0342	-0.02365	-0.02082	-0.01992
0.043	-0.03291	-0.02245	-0.01962	-0.01872
0.044	-0.03159	-0.02131	-0.01842	-0.01752
0.045	-0.03036	-0.02011	-0.01728	-0.01638
0.046	-0.02909	-0.01897	-0.01614	-0.01525
0.047	-0.02789	-0.01783	-0.01503	-0.01414
0.048	-0.02675	-0.01672	-0.01389	-0.01302
0.049	-0.02555	-0.01565	-0.0128	-0.01197
0.05	-0.02445	-0.0146	-0.01176	-0.01095
0.051	-0.02331	-0.01351	-0.01072	-0.00993
0.052	-0.02226	-0.01248	-0.00971	-0.00892
0.053	-0.02118	-0.01148	-0.00871	-0.00796
0.054	-0.02011	-0.01051	-0.00774	-0.00698
0.055	-0.01903	-0.00951	-0.00679	-0.00605
0.056	-0.01805	-0.00857	-0.00586	-0.00513
0.057	-0.01703	-0.00764	-0.00495	-0.00422
0.058	-0.01601	-0.00673	-0.00405	-0.00333
0.059	-0.01506	-0.00585	-0.00318	-0.00247
0.06	-0.01407	-0.00495	-0.00233	-0.00161
0.061	-0.01314	-0.00409	-0.00148	-0.0007644
0.062	-0.01218	-0.00324	-0.0006413	5.343e-05
0.063	-0.01127	-0.00242	0.0001861	0.0008557
0.064	-0.01038	-0.0016	0.0009847	0.00166
0.065	-0.00952	-0.0008044	0.00176	0.00243
0.066	-0.00865	-1.55e-05	0.00253	0.00319
0.067	-0.00782	0.0007499	0.00327	0.00388
0.068	-0.00698	0.0015	0.00402	0.0046
0.069	-0.00617	0.00224	0.00472	0.00529
0.07	-0.00536	0.00296	0.00542	0.00599
0.071	-0.00457	0.00367	0.00612	0.00666
0.072	-0.00379	0.00435	0.00679	0.00733
0.073	-0.00303	0.00504	0.00746	0.00799
0.074	-0.00229	0.00571	0.00812	0.00861
0.075	-0.00157	0.00635	0.00877	0.00923
0.076	-0.0008444	0.00698	0.00939	0.00982
0.077	-0.0001112	0.00762	0.01003	0.01043
0.078	0.0005741	0.00826	0.01062	0.01103
0.079	0.00125	0.00887	0.0112	0.01159
0.08	0.0019	0.00943	0.01179	0.01218
0.081	0.00256	0.01	0.01234	0.01273
0.082	0.00319	0.01056	0.01288	0.01326
0.083	0.00379	0.01111	0.01344	0.0138
0.084	0.00441	0.01165	0.01396	0.01431
0.085	0.00499	0.01217	0.01449	0.01481
0.086	0.00559	0.0127	0.01502	0.01533
0.087	0.00616	0.0132	0.01553	0.01581
0.088	0.00675	0.01371	0.01597	0.01627
0.089	0.00731	0.0142	0.01648	0.01674
0.09	0.00787	0.0147	0.01692	0.01718
0.091	0.0084	0.01514	0.01735	0.01761
0.092	0.00893	0.01566	0.0178	0.01804
0.093	0.00945	0.0161	0.01822	0.01845
0.094	0.00994	0.01654	0.01867	0.01885
0.095	0.01045	0.01696	0.01905	0.01925
0.096	0.01093	0.0174	0.01945	0.01965
0.097	0.01141	0.0178	0.01985	0.02003
0.098	0.01186	0.01817	0.02023	0.0204
0.099	0.01231	0.01858	0.02061	0.02077
0.1	0.01278	0.019	0.02097	0.02112
0.101	0.01319	0.01938	0.0213	0.02149
0.102	0.01364	0.01977	0.02164	0.02182
0.103	0.01409	0.02013	0.02204	0.02215
0.104	0.01451	0.02045	0.02233	0.02246
0.105	0.0149	0.02081	0.02267	0.02279
0.106	0.0153	0.02114	0.02299	0.0231
0.107	0.01568	0.02147	0.02331	0.02339
0.108	0.01606	0.02178	0.02359	0.0237
0.109	0.01644	0.02208	0.02384	0.02398
0.11	0.01682	0.02238	0.02412	0.02421
0.111	0.0172	0.02269	0.02442	0.02446
0.112	0.01754	0.02298	0.02469	0.02475
0.113	0.01789	0.02326	0.02495	0.02502
0.114	0.01825	0.02351	0.02522	0.02526
0.115	0.01855	0.02378	0.02548	0.02549
0.116	0.01886	0.02409	0.02571	0.02575
0.117	0.01916	0.02433	0.02593	0.02596
[truncated: 3,981 more rows]

## Sheet: Fig 2b
CTO					Li4Ti5O12					Graphite
Specific capacity (mAh g-1)	Potential (V vs. Li+/Li)	Specific capacity (mAh g-1)	Potential (V vs. Li+/Li)		Specific capacity (mAh g-1)	Potential (V vs. Li+/Li)	Specific capacity (mAh g-1)	Potential (V vs. Li+/Li)		Specific capacity (mAh g-1)	Potential (V vs. Li+/Li)	Specific capacity (mAh g-1)	Potential (V vs. Li+/Li)
0	2.9982	0	0.0105		0	2.95226	0	1.00093		0	2.938	0	0.013
0	2.9879	1.76	0.0207		0.02379	2.95319	0.01904	1.00093		0.008	2.938	0.01	0.013
0	2.9768	3.95	0.031		0.02855	2.95381	0.02379	1.00093		0.01	2.924	0.013	0.014
0.01	2.9659	6.11	0.0412		0.03331	2.95474	0.02855	1.00093		0.013	2.909	0.018	0.014
0.01	2.9535	8.17	0.0514		0.03807	2.95598	0.03331	1.00062		0.015	2.896	0.02	0.014
0.01	2.943	10.06	0.0616		0.04283	2.95691	0.04283	1.00062		0.02	2.874	0.023	0.014
0.02	2.9318	11.89	0.0716		0.04758	2.95784	0.04758	1.00062		0.023	2.863	0.025	0.014
0.02	2.9203	13.72	0.0818		0.0571	2.95908	0.05234	1.00062		0.025	2.854	0.028	0.014
0.02	2.9089	15.48	0.092		0.06186	2.96001	0.0571	1.00062		0.028	2.843	0.03	0.014
0.03	2.8986	17.21	0.1023		0.06662	2.96094	0.06186	1.00062		0.03	2.836	0.035	0.014
0.03	2.8884	18.87	0.1125		0.07137	2.96218	0.06662	1.00062		0.033	2.827	0.038	0.014
0.04	2.8779	20.56	0.1227		0.07613	2.9628	0.07137	1.00031		0.038	2.813	0.04	0.014
0.04	2.8679	22.28	0.1329		0.08089	2.96373	0.07613	1.00031		0.04	2.805	0.043	0.014
0.04	2.8574	23.99	0.1429		0.09041	2.96466	0.08089	1.00031		0.043	2.799	0.045	0.014
0.05	2.8466	25.77	0.1531		0.09516	2.96528	0.09041	1.00031		0.045	2.792	0.048	0.014
0.06	2.8363	27.78	0.1633		0.09992	2.96559	0.09516	1.00031		0.048	2.785	0.053	0.015
0.06	2.8258	29.95	0.1733		0.10468	2.96559	0.09992	1.00031		0.051	2.78	0.056	0.014
0.07	2.8149	32.46	0.1835		0.10944	2.96528	0.10468	1.00062		0.056	2.768	0.058	0.015
0.07	2.8044	35.13	0.1937		0.1142	2.96435	0.10944	1.00062		0.058	2.763	0.061	0.014
0.08	2.7942	37.94	0.2039		0.11895	2.96311	0.1142	1.00062		0.061	2.757	0.063	0.014
0.09	2.7842	40.59	0.2139		0.12371	2.96125	0.11895	1.00062		0.063	2.751	0.066	0.014
0.1	2.7734	43.13	0.2241		0.12847	2.95908	0.12371	1.00093		0.066	2.747	0.068	0.014
0.1	2.7628	45.43	0.2346		0.13323	2.95598	0.12847	1.00093		0.068	2.742	0.071	0.015
0.11	2.7526	47.45	0.2446		0.14274	2.95257	0.13323	1.00124		0.073	2.732	0.073	0.015
0.12	2.7421	49.3	0.2548		0.1475	2.94885	0.13799	1.00124		0.076	2.728	0.078	0.015
0.13	2.7315	50.98	0.265		0.15226	2.9442	0.14274	1.00155		0.081	2.719	0.081	0.015
0.14	2.7213	52.55	0.2752		0.15702	2.93924	0.1475	1.00186		0.083	2.715	0.083	0.015
0.15	2.7111	53.92	0.2852		0.16178	2.93366	0.15702	1.00186		0.086	2.71	0.086	0.015
0.16	2.7008	55.29	0.2954		0.16653	2.92746	0.16178	1.00217		0.088	2.706	0.088	0.015
0.17	2.6906	56.62	0.3056		0.17605	2.92096	0.16653	1.00248		0.091	2.702	0.091	0.015
0.18	2.6801	57.88	0.3156		0.18081	2.91383	0.17129	1.00279		0.093	2.698	0.096	0.015
0.2	2.6698	59.09	0.3258		0.18557	2.90639	0.17605	1.0031		0.098	2.69	0.098	0.015
0.21	2.6596	60.29	0.336		0.19032	2.89833	0.18081	1.00341		0.101	2.686	0.101	0.015
0.22	2.6494	61.5	0.3462		0.19508	2.89058	0.19032	1.00372		0.104	2.682	0.104	0.015
0.24	2.6385	62.64	0.3562		0.19984	2.88221	0.19508	1.00403		0.106	2.679	0.106	0.015
0.25	2.6283	63.75	0.3664		0.2046	2.87384	0.19984	1.00434		0.109	2.675	0.109	0.015
0.26	2.6178	64.89	0.3766		0.20936	2.86547	0.2046	1.00465		0.111	2.671	0.114	0.015
0.28	2.6078	66.01	0.3869		0.21411	2.8571	0.20936	1.00496		0.116	2.665	0.116	0.015
0.29	2.5973	67.11	0.3971		0.21887	2.84873	0.21411	1.00527		0.119	2.661	0.119	0.015
0.31	2.5871	68.21	0.4076		0.22839	2.84036	0.22363	1.00558		0.121	2.658	0.121	0.015
0.33	2.5771	69.28	0.4179		0.23315	2.83199	0.22839	1.00589		0.124	2.654	0.124	0.015
0.34	2.5669	70.36	0.4281		0.2379	2.82393	0.23315	1.0062		0.126	2.651	0.126	0.016
0.36	2.5567	71.42	0.4383		0.24266	2.81587	0.2379	1.00651		0.129	2.648	0.131	0.016
0.38	2.5465	72.48	0.4489		0.24742	2.80812	0.24266	1.00682		0.134	2.642	0.134	0.015
0.4	2.5365	73.53	0.4591		0.25218	2.80068	0.24742	1.00713		0.136	2.639	0.136	0.015
0.42	2.5263	74.56	0.4693		0.26169	2.79324	0.25694	1.00744		0.139	2.635	0.139	0.015
0.44	2.5161	75.59	0.4796		0.26645	2.78611	0.26169	1.00775		0.141	2.632	0.141	0.015
0.46	2.5058	76.58	0.4898		0.27121	2.77929	0.26645	1.00806		0.144	2.63	0.144	0.016
0.48	2.4956	77.59	0.5		0.27597	2.77278	0.27121	1.00837		0.146	2.627	0.149	0.015
0.5	2.4854	78.61	0.5102		0.28073	2.76627	0.27597	1.00868		0.152	2.621	0.152	0.016
0.53	2.4751	79.57	0.5202		0.28548	2.76007	0.28072	1.00868		0.154	2.618	0.154	0.016
0.55	2.4649	80.57	0.5304		0.29024	2.75419	0.28548	1.00899		0.157	2.615	0.157	0.016
0.57	2.4547	81.52	0.5406		0.295	2.7483	0.29024	1.0093		0.159	2.613	0.159	0.016
0.6	2.4445	82.5	0.5509		0.29976	2.74272	0.295	1.0093		0.162	2.61	0.162	0.016
0.62	2.4345	83.47	0.5611		0.30927	2.73745	0.30451	1.00961		0.164	2.607	0.167	0.016
0.65	2.4243	84.44	0.5713		0.31403	2.73218	0.30927	1.00992		0.167	2.604	0.169	0.016
0.67	2.4141	85.37	0.5815		0.31879	2.72722	0.31403	1.01023		0.169	2.601	0.172	0.016
0.7	2.4038	86.3	0.5915		0.32355	2.72226	0.31879	1.01054		0.172	2.599	0.174	0.016
0.73	2.3936	87.26	0.6017		0.32831	2.7173	0.32355	1.01085		0.177	2.594	0.177	0.016
0.75	2.3834	88.23	0.6119		0.33306	2.71265	0.3283	1.01085		0.179	2.591	0.179	0.016
0.78	2.3732	89.18	0.6222		0.34258	2.708	0.33782	1.01116		0.182	2.589	0.184	0.016
0.81	2.3632	90.16	0.6324		0.34734	2.70366	0.34258	1.01147		0.184	2.586	0.187	0.016
0.83	2.353	91.17	0.6426		0.3521	2.69932	0.34734	1.01178		0.187	2.583	0.189	0.016
0.86	2.3428	92.2	0.6529		0.35685	2.69498	0.35209	1.01209		0.189	2.581	0.192	0.016
0.89	2.3328	93.23	0.6631		0.36161	2.69064	0.35685	1.01209		0.194	2.576	0.194	0.016
0.92	2.3226	94.34	0.6733		0.36637	2.68661	0.36161	1.0124		0.197	2.574	0.197	0.016
0.94	2.3124	95.47	0.6835		0.37588	2.68258	0.36637	1.01271		0.202	2.569	0.202	0.016
0.97	2.3022	96.62	0.6935		0.38064	2.67855	0.37113	1.01271		0.205	2.567	0.205	0.016
1	2.2922	97.86	0.704		0.3854	2.67452	0.37588	1.01302		0.207	2.564	0.207	0.016
1.03	2.282	99.13	0.7142		0.39016	2.6708	0.3854	1.01333		0.21	2.562	0.21	0.016
1.06	2.2718	100.43	0.7242		0.39492	2.66677	0.39016	1.01364		0.212	2.56	0.212	0.017
1.09	2.2615	101.8	0.7344		0.39967	2.66305	0.39492	1.01395		0.215	2.557	0.215	0.016
1.12	2.2513	103.21	0.7446		0.40919	2.65933	0.39967	1.01426		0.22	2.553	0.22	0.016
1.14	2.2411	104.59	0.7548		0.41395	2.65592	0.40443	1.01426		0.222	2.551	0.222	0.016
1.17	2.2309	105.97	0.7648		0.41871	2.6522	0.40919	1.01457		0.225	2.548	0.225	0.016
1.2	2.2209	107.34	0.775		0.42346	2.64879	0.41871	1.01488		0.23	2.543	0.227	0.016
1.23	2.2107	108.6	0.7852		0.42822	2.64507	0.42346	1.01519		0.232	2.542	0.23	0.017
1.27	2.2005	109.67	0.7952		0.43298	2.64166	0.42822	1.0155		0.235	2.539	0.232	0.017
1.3	2.1902	110.67	0.8054		0.4425	2.63825	0.43298	1.0155		0.237	2.537	0.237	0.017
1.33	2.18	111.54	0.8156		0.44725	2.63484	0.43774	1.01581		0.24	2.535	0.24	0.016
1.36	2.1698	112.32	0.8258		0.45201	2.63143	0.4425	1.01612		0.242	2.533	0.242	0.017
1.39	2.1595	112.98	0.8358		0.45677	2.62833	0.45201	1.01612		0.247	2.529	0.245	0.017
1.43	2.1493	113.63	0.846		0.46153	2.62492	0.45677	1.01643		0.25	2.527	0.247	0.017
1.46	2.1391	114.24	0.8562		0.46629	2.62182	0.46153	1.01674		0.253	2.525	0.25	0.017
1.5	2.1289	114.84	0.8665		0.4758	2.61841	0.46629	1.01705		0.255	2.523	0.255	0.017
1.53	2.1189	115.41	0.877		0.48056	2.61531	0.47104	1.01736		0.258	2.52	0.258	0.017
1.57	2.1084	115.97	0.8872		0.48532	2.61221	0.4758	1.01736		0.26	2.519	0.26	0.017
1.6	2.0982	116.53	0.8975		0.49008	2.60911	0.48056	1.01767		0.265	2.515	0.263	0.017
1.64	2.0882	117.07	0.9077		0.49483	2.60601	0.48532	1.01798		0.268	2.513	0.265	0.017
1.68	2.078	117.6	0.9179		0.49959	2.60291	0.49008	1.01829		0.27	2.511	0.268	0.017
1.72	2.0678	118.14	0.9281		0.50911	2.59981	0.49959	1.01829		0.273	2.508	0.273	0.017
1.75	2.0576	118.66	0.9381		0.51387	2.59671	0.50435	1.0186		0.275	2.507	0.275	0.017
1.79	2.0476	119.2	0.9483		0.51863	2.59361	0.50911	1.01891		0.278	2.505	0.278	0.017
1.83	2.0374	119.73	0.9585		0.52338	2.59052	0.51387	1.01891		0.283	2.501	0.28	0.017
1.88	2.0272	120.23	0.9685		0.52814	2.58773	0.51862	1.01922		0.285	2.499	0.283	0.018
1.92	2.0172	120.76	0.9787		0.5329	2.58463	0.52338	1.01953		0.288	2.497	0.285	0.017
1.96	2.007	121.28	0.9889		0.54242	2.58153	0.5329	1.01984		0.29	2.495	0.29	0.017
2	1.9968	121.81	0.9991		0.54717	2.57874	0.53766	1.02015		0.293	2.493	0.293	0.017
2.05	1.9866	122.29	1.0091		0.55669	2.57595	0.54241	1.02015		0.295	2.492	0.295	0.018
2.09	1.9766	122.8	1.0193		0.56145	2.57285	0.54717	1.02046		0.301	2.488	0.298	0.018
2.13	1.9664	123.3	1.0295		0.56621	2.57006	0.55193	1.02077		0.303	2.486	0.301	0.017
2.18	1.9562	123.8	1.0398		0.57096	2.56727	0.55669	1.02108		0.306	2.484	0.303	0.018
2.23	1.9459	124.29	1.05		0.57572	2.56448	0.56145	1.02139		0.308	2.482	0.308	0.018
2.28	1.9357	124.78	1.0602		0.58048	2.56169	0.5662	1.02139		0.311	2.48	0.311	0.018
2.32	1.9255	125.26	1.0704		0.59	2.5589	0.57096	1.0217		0.313	2.479	0.313	0.018
2.38	1.9153	125.73	1.0804		0.59475	2.5558	0.57572	1.02201		0.318	2.475	0.316	0.018
2.43	1.9053	126.21	1.0909		0.59951	2.55301	0.58523	1.02201		0.321	2.473	0.318	0.018
2.48	1.8951	126.68	1.1011		0.60427	2.55053	0.58999	1.02232		0.323	2.471	0.321	0.018
2.53	1.8849	127.14	1.1111		0.60903	2.54774	0.59475	1.02263		0.326	2.47	0.326	0.018
2.59	1.8746	127.6	1.1213		0.61379	2.54495	0.59951	1.02294		0.328	2.468	0.328	0.018
2.65	1.8644	128.06	1.1315		0.6233	2.54216	0.60427	1.02325		0.331	2.466	0.331	0.018
2.72	1.8542	128.5	1.1418		0.62806	2.53968	0.60902	1.02356		0.336	2.462	0.333	0.018
2.78	1.8439	128.95	1.152		0.63282	2.53689	0.61854	1.02356		0.338	2.461	0.336	0.018
2.85	1.8337	129.4	1.1622		0.63758	2.5341	0.6233	1.02387		0.341	2.459	0.338	0.018
2.92	1.8235	129.84	1.1724		0.64233	2.53162	0.62806	1.02418		0.343	2.458	0.343	0.018
3	1.8133	130.25	1.1824		0.64709	2.52883	0.63281	1.02449		0.346	2.456	0.346	0.018
3.09	1.8033	130.68	1.1926		0.65661	2.52635	0.63757	1.0248		0.348	2.454	0.348	0.018
3.18	1.7931	131.11	1.2028		0.66136	2.52356	0.64233	1.0248		0.354	2.45	0.351	0.018
3.28	1.7829	131.54	1.2131		0.66612	2.52108	0.65185	1.02511		0.356	2.449	0.354	0.018
3.4	1.7726	131.95	1.2233		0.67564	2.51829	0.6566	1.02542		0.359	2.447	0.356	0.018
3.54	1.7624	132.39	1.2335		0.6804	2.51581	0.66136	1.02542		0.361	2.445	0.361	0.018
3.69	1.7522	132.83	1.2437		0.68515	2.51302	0.66612	1.02573		0.364	2.444	0.364	0.018
3.86	1.742	133.28	1.2537		0.68991	2.51054	0.67088	1.02604		0.366	2.442	0.366	0.018
4.05	1.732	133.76	1.2639		0.69467	2.50806	0.67564	1.02635		0.371	2.439	0.369	0.018
4.28	1.7218	134.29	1.2741		0.69943	2.50558	0.68515	1.02635		0.374	2.437	0.371	0.018
4.54	1.7116	134.87	1.2841		0.70894	2.50279	0.68991	1.02666		0.376	2.436	0.374	0.018
4.81	1.7016	135.55	1.2943		0.7137	2.50031	0.69467	1.02697		0.379	2.434	0.379	0.018
5.13	1.6914	136.36	1.3045		0.71846	2.49783	0.69943	1.02728		0.381	2.432	0.381	0.019
5.49	1.6812	137.3	1.3147		0.72322	2.49535	0.70418	1.02728		0.384	2.431	0.384	0.019
5.89	1.671	138.45	1.3247		0.72798	2.49287	0.70894	1.02759		0.389	2.427	0.386	0.019
6.3	1.661	139.96	1.3349		0.73273	2.49039	0.7137	1.0279		0.391	2.426	0.389	0.018
6.78	1.6508	141.99	1.3451		0.74225	2.48791	0.71846	1.0279		0.394	2.424	0.391	0.018
7.29	1.6406	146.26	1.3554		0.74701	2.48543	0.72322	1.02821		0.396	2.423	0.396	0.019
7.85	1.6303	150.53	1.3656		0.75177	2.48295	0.73273	1.02852		0.399	2.42	0.399	0.019
8.45	1.6201	153.13	1.3758		0.75652	2.48047	0.73749	1.02883		0.402	2.419	0.402	0.019
9.06	1.6099	155.23	1.386		0.76128	2.47799	0.74225	1.02914		0.407	2.416	0.404	0.019
9.73	1.5997	156.94	1.396		0.76604	2.47551	0.74701	1.02914		0.409	2.415	0.407	0.019
10.41	1.5897	158.6	1.4062		0.77556	2.47334	0.75176	1.02945		0.412	2.413	0.409	0.019
11.15	1.5795	160.12	1.4164		0.78031	2.47086	0.75652	1.02976		0.414	2.411	0.414	0.019
11.89	1.5693	161.55	1.4264		0.78507	2.46838	0.76128	1.03007		0.417	2.41	0.417	0.018
12.66	1.5593	162.94	1.4366		0.78983	2.4659	0.76604	1.03007		0.419	2.408	0.419	0.019
13.48	1.5491	164.3	1.4468		0.79459	2.46373	0.7708	1.03038		0.424	2.405	0.422	0.019
14.35	1.5389	165.64	1.457		0.79935	2.46156	0.77555	1.03069		0.427	2.404	0.424	0.019
15.31	1.5283	166.88	1.467		0.80886	2.45908	0.78031	1.031		0.429	2.402	0.427	0.019
16.38	1.5181	168.15	1.4772		0.81362	2.4566	0.78983	1.031		0.432	2.4	0.432	0.019
17.46	1.5079	169.33	1.4874		0.81838	2.45443	0.79459	1.03131		0.434	2.399	0.434	0.019
18.55	1.4977	170.52	1.4977		0.82314	2.45226	0.79934	1.03162		0.437	2.397	0.437	0.019
19.62	1.4877	171.67	1.5079		0.82789	2.44978	0.8041	1.03162		0.439	2.396	0.439	0.019
20.71	1.4775	172.8	1.5181		0.83265	2.44761	0.80886	1.03193		0.442	2.394	0.442	0.019
21.86	1.4673	173.85	1.5283		0.84217	2.44544	0.81362	1.03224		0.444	2.393	0.444	0.019
23.05	1.457	174.88	1.5383		0.84693	2.44327	0.81838	1.03255		0.449	2.389	0.449	0.019
24.26	1.4468	175.92	1.5485		0.85168	2.44079	0.82313	1.03255		0.452	2.388	0.452	0.019
25.44	1.4366	176.93	1.5587		0.85644	2.43862	0.82789	1.03286		0.455	2.386	0.455	0.019
26.69	1.4264	177.85	1.5687		0.8612	2.43645	0.83265	1.03317		0.457	2.385	0.457	0.02
27.93	1.4164	178.8	1.5789		0.86596	2.43428	0.84217	1.03348		0.46	2.383	0.46	0.02
29.24	1.4062	179.72	1.5891		0.87547	2.43211	0.84692	1.03348		0.462	2.382	0.462	0.02
30.54	1.396	180.61	1.5993		0.88023	2.42994	0.85168	1.03379		0.465	2.38	0.467	0.02
31.86	1.386	181.46	1.6096		0.88499	2.42777	0.85644	1.0341		0.467	2.378	0.47	0.019
33.27	1.3758	182.28	1.6198		0.88975	2.42561	0.8612	1.0341		0.47	2.377	0.472	0.02
34.72	1.3656	183.07	1.63		0.89451	2.42343	0.86596	1.03441		0.475	2.374	0.475	0.019
36.24	1.3554	183.79	1.64		0.89926	2.42127	0.87547	1.03472		0.477	2.372	0.477	0.019
37.77	1.3454	184.51	1.6502		0.90878	2.4191	0.88023	1.03503		0.48	2.371	0.48	0.02
39.52	1.3352	185.16	1.6604		0.91354	2.41693	0.88499	1.03503		0.482	2.369	0.485	0.02
41.38	1.325	185.79	1.6706		0.9183	2.41507	0.88975	1.03534		0.485	2.368	0.487	0.019
43.35	1.3147	186.37	1.6806		0.92305	2.4129	0.8945	1.03565		0.487	2.366	0.49	0.02
45.59	1.3045	186.93	1.6908		0.92781	2.41073	0.89926	1.03565		0.492	2.363	0.492	0.02
48.74	1.2943	187.42	1.701		0.93257	2.40887	0.90878	1.03596		0.495	2.361	0.495	0.02
50.96	1.2841	187.87	1.7113		0.94209	2.4067	0.91353	1.03627		0.497	2.36	0.497	0.02
52.06	1.2741	188.27	1.7215		0.94684	2.40453	0.91829	1.03658		0.5	2.358	0.503	0.02
52.79	1.2639	188.63	1.7317		0.9516	2.40267	0.92305	1.03658		0.503	2.357	0.505	0.02
53.31	1.2537	188.94	1.742		0.96112	2.4005	0.92781	1.03689		0.505	2.355	0.508	0.02
53.74	1.2437	189.25	1.7522		0.96587	2.39864	0.93257	1.0372		0.51	2.353	0.51	0.02
54.13	1.2335	189.52	1.7624		0.97063	2.39678	0.94208	1.0372		0.513	2.351	0.513	0.02
54.49	1.2233	189.78	1.7726		0.97539	2.39461	0.94684	1.03751		0.515	2.349	0.515	0.02
54.82	1.2131	190.01	1.7826		0.98015	2.39275	0.9516	1.03782		0.518	2.348	0.518	0.02
55.15	1.2031	190.25	1.7928		0.98491	2.39089	0.95636	1.03782		0.52	2.347	0.52	0.02
55.5	1.1929	190.48	1.803		0.99442	2.38872	0.96111	1.03813		0.523	2.345	0.523	0.02
55.85	1.1827	190.7	1.8133		0.99918	2.38686	0.96587	1.03844		0.528	2.341	0.528	0.02
56.22	1.1721	190.93	1.8238		1.00394	2.385	0.97539	1.03875		0.53	2.34	0.53	0.02
56.59	1.1619	191.15	1.834		1.0087	2.38314	0.98015	1.03875		0.533	2.339	0.533	0.02
56.98	1.1517	191.37	1.8443		1.01346	2.38128	0.9849	1.03906		0.535	2.337	0.535	0.02
57.38	1.1414	191.59	1.8545		1.01821	2.37942	0.98966	1.03937		0.538	2.336	0.538	0.02
57.8	1.1312	191.81	1.865		1.02773	2.37756	0.99442	1.03968		0.54	2.334	0.54	0.02
58.21	1.121	192.02	1.875		1.03249	2.3757	0.99918	1.03968		0.545	2.331	0.545	0.02
58.65	1.1108	192.23	1.8852		1.03724	2.37353	1.00869	1.03999		0.548	2.33	0.548	0.02
59.09	1.1008	192.45	1.8954		1.042	2.37198	1.01345	1.0403		0.551	2.328	0.551	0.02
59.56	1.0906	192.66	1.906		1.04676	2.36981	1.01821	1.0403		0.553	2.326	0.553	0.02
60.02	1.0804	192.87	1.9162		1.05152	2.36826	1.02297	1.04061		0.556	2.325	0.556	0.02
60.49	1.0704	193.07	1.9264		1.06103	2.3664	1.02773	1.04092		0.558	2.324	0.558	0.02
60.98	1.0602	193.29	1.9366		1.06579	2.36454	1.03248	1.04123		0.563	2.32	0.563	0.02
61.49	1.05	193.49	1.9466		1.07055	2.36268	1.03724	1.04123		0.566	2.318	0.566	0.02
62	1.0398	193.68	1.9568		1.07531	2.36082	1.042	1.04154		0.568	2.317	0.568	0.02
62.52	1.0298	193.89	1.967		1.08007	2.35896	1.04676	1.04185		0.571	2.316	0.571	0.02
63.06	1.0196	194.09	1.9773		1.08482	2.3571	1.05152	1.04216		0.573	2.314	0.573	0.02
63.62	1.0094	194.29	1.9875		1.09434	2.35555	1.06103	1.04216		0.576	2.312	0.576	0.02
64.18	0.9991	194.49	1.9977		1.0991	2.35369	1.06579	1.04247		0.581	2.31	0.581	0.02
64.74	0.9889	194.69	2.0079		1.10386	2.35183	1.07055	1.04278		0.583	2.308	0.583	0.021
65.33	0.9787	194.88	2.0179		1.10861	2.35028	1.08006	1.04309		0.586	2.306	0.586	0.02
65.92	0.9685	195.08	2.0281		1.11337	2.34842	1.08482	1.0434		0.588	2.305	0.588	0.02
66.51	0.9585	195.28	2.0383		1.11813	2.34687	1.08958	1.0434		0.591	2.304	0.591	0.02
67.1	0.9483	195.47	2.0483		1.12765	2.34501	1.09434	1.04371		0.593	2.303	0.593	0.021
67.73	0.9381	195.67	2.0585		1.1324	2.34315	1.0991	1.04402		0.598	2.299	0.598	0.021
68.34	0.9281	195.86	2.0687		1.14192	2.3416	1.10385	1.04433		0.601	2.297	0.601	0.021
68.98	0.9179	196.05	2.0789		1.14668	2.34005	1.11337	1.04433		0.604	2.296	0.604	0.021
69.64	0.9077	196.25	2.0889		1.15144	2.33819	1.11813	1.04464		0.606	2.294	0.606	0.021
70.28	0.8975	196.45	2.0991		1.15619	2.33664	1.12289	1.04495		0.609	2.293	0.609	0.021
70.94	0.8875	196.65	2.1093		1.16095	2.33509	1.12764	1.04526		0.611	2.291	0.611	0.021
71.64	0.8773	196.85	2.1196		1.16571	2.33323	1.1324	1.04557		0.616	2.288	0.616	0.021
72.35	0.8671	197.05	2.1298		1.17523	2.33168	1.13716	1.04557		0.619	2.287	0.619	0.021
73.07	0.8568	197.25	2.14		1.17998	2.33013	1.14668	1.04588		0.621	2.286	0.621	0.02
73.85	0.8466	197.46	2.1502		1.18474	2.32858	1.15143	1.04619		0.624	2.284	0.624	0.021
74.66	0.8364	197.66	2.1602		1.1895	2.32672	1.15619	1.0465		0.626	2.283	0.626	0.021
75.54	0.8262	197.87	2.1704		1.19426	2.32517	1.16571	1.0465		0.629	2.281	0.629	0.021
76.45	0.8159	198.08	2.1806		1.20377	2.32362	1.17047	1.04681		0.634	2.278	0.634	0.021
77.49	0.8057	198.28	2.1906		1.20853	2.32207	1.17522	1.04712		0.636	2.277	0.636	0.021
78.64	0.7955	198.5	2.2008		1.21329	2.32052	1.17998	1.04743		0.641	2.274	0.639	0.021
79.88	0.7855	198.72	2.211		1.21805	2.31897	1.18474	1.04743		0.644	2.272	0.641	0.021
81.32	0.7753	198.94	2.2212		1.22281	2.31742	1.1895	1.04774		0.646	2.27	0.644	0.021
82.82	0.7651	199.15	2.2312		1.22756	2.31587	1.19901	1.04805		0.649	2.269	0.646	0.021
84.45	0.7548	199.37	2.2414		1.23232	2.31432	1.20377	1.04836		0.652	2.268	0.652	0.021
86.12	0.7446	199.6	2.2519		1.23708	2.31277	1.20853	1.04867		0.654	2.266	0.654	0.021
87.79	0.7344	199.82	2.2619		1.24184	2.31122	1.21329	1.04867		0.657	2.265	0.657	0.021
89.36	0.7242	200.05	2.2721		1.25135	2.30967	1.2228	1.04898		0.659	2.263	0.659	0.021
90.9	0.7142	200.28	2.2823		1.25611	2.30812	1.22756	1.04929		0.662	2.261	0.662	0.022
92.42	0.704	200.52	2.2925		1.26087	2.30657	1.23232	1.0496		0.667	2.259	0.664	0.021
93.87	0.6938	200.74	2.3025		1.26563	2.30502	1.23708	1.0496		0.669	2.257	0.669	0.021
95.29	0.6832	200.97	2.3127		1.27039	2.30347	1.24184	1.04991		0.672	2.256	0.672	0.022
96.64	0.673	201.21	2.3229		1.27514	2.30192	1.24659	1.05022		0.674	2.254	0.674	0.021
97.95	0.6628	201.45	2.3332		1.28466	2.30037	1.25611	1.05053		0.677	2.253	0.677	0.022
99.21	0.6525	201.69	2.3434		1.28942	2.29882	1.26087	1.05053		0.679	2.251	0.679	0.021
100.46	0.642	201.93	2.3536		1.29418	2.29758	1.26563	1.05084		0.684	2.248	0.682	0.022
101.67	0.6318	202.18	2.3639		1.29893	2.29603	1.27038	1.05115		0.687	2.247	0.687	0.022
102.82	0.6218	202.43	2.3741		1.30369	2.29448	1.27514	1.05146		0.689	2.246	0.689	0.021
103.99	0.6116	202.68	2.3843		1.30845	2.29293	1.2799	1.05146		0.692	2.244	0.692	0.022
105.16	0.6014	202.93	2.3945		1.31797	2.29169	1.28941	1.05177		0.694	2.243	0.697	0.022
106.31	0.5912	203.18	2.4045		1.32273	2.29014	1.29417	1.05208		0.697	2.241	0.699	0.022
107.45	0.5812	203.44	2.4147		1.33224	2.28859	1.29893	1.05239		0.702	2.238	0.702	0.022
108.63	0.571	203.7	2.4249		1.337	2.28735	1.30369	1.0527		0.705	2.237	0.705	0.022
109.82	0.5608	203.96	2.4352		1.34176	2.2858	1.30845	1.0527		0.707	2.236	0.707	0.022
110.97	0.5505	204.23	2.4454		1.34651	2.28456	1.3132	1.05301		0.71	2.234	0.71	0.022
112.19	0.5403	204.51	2.4556		1.35127	2.28301	1.32272	1.05301		0.712	2.233	0.712	0.022
113.41	0.5301	204.76	2.4658		1.35603	2.28177	1.32748	1.05332		0.715	2.231	0.715	0.022
114.64	0.5199	205.03	2.4758		1.36555	2.28022	1.33224	1.05363		0.72	2.228	0.717	0.022
115.85	0.5099	205.3	2.486		1.3703	2.27898	1.33699	1.05394		0.722	2.227	0.72	0.022
117.07	0.4997	205.57	2.4962		1.37506	2.27774	1.34175	1.05425		0.725	2.226	0.722	0.022
118.35	0.4895	205.84	2.5062		1.37982	2.27619	1.34651	1.05425		0.727	2.224	0.725	0.022
119.67	0.4792	206.12	2.5164		1.38458	2.27495	1.35603	1.05456		0.73	2.223	0.727	0.022
120.97	0.469	206.4	2.5266		1.38934	2.2734	1.36078	1.05487		0.732	2.222	0.732	0.022
122.27	0.4588	206.68	2.5368		1.39885	2.27216	1.36554	1.05518		0.737	2.219	0.735	0.022
123.62	0.4485	206.96	2.5468		1.40361	2.27092	1.3703	1.05549		0.74	2.217	0.737	0.022
124.99	0.4383	207.23	2.557		1.40837	2.26968	1.37506	1.05549		0.742	2.216	0.74	0.022
126.36	0.4281	207.51	2.5672		1.41313	2.26813	1.37982	1.0558		0.745	2.215	0.742	0.022
127.74	0.4179	207.8	2.5775		1.41788	2.26689	1.38933	1.05611		0.747	2.213	0.745	0.022
129.11	0.4079	208.08	2.5877		1.42264	2.26565	1.39409	1.05611		0.75	2.212	0.75	0.022
130.57	0.3977	208.36	2.5979		1.4274	2.26441	1.39885	1.05642		0.755	2.209	0.753	0.022
132.05	0.3875	208.64	2.6081		1.43216	2.26317	1.40361	1.05673		0.758	2.208	0.755	0.022
133.57	0.3772	208.91	2.6181		1.43692	2.26162	1.40836	1.05704		0.76	2.206	0.758	0.023
135.07	0.367	209.19	2.6283		1.44643	2.26038	1.41312	1.05704		0.763	2.205	0.76	0.022
136.65	0.3568	209.47	2.6388		1.45119	2.25915	1.42264	1.05735		0.765	2.203	0.763	0.023
138.27	0.3466	209.74	2.6488		1.45595	2.25791	1.4274	1.05766		0.768	2.202	0.765	0.022
139.88	0.3366	210.03	2.659		1.46071	2.25667	1.43691	1.05797		0.773	2.2	0.768	0.023
141.54	0.3264	210.3	2.6692		1.46546	2.25512	1.44167	1.05797		0.775	2.198	0.77	0.023
143.28	0.3162	210.59	2.6795		1.47022	2.25388	1.44643	1.05828		0.78	2.195	0.775	0.023
145.06	0.3062	210.86	2.6897		1.47974	2.25264	1.45119	1.05859		0.783	2.194	0.778	0.023
146.93	0.296	211.15	2.6999		1.4845	2.2514	1.45594	1.0589		0.785	2.193	0.78	0.023
148.85	0.2855	211.43	2.7101		1.48925	2.25016	1.4607	1.0589		0.788	2.191	0.783	0.023
150.85	0.2752	211.71	2.7201		1.49401	2.24892	1.47022	1.05921		0.79	2.19	0.785	0.023
152.96	0.265	211.99	2.7303		1.49877	2.24768	1.47498	1.05952		0.793	2.188	0.788	0.023
155.16	0.2548	212.28	2.7405		1.50353	2.24613	1.47973	1.05952		0.798	2.186	0.793	0.023
157.5	0.2442	212.57	2.7508		1.51304	2.2452	1.48449	1.05983		0.801	2.185	0.795	0.023
159.99	0.234	212.87	2.761		1.5178	2.24365	1.48925	1.06014		0.803	2.184	0.801	0.023
162.67	0.2238	213.17	2.7712		1.52256	2.24241	1.49401	1.06045		0.806	2.182	0.803	0.023
165.54	0.2136	213.47	2.7814		1.52732	2.24117	1.50352	1.06076		0.808	2.181	0.806	0.023
168.46	0.2036	213.77	2.7914		1.53208	2.23993	1.50828	1.06076		0.811	2.179	0.808	0.023
171.52	0.1934	214.08	2.8016		1.53683	2.239	1.51304	1.06107		0.816	2.177	0.811	0.023
174.72	0.1832	214.39	2.8118		1.54635	2.23776	1.5178	1.06138		0.818	2.175	0.813	0.023
177.95	0.1729	214.71	2.8218		1.55111	2.23652	1.52256	1.06169		0.821	2.174	0.818	0.023
181.14	0.1627	215.03	2.832		1.55587	2.23528	1.52731	1.06169		0.823	2.173	0.821	0.023
184.19	0.1525	215.36	2.8422		1.56062	2.23404	1.53683	1.062		0.826	2.171	0.823	0.023
187.36	0.1422	215.7	2.8528		1.56538	2.2328	1.54159	1.06231		0.828	2.17	0.826	0.023
190.49	0.132	216.04	2.863		1.57014	2.23156	1.54635	1.06262		0.833	2.168	0.828	0.024
193.63	0.1218	216.38	2.8732		1.57966	2.23032	1.5511	1.06262		0.836	2.166	0.831	0.023
196.72	0.1116	216.73	2.8834		1.58441	2.22939	1.55586	1.06293		0.838	2.165	0.833	0.023
199.94	0.1016	217.07	2.8934		1.58917	2.22815	1.56062	1.06324		0.841	2.164	0.836	0.023
203.36	0.0914	217.43	2.9036		1.59393	2.22691	1.57014	1.06355		0.843	2.162	0.838	0.024
206.99	0.0812	217.8	2.9138		1.59869	2.22567	1.57489	1.06386		0.846	2.162	0.843	0.023
210.81	0.0709	218.17	2.9241		1.60345	2.22443	1.57965	1.06386		0.851	2.158	0.846	0.023
214.82	0.0607	218.55	2.9343		1.6082	2.2235	1.58441	1.06417		0.854	2.157	0.848	0.023
219.22	0.0505	218.93	2.9445		1.61296	2.22226	1.58917	1.06448		0.856	2.156	0.851	0.024
224	0.0403	219.31	2.9547		1.61772	2.22102	1.59392	1.06479		0.859	2.155	0.854	0.023
229.24	0.0303	219.69	2.9647		1.62724	2.22009	1.60344	1.0651		0.861	2.154	0.856	0.024
235.31	0.0201	220.1	2.9749		1.63199	2.21885	1.6082	1.0651		0.864	2.152	0.861	0.023
242.98	0.0099	220.5	2.9851		1.63675	2.21761	1.61296	1.06541		0.869	2.15	0.864	0.024
		220.9	2.9951		1.64151	2.21637	1.61771	1.06572		0.871	2.148	0.866	0.024
		221.1	3		1.64627	2.21544	1.62247	1.06603		0.874	2.148	0.869	0.024
					1.65102	2.2142	1.62723	1.06603		0.876	2.146	0.871	0.024
					1.66054	2.21296	1.63675	1.06634		0.879	2.145	0.874	0.024
					1.6653	2.21172	1.6415	1.06665		0.881	2.144	0.879	0.024
					1.67006	2.21079	1.64626	1.06696		0.886	2.141	0.881	0.024
					1.67481	2.20955	1.65102	1.06727		0.889	2.14	0.884	0.024
					1.67957	2.20831	1.65578	1.06758		0.891	2.139	0.886	0.024
					1.68433	2.20738	1.66054	1.06758		0.894	2.138	0.889	0.024
					1.69385	2.20614	1.67005	1.06789		0.896	2.136	0.891	0.024
					1.6986	2.20521	1.67481	1.0682		0.899	2.135	0.896	0.024
					1.70336	2.20397	1.67957	1.0682		0.902	2.134	0.899	0.024
					1.70812	2.20273	1.68433	1.06851		0.904	2.133	0.902	0.024
					1.71288	2.2018	1.68908	1.06882		0.907	2.131	0.904	0.024
					1.71764	2.20056	1.69384	1.06913		0.909	2.13	0.907	0.024
					1.72715	2.19963	1.70336	1.06944		0.914	2.128	0.909	0.024
					1.73191	2.19839	1.70812	1.06975		0.917	2.127	0.914	0.024
					1.73667	2.19746	1.71287	1.06975		0.919	2.126	0.917	0.024
					1.74618	2.19622	1.71763	1.07006		0.922	2.124	0.919	0.024
					1.75094	2.19529	1.72239	1.07037		0.924	2.123	0.922	0.024
					1.7557	2.19405	1.72715	1.07068		0.927	2.122	0.924	0.024
					1.76046	2.19281	1.73666	1.07068		0.932	2.12	0.927	0.024
					1.76522	2.19188	1.74142	1.07099		0.934	2.118	0.932	0.024
					1.76997	2.19095	1.74618	1.0713		0.937	2.117	0.934	0.024
					1.77473	2.18971	1.75094	1.07161		0.939	2.116	0.937	0.024
					1.77949	2.18878	1.7557	1.07161		0.942	2.115	0.939	0.024
					1.78425	2.18754	1.76045	1.07192		0.944	2.113	0.942	0.024
					1.78901	2.1863	1.76521	1.07223		0.949	2.111	0.944	0.024
					1.79852	2.18537	1.76997	1.07254		0.952	2.11	0.949	0.024
					1.80328	2.18413	1.77473	1.07254		0.955	2.109	0.952	0.025
					1.80804	2.1832	1.78424	1.07285		0.957	2.108	0.955	0.025
					1.8128	2.18227	1.789	1.07316		0.96	2.107	0.957	0.024
					1.81755	2.18103	1.79376	1.07347		0.962	2.105	0.96	0.024
					1.82231	2.1801	1.79852	1.07378		0.967	2.103	0.962	0.024
					1.83183	2.17886	1.80328	1.07378		0.97	2.102	0.967	0.024
					1.83659	2.17793	1.80803	1.07409		0.972	2.101	0.97	0.025
					1.84134	2.17669	1.81755	1.0744		0.975	2.1	0.972	0.025
					1.8461	2.17576	1.82231	1.0744		0.977	2.099	0.975	0.025
					1.85086	2.17452	1.83182	1.07471		0.98	2.097	0.977	0.024
					1.85562	2.17359	1.83658	1.07502		0.985	2.095	0.98	0.024
					1.86513	2.17235	1.84134	1.07533		0.987	2.094	0.985	0.025
					1.86989	2.17142	1.8461	1.07533		0.99	2.092	0.987	0.025
					1.87465	2.17049	1.85086	1.07564		0.992	2.092	0.99	0.025
					1.87941	2.16925	1.85561	1.07595		0.995	2.091	0.992	0.024
					1.88417	2.16801	1.86513	1.07626		0.997	2.089	0.995	0.025
					1.88892	2.16708	1.86989	1.07657		1.003	2.087	0.997	0.025
					1.89844	2.16615	1.87465	1.07657		1.005	2.086	1.003	0.025
					1.9032	2.16491	1.88416	1.07688		1.008	2.085	1.005	0.025
					1.90796	2.16398	1.88892	1.07719		1.01	2.084	1.008	0.025
					1.91747	2.16305	1.89368	1.0775		1.013	2.082	1.01	0.025
					1.92223	2.16181	1.89843	1.0775		1.015	2.082	1.013	0.025
					1.92699	2.16088	1.90319	1.07781		1.02	2.079	1.015	0.025
					1.93175	2.15995	1.90795	1.07812		1.023	2.078	1.02	0.025
					1.9365	2.15871	1.91747	1.07812		1.025	2.077	1.023	0.025
					1.94126	2.15778	1.92222	1.07843		1.028	2.076	1.025	0.025
					1.95078	2.15685	1.92698	1.07874		1.03	2.075	1.028	0.025
					1.95554	2.15561	1.93174	1.07905		1.033	2.073	1.03	0.025
					1.96029	2.15468	1.9365	1.07905		1.038	2.071	1.033	0.025
					1.96505	2.15375	1.94126	1.07936		1.04	2.07	1.038	0.025
					1.96981	2.15282	1.95077	1.07967		1.043	2.069	1.04	0.025
					1.97457	2.15189	1.95553	1.07998		1.045	2.069	1.043	0.025
					1.98408	2.15065	1.96029	1.08029		1.048	2.067	1.045	0.025
					1.98884	2.14972	1.96505	1.08029		1.051	2.066	1.048	0.025
					1.9936	2.14879	1.9698	1.0806		1.056	2.064	1.051	0.026
					1.99836	2.14786	1.97456	1.08091		1.058	2.063	1.056	0.025
					2.00312	2.14662	1.98408	1.08091		1.063	2.06	1.058	0.025
					2.00787	2.14569	1.98884	1.08122		1.066	2.06	1.061	0.026
					2.01739	2.14476	1.99359	1.08153		1.068	2.058	1.063	0.026
					2.02215	2.14352	1.99835	1.08184		1.071	2.057	1.066	0.026
					2.03166	2.14259	2.00311	1.08215		1.073	2.056	1.068	0.025
					2.03642	2.14166	2.00787	1.08215		1.076	2.055	1.073	0.026
					2.04118	2.14073	2.01738	1.08246		1.078	2.054	1.076	0.025
					2.04594	2.13949	2.02214	1.08277		1.081	2.053	1.078	0.026
					2.0507	2.13856	2.0269	1.08308		1.083	2.052	1.081	0.026
					2.05545	2.13763	2.03166	1.08339		1.088	2.05	1.083	0.026
					2.06497	2.1367	2.03642	1.08339		1.091	2.049	1.086	0.026
					2.06973	2.13577	2.04117	1.0837		1.093	2.048	1.091	0.026
					2.07449	2.13453	2.05069	1.08401		1.096	2.046	1.093	0.026
					2.07924	2.1336	2.05545	1.08432		1.098	2.046	1.098	0.026
					2.084	2.13267	2.06021	1.08432		1.101	2.045	1.101	0.026
					2.08876	2.13174	2.06496	1.08463		1.106	2.042	1.104	0.026
					2.09828	2.1305	2.06972	1.08494		1.109	2.042	1.106	0.026
					2.10303	2.12957	2.07448	1.08525		1.111	2.04	1.109	0.026
					2.10779	2.12864	2.084	1.08556		1.114	2.039	1.111	0.026
					2.11731	2.12771	2.08875	1.08556		1.116	2.038	1.116	0.026
					2.12206	2.12678	2.09351	1.08587		1.119	2.037	1.119	0.026
					2.12682	2.12554	2.09827	1.08618		1.124	2.035	1.121	0.026
					2.13158	2.12461	2.10303	1.08649		1.126	2.034	1.124	0.026
					2.13634	2.12368	2.10779	1.0868		1.129	2.033	1.126	0.026
					2.1411	2.12275	2.1173	1.0868		1.131	2.032	1.129	0.026
					2.15061	2.12182	2.12206	1.08711		1.134	2.031	1.134	0.027
					2.15537	2.12089	2.13158	1.08742		1.136	2.029	1.136	0.026
					2.16013	2.11965	2.13633	1.08773		1.141	2.028	1.139	0.027
					2.16964	2.11872	2.14109	1.08773		1.144	2.027	1.141	0.026
					2.1744	2.11779	2.14585	1.08804		1.146	2.026	1.144	0.026
					2.17916	2.11686	2.15061	1.08835		1.149	2.024	1.146	0.027
					2.18392	2.11593	2.15537	1.08866		1.152	2.024	1.152	0.026
					2.18868	2.11469	2.16964	1.08897		1.154	2.023	1.154	0.026
					2.19343	2.11407	2.1744	1.08928		1.159	2.02	1.157	0.027
					2.19819	2.11283	2.17916	1.08928		1.162	2.02	1.159	0.026
					2.20295	2.1119	2.18391	1.08959		1.167	2.017	1.162	0.026
					2.20771	2.11097	2.18867	1.0899		1.169	2.016	1.164	0.027
					2.21722	2.11004	2.19343	1.09021		1.172	2.015	1.169	0.027
					2.22198	2.10911	2.20295	1.09021		1.174	2.014	1.172	0.026
					2.22674	2.10818	2.2077	1.09052		1.177	2.013	1.174	0.027
					2.2315	2.10725	2.21246	1.09083		1.179	2.012	1.177	0.027
					2.23626	2.10632	2.21722	1.09114		1.184	2.01	1.179	0.027
					2.24101	2.10539	2.22198	1.09144		1.187	2.009	1.182	0.027
					2.25053	2.10446	2.22673	1.09144		1.189	2.008	1.187	0.027
					2.25529	2.10353	2.23625	1.09175		1.192	2.007	1.189	0.027
					2.26005	2.1026	2.24101	1.09206		1.194	2.006	1.192	0.027
					2.2648	2.10167	2.24577	1.09237		1.197	2.005	1.194	0.027
					2.26956	2.10074	2.25052	1.09268		1.202	2.003	1.197	0.027
					2.27432	2.09981	2.25528	1.09299		1.205	2.002	1.199	0.027
					2.27908	2.09888	2.26004	1.09299		1.207	2.001	1.205	0.027
					2.28384	2.09795	2.26956	1.0933		1.21	2	1.207	0.027
					2.28859	2.09702	2.27431	1.09361		1.212	1.999	1.21	0.027
					2.29335	2.09609	2.27907	1.09392		1.215	1.998	1.212	0.027
					2.30287	2.09516	2.28383	1.09423		1.217	1.997	1.215	0.027
					2.30763	2.09423	2.28859	1.09423		1.22	1.996	1.217	0.027
					2.31714	2.0933	2.29335	1.09454		1.222	1.995	1.222	0.027
					2.3219	2.09238	2.30286	1.09485		1.225	1.994	1.225	0.027
					2.32666	2.09144	2.30762	1.09516		1.23	1.992	1.227	0.027
					2.33142	2.09052	2.31238	1.09547		1.232	1.991	1.23	0.027
					2.33617	2.08959	2.31714	1.09578		1.235	1.99	1.232	0.027
					2.34093	2.08866	2.32189	1.09609		1.237	1.989	1.235	0.028
					2.35045	2.08773	2.32665	1.09609		1.24	1.988	1.24	0.028
					2.35521	2.0868	2.33617	1.0964		1.242	1.987	1.242	0.027
					2.35996	2.08587	2.34093	1.09671		1.247	1.985	1.245	0.027
					2.36948	2.08494	2.34568	1.09702		1.25	1.984	1.247	0.028
					2.37424	2.08432	2.35044	1.09702		1.253	1.983	1.25	0.028
					2.379	2.08339	2.3552	1.09733		1.255	1.982	1.253	0.027
					2.38375	2.08246	2.35996	1.09764		1.258	1.981	1.258	0.027
					2.38851	2.08153	2.36947	1.09795		1.26	1.98	1.26	0.028
					2.39327	2.0806	2.37423	1.09826		1.265	1.978	1.263	0.027
					2.39803	2.07998	2.37899	1.09857		1.268	1.977	1.265	0.028
					2.40279	2.07905	2.38375	1.09857		1.27	1.976	1.268	0.028
					2.40754	2.07812	2.38851	1.09888		1.273	1.975	1.27	0.028
					2.41706	2.07719	2.39326	1.09919		1.275	1.975	1.273	0.028
					2.42182	2.07626	2.40278	1.0995		1.278	1.973	1.275	0.028
					2.42657	2.07533	2.40754	1.0995		1.283	1.971	1.278	0.028
					2.43133	2.07471	2.4123	1.09981		1.285	1.97	1.283	0.027
					2.43609	2.07378	2.41705	1.10012		1.288	1.969	1.285	0.028
					2.44085	2.07285	2.42181	1.10043		1.29	1.968	1.288	0.028
					2.45036	2.07192	2.42657	1.10074		1.293	1.967	1.29	0.028
					2.45512	2.0713	2.43609	1.10105		1.295	1.967	1.293	0.028
					2.45988	2.07037	2.44084	1.10105		1.301	1.964	1.295	0.028
					2.46464	2.06944	2.4456	1.10136		1.303	1.964	1.301	0.028
					2.4694	2.06851	2.45036	1.10167		1.306	1.963	1.303	0.028
					2.47415	2.06758	2.45512	1.10198		1.308	1.962	1.306	0.028
					2.47891	2.06696	2.45988	1.10229		1.311	1.961	1.308	0.029
					2.48367	2.06603	2.46939	1.10229		1.313	1.96	1.311	0.028
					2.48843	2.0651	2.47415	1.1026		1.318	1.958	1.313	0.028
					2.49794	2.06417	2.47891	1.10291		1.321	1.957	1.318	0.028
					2.5027	2.06355	2.48367	1.10291		1.323	1.956	1.321	0.028
					2.50746	2.06262	2.48842	1.10322		1.326	1.955	1.323	0.028
					2.51222	2.06169	2.49318	1.10353		1.328	1.954	1.328	0.028
					2.51698	2.06076	2.5027	1.10384		1.331	1.953	1.331	0.028
					2.52173	2.06014	2.50746	1.10415		1.336	1.951	1.333	0.029
					2.53125	2.05921	2.51221	1.10415		1.338	1.95	1.336	0.029
					2.53601	2.05828	2.52173	1.10446		1.341	1.949	1.338	0.029
					2.54077	2.05735	2.52649	1.10477		1.343	1.948	1.341	0.029
					2.54552	2.05673	2.53124	1.10508		1.346	1.947	1.346	0.029
					2.55028	2.0558	2.536	1.10539		1.348	1.946	1.348	0.029
					2.55504	2.05487	2.54076	1.10539		1.354	1.945	1.351	0.029
					2.56456	2.05425	2.54552	1.1057		1.356	1.944	1.354	0.029
					2.56931	2.05332	2.55503	1.10601		1.359	1.942	1.356	0.029
					2.57407	2.05239	2.55979	1.10632		1.361	1.942	1.359	0.029
					2.57883	2.05177	2.56455	1.10632		1.364	1.94	1.361	0.029
					2.58359	2.05084	2.56931	1.10663		1.366	1.94	1.364	0.029
					2.58835	2.04991	2.57407	1.10694		1.369	1.939	1.366	0.029
					2.59786	2.04929	2.57882	1.10725		1.371	1.938	1.369	0.029
					2.60262	2.04836	2.58834	1.10756		1.374	1.937	1.371	0.029
					2.60738	2.04774	2.5931	1.10756		1.376	1.936	1.374	0.029
					2.61214	2.04681	2.59786	1.10787		1.379	1.935	1.376	0.029
					2.61689	2.04588	2.60261	1.10818		1.381	1.934	1.381	0.029
					2.62165	2.04526	2.60737	1.10849		1.384	1.933	1.384	0.029
					2.63117	2.04433	2.61213	1.10849		1.389	1.931	1.386	0.029
					2.63593	2.0434	2.62165	1.1088		1.391	1.93	1.389	0.029
					2.64068	2.04278	2.6264	1.10911		1.394	1.929	1.391	0.029
					2.64544	2.04185	2.63116	1.10942		1.396	1.928	1.394	0.029
					2.6502	2.04123	2.63592	1.10973		1.399	1.927	1.399	0.029
					2.65496	2.0403	2.64068	1.11004		1.402	1.927	1.402	0.029
					2.65972	2.03968	2.64544	1.11035		1.407	1.924	1.404	0.029
					2.66447	2.03875	2.65495	1.11035		1.409	1.924	1.407	0.029
					2.66923	2.03813	2.65971	1.11066		1.412	1.923	1.409	0.029
					2.67875	2.0372	2.66447	1.11097		1.414	1.922	1.412	0.029
					2.68351	2.03658	2.67398	1.11128		1.417	1.921	1.417	0.029
					2.68826	2.03565	2.67874	1.11159		1.419	1.92	1.419	0.029
					2.69302	2.03472	2.6835	1.11159		1.424	1.918	1.422	0.029
					2.69778	2.0341	2.68826	1.1119		1.427	1.918	1.424	0.029
					2.70254	2.03317	2.69302	1.11221		1.429	1.917	1.427	0.029
					2.70729	2.03255	2.69777	1.11252		1.432	1.915	1.429	0.03
					2.71205	2.03162	2.70729	1.11283		1.434	1.914	1.434	0.029
					2.71681	2.031	2.71205	1.11314		1.437	1.914	1.437	0.029
					2.72157	2.03007	2.71681	1.11345		1.442	1.912	1.439	0.029
					2.72633	2.02914	2.72156	1.11376		1.444	1.911	1.442	0.029
					2.73109	2.02852	2.72632	1.11376		1.447	1.91	1.444	0.03
					2.73584	2.02759	2.73108	1.11407		1.449	1.909	1.447	0.029
					2.74536	2.02697	2.7406	1.11438		1.452	1.908	1.452	0.029
					2.75012	2.02604	2.74535	1.11469		1.455	1.907	1.455	0.029
					2.75487	2.02511	2.75011	1.115		1.46	1.905	1.457	0.03
					2.75963	2.02449	2.75487	1.115		1.462	1.905	1.46	0.029
					2.76439	2.02356	2.75963	1.11531		1.465	1.904	1.462	0.03
					2.76915	2.02294	2.76439	1.11562		1.467	1.903	1.465	0.03
					2.77866	2.02201	2.76914	1.11593		1.47	1.902	1.47	0.029
					2.78342	2.02139	2.7739	1.11624		1.472	1.901	1.472	0.03
					2.78818	2.02046	2.77866	1.11624		1.477	1.899	1.475	0.029
					2.79294	2.01984	2.78818	1.11655		1.48	1.899	1.477	0.03
					2.7977	2.01891	2.79293	1.11686		1.482	1.897	1.48	0.029
					2.80721	2.01829	2.79769	1.11717		1.485	1.896	1.482	0.03
					2.81197	2.01767	2.80245	1.11748		1.487	1.896	1.487	0.03
					2.81673	2.01674	2.80721	1.11779		1.49	1.894	1.49	0.03
					2.82149	2.01612	2.81197	1.11779		1.495	1.892	1.492	0.03
					2.82624	2.0155	2.82148	1.1181		1.497	1.892	1.495	0.03
					2.83576	2.01457	2.82624	1.11841		1.5	1.891	1.497	0.03
					2.84052	2.01395	2.831	1.11872		1.503	1.89	1.5	0.03
					2.84528	2.01302	2.83575	1.11872		1.505	1.889	1.505	0.03
					2.85003	2.0124	2.84051	1.11903		1.508	1.888	1.508	0.03
					2.85479	2.01178	2.84527	1.11934		1.513	1.886	1.51	0.03
					2.85955	2.01085	2.85479	1.11965		1.515	1.886	1.513	0.03
					2.86907	2.01023	2.85954	1.11996		1.518	1.885	1.515	0.03
					2.87382	2.00961	2.8643	1.12027		1.52	1.884	1.518	0.03
					2.87858	2.00868	2.86906	1.12027		1.523	1.883	1.523	0.03
					2.88334	2.00806	2.87382	1.12058		1.525	1.882	1.525	0.03
					2.8881	2.00744	2.87858	1.12089		1.53	1.88	1.528	0.03
					2.89286	2.00651	2.88809	1.1212		1.533	1.879	1.53	0.03
					2.90237	2.00589	2.89285	1.1212		1.535	1.878	1.533	0.03
					2.90713	2.00527	2.89761	1.12151		1.538	1.878	1.535	0.03
					2.91189	2.00434	2.90237	1.12182		1.54	1.877	1.54	0.03
					2.91665	2.00372	2.90712	1.12213		1.543	1.876	1.543	0.031
					2.9214	2.00279	2.91188	1.12244		1.545	1.875	1.545	0.03
					2.92616	2.00217	2.9214	1.12244		1.548	1.874	1.548	0.03
					2.93092	2.00124	2.92616	1.12275		1.551	1.874	1.551	0.03
					2.93568	2.00062	2.93091	1.12306		1.553	1.873	1.553	0.03
					2.94044	2	2.94043	1.12337		1.556	1.871	1.558	0.03
					2.94995	1.99907	2.94519	1.12368		1.561	1.87	1.561	0.03
					2.95471	1.99845	2.94995	1.12368		1.563	1.869	1.563	0.031
					2.95947	1.99752	2.9547	1.12399		1.566	1.868	1.566	0.031
					2.96423	1.9969	2.95946	1.1243		1.568	1.867	1.568	0.031
					2.96898	1.99597	2.96422	1.12461		1.571	1.866	1.571	0.031
					2.97374	1.99535	2.97374	1.12461		1.573	1.865	1.576	0.031
					2.98326	1.99442	2.97849	1.12492		1.578	1.864	1.578	0.031
					2.98802	1.9938	2.98325	1.12523		1.581	1.863	1.581	0.03
					2.99277	1.99318	2.98801	1.12554		1.583	1.862	1.583	0.031
					2.99753	1.99225	2.99277	1.12585		1.586	1.861	1.586	0.031
					3.00229	1.99163	2.99753	1.12616		1.588	1.861	1.588	0.031
					3.00705	1.9907	3.00704	1.12616		1.591	1.859	1.593	0.031
					3.01656	1.99008	3.0118	1.12647		1.596	1.858	1.596	0.031
					3.02132	1.98915	3.01656	1.12678		1.598	1.857	1.598	0.031
					3.02608	1.98853	3.02132	1.12709		1.604	1.856	1.601	0.031
					3.03084	1.9876	3.02607	1.1274		1.606	1.855	1.604	0.031
					3.0356	1.98698	3.03083	1.1274		1.609	1.854	1.606	0.031
					3.04035	1.98636	3.03559	1.12771		1.611	1.853	1.611	0.031
					3.04511	1.98543	3.04035	1.12802		1.614	1.852	1.614	0.031
					3.04987	1.98481	3.04511	1.12833		1.616	1.851	1.616	0.031
					3.05463	1.98419	3.04986	1.12864		1.621	1.849	1.619	0.031
					3.05939	1.98326	3.05938	1.12895		1.624	1.848	1.621	0.031
					3.06414	1.98264	3.06414	1.12926		1.626	1.847	1.624	0.031
					3.0689	1.98171	3.0689	1.12926		1.629	1.847	1.629	0.031
					3.07842	1.98109	3.07365	1.12957		1.631	1.846	1.631	0.031
					3.08318	1.98047	3.07841	1.12988		1.634	1.845	1.634	0.031
					3.08793	1.97954	3.08317	1.13019		1.636	1.844	1.636	0.031
					3.09269	1.97892	3.09269	1.13019		1.639	1.843	1.639	0.031
					3.09745	1.97799	3.09744	1.1305		1.641	1.843	1.641	0.032
					3.10221	1.97737	3.1022	1.13081		1.644	1.842	1.646	0.031
					3.11172	1.97675	3.10696	1.13112		1.649	1.84	1.649	0.032
					3.11648	1.97613	3.11172	1.13143		1.652	1.839	1.652	0.031
					3.12124	1.9752	3.11647	1.13174		1.654	1.839	1.654	0.032
					3.126	1.97458	3.12599	1.13205		1.657	1.838	1.657	0.032
					3.13075	1.97396	3.13075	1.13236		1.659	1.837	1.659	0.032
					3.13551	1.97303	3.13551	1.13267		1.662	1.836	1.662	0.032
					3.14503	1.97241	3.14502	1.13267		1.667	1.834	1.664	0.032
					3.14979	1.97179	3.14978	1.13298		1.669	1.834	1.667	0.032
					3.15454	1.97117	3.15454	1.13329		1.672	1.833	1.669	0.031
					3.16406	1.97024	3.16405	1.1336		1.674	1.832	1.674	0.032
					3.16882	1.96962	3.16881	1.13391		1.677	1.831	1.677	0.031
					3.17358	1.969	3.17357	1.13391		1.679	1.83	1.679	0.032
					3.17833	1.96838	3.17833	1.13422		1.684	1.828	1.682	0.032
					3.18309	1.96745	3.18309	1.13453		1.687	1.828	1.684	0.032
					3.18785	1.96683	3.18784	1.13484		1.689	1.826	1.687	0.032
					3.19737	1.96621	3.19736	1.13515		1.692	1.826	1.692	0.032
					3.20212	1.96559	3.20212	1.13546		1.694	1.825	1.694	0.032
					3.20688	1.96466	3.20688	1.13577		1.697	1.825	1.697	0.032
					3.21164	1.96404	3.21163	1.13608		1.702	1.823	1.699	0.031
					3.2164	1.96342	3.21639	1.13608		1.705	1.822	1.702	0.031
					3.22116	1.9628	3.22115	1.13639		1.707	1.821	1.705	0.032
					3.23067	1.96218	3.23067	1.1367		1.71	1.821	1.707	0.032
					3.23543	1.96125	3.23542	1.13701		1.712	1.82	1.71	0.032
					3.24019	1.96063	3.24018	1.13732		1.715	1.819	1.712	0.032
					3.24495	1.96001	3.2497	1.13732		1.72	1.817	1.715	0.032
					3.2497	1.95939	3.25446	1.13763		1.722	1.816	1.72	0.032
					3.25922	1.95846	3.25921	1.13794		1.725	1.816	1.722	0.032
					3.26398	1.95784	3.26397	1.13825		1.727	1.815	1.725	0.033
					3.26874	1.95722	3.26873	1.13856		1.73	1.814	1.727	0.033
					3.27349	1.95629	3.27349	1.13887		1.732	1.813	1.73	0.032
					3.27825	1.95567	3.283	1.13918		1.737	1.812	1.732	0.032
					3.28301	1.95505	3.28776	1.13949		1.74	1.811	1.737	0.032
					3.29253	1.95443	3.29252	1.13949		1.742	1.81	1.74	0.032
					3.29728	1.9535	3.29728	1.1398		1.747	1.808	1.745	0.032
					3.30204	1.95288	3.30204	1.14011		1.75	1.807	1.747	0.033
					3.3068	1.95226	3.30679	1.14042		1.753	1.806	1.75	0.033
					3.31156	1.95133	3.31631	1.14073		1.755	1.806	1.753	0.033
					3.31632	1.95071	3.32107	1.14073		1.758	1.805	1.755	0.033
					3.32583	1.95009	3.32583	1.14104		1.76	1.804	1.758	0.033
					3.33059	1.94947	3.33058	1.14135		1.765	1.802	1.763	0.033
					3.33535	1.94854	3.33534	1.14166		1.768	1.802	1.765	0.033
					3.34011	1.94792	3.3401	1.14197		1.77	1.801	1.768	0.033
					3.34486	1.94699	3.34962	1.14228		1.773	1.801	1.77	0.033
					3.34962	1.94637	3.35437	1.14259		1.775	1.799	1.773	0.033
					3.35914	1.94575	3.35913	1.14259		1.778	1.799	1.775	0.033
					3.3639	1.94513	3.36389	1.1429		1.783	1.798	1.778	0.033
					3.36865	1.9442	3.36865	1.14321		1.785	1.797	1.78	0.033
					3.37341	1.94358	3.37341	1.14352		1.788	1.796	1.783	0.033
					3.37817	1.94296	3.38292	1.14383		1.79	1.795	1.788	0.033
					3.38293	1.94234	3.38768	1.14414		1.793	1.794	1.79	0.033
					3.39244	1.94141	3.39244	1.14445		1.795	1.793	1.793	0.032
					3.3972	1.94079	3.3972	1.14476		1.801	1.792	1.795	0.033
					3.40196	1.94017	3.40195	1.14507		1.803	1.791	1.798	0.033
					3.40672	1.93955	3.40671	1.14507		1.806	1.79	1.801	0.033
					3.41147	1.93862	3.41623	1.14538		1.808	1.789	1.803	0.033
					3.41623	1.938	3.42099	1.14569		1.811	1.788	1.806	0.033
					3.42575	1.93738	3.42574	1.146		1.813	1.788	1.808	0.033
					3.43051	1.93676	3.4305	1.14631		1.818	1.786	1.813	0.033
					3.43527	1.93583	3.43526	1.14662		1.821	1.785	1.816	0.033
					3.44478	1.93521	3.44002	1.14693		1.823	1.785	1.818	0.033
					3.44954	1.93459	3.44953	1.14693		1.826	1.784	1.821	0.033
					3.4543	1.93397	3.45429	1.14724		1.828	1.783	1.823	0.033
					3.45905	1.93335	3.45905	1.14755		1.831	1.782	1.826	0.033
					3.46381	1.93242	3.46381	1.14786		1.836	1.781	1.831	0.033
					3.46857	1.9318	3.46856	1.14817		1.838	1.78	1.833	0.033
					3.47333	1.93118	3.47332	1.14848		1.841	1.779	1.836	0.033
					3.47809	1.93056	3.48284	1.14879		1.843	1.778	1.838	0.033
					3.48284	1.92963	3.4876	1.14879		1.846	1.778	1.841	0.033
					3.49236	1.92901	3.49235	1.1491		1.848	1.777	1.843	0.033
					3.49712	1.92839	3.49711	1.14941		1.854	1.776	1.848	0.033
					3.50188	1.92777	3.50187	1.14972		1.856	1.775	1.851	0.033
					3.50663	1.92715	3.50663	1.15003		1.859	1.774	1.854	0.033
					3.51139	1.92653	3.51614	1.15034		1.861	1.773	1.856	0.033
					3.51615	1.9256	3.5209	1.15065		1.864	1.772	1.859	0.033
					3.52567	1.92498	3.52566	1.15096		1.866	1.772	1.861	0.033
					3.53042	1.92437	3.53042	1.15127		1.871	1.771	1.864	0.033
					3.53518	1.92375	3.53518	1.15127		1.874	1.769	1.866	0.033
					3.53994	1.92313	3.53993	1.15158		1.876	1.768	1.869	0.034
					3.5447	1.9222	3.54945	1.15189		1.879	1.768	1.871	0.033
					3.54946	1.92158	3.55421	1.1522		1.881	1.767	1.876	0.033
					3.55897	1.92096	3.55897	1.15251		1.884	1.767	1.879	0.033
					3.56373	1.92034	3.56372	1.15251		1.889	1.765	1.881	0.033
					3.56849	1.91972	3.56848	1.15282		1.891	1.764	1.884	0.033
					3.57325	1.9191	3.57324	1.15313		1.894	1.763	1.886	0.033
					3.578	1.91848	3.58276	1.15344		1.896	1.763	1.889	0.033
					3.58276	1.91755	3.58751	1.15375		1.899	1.762	1.894	0.034
					3.59228	1.91693	3.59227	1.15406		1.902	1.761	1.896	0.034
					3.59704	1.91631	3.60179	1.15437		1.907	1.76	1.899	0.034
					3.60179	1.91569	3.60655	1.15468		1.909	1.759	1.902	0.034
					3.60655	1.91507	3.6113	1.15499		1.912	1.758	1.904	0.034
					3.61131	1.91445	3.61606	1.15499		1.914	1.758	1.907	0.034
					3.61607	1.91383	3.62082	1.1553		1.917	1.757	1.912	0.034
					3.62558	1.9129	3.62558	1.15561		1.919	1.756	1.914	0.034
					3.63034	1.91228	3.63509	1.15592		1.924	1.754	1.917	0.033
					3.63986	1.91166	3.63985	1.15623		1.927	1.754	1.919	0.034
					3.64462	1.91104	3.64461	1.15654		1.929	1.753	1.922	0.034
					3.64937	1.91042	3.64937	1.15685		1.932	1.752	1.924	0.034
					3.65413	1.9098	3.65413	1.15716		1.934	1.752	1.929	0.034
					3.65889	1.90918	3.65888	1.15716		1.937	1.751	1.932	0.034
					3.66365	1.90856	3.6684	1.15747		1.942	1.749	1.934	0.034
					3.67316	1.90794	3.67316	1.15778		1.944	1.748	1.937	0.034
					3.67792	1.90701	3.67792	1.15809		1.947	1.748	1.939	0.034
					3.68268	1.9067	3.68267	1.1584		1.952	1.746	1.942	0.034
					3.68744	1.90608	3.68743	1.15871		1.955	1.746	1.947	0.034
					3.6922	1.90515	3.69219	1.15902		1.957	1.745	1.949	0.034
					3.69695	1.90453	3.70171	1.15933		1.96	1.744	1.952	0.034
					3.70171	1.90391	3.70646	1.15964		1.962	1.743	1.955	0.034
					3.70647	1.90329	3.71122	1.15995		1.965	1.743	1.957	0.035
					3.71123	1.90267	3.71598	1.15995		1.97	1.741	1.96	0.034
					3.71599	1.90205	3.72074	1.16026		1.972	1.74	1.965	0.034
					3.7255	1.90143	3.7255	1.16057		1.975	1.74	1.967	0.034
					3.73026	1.90081	3.73501	1.16088		1.98	1.738	1.97	0.034
					3.73502	1.90019	3.73977	1.16119		1.982	1.737	1.972	0.034
					3.73977	1.89957	3.74453	1.1615		1.985	1.737	1.975	0.034
					3.74453	1.89895	3.74929	1.16181		1.987	1.736	1.977	0.034
					3.74929	1.89833	3.75404	1.16212		1.99	1.735	1.982	0.035
					3.75881	1.89771	3.7588	1.16243		1.992	1.735	1.985	0.035
					3.76356	1.89709	3.76832	1.16274		1.997	1.733	1.987	0.035
					3.77308	1.89647	3.77307	1.16305		2	1.732	1.99	0.035
					3.77784	1.89585	3.77783	1.16305		2.003	1.732	1.992	0.035
					3.7826	1.89523	3.78259	1.16336		2.005	1.731	1.995	0.035
					3.78735	1.8943	3.78735	1.16367		2.008	1.73	2	0.035
					3.79211	1.89399	3.79211	1.16398		2.01	1.729	2.003	0.035
					3.79687	1.89306	3.79686	1.16429		2.015	1.728	2.005	0.035
					3.80639	1.89244	3.80162	1.1646		2.018	1.727	2.008	0.035
					3.81114	1.89182	3.80638	1.16491		2.02	1.727	2.01	0.035
					3.8159	1.8912	3.81114	1.16522		2.023	1.726	2.013	0.035
					3.82066	1.89058	3.8159	1.16553		2.025	1.725	2.018	0.035
					3.82542	1.88996	3.82065	1.16584		2.028	1.725	2.02	0.035
					3.83018	1.88934	3.82541	1.16584		2.033	1.723	2.023	0.035
					3.83969	1.88872	3.83493	1.16615		2.035	1.722	2.025	0.035
					3.84445	1.8881	3.83969	1.16646		2.038	1.721	2.028	0.036
					3.84921	1.88748	3.84444	1.16677		2.04	1.721	2.03	0.035
					3.85397	1.88686	3.8492	1.16708		2.043	1.72	2.035	0.035
					3.85872	1.88624	3.85396	1.16739		2.045	1.719	2.038	0.036
					3.86348	1.88562	3.85872	1.1677		2.051	1.718	2.04	0.035
					3.873	1.885	3.86823	1.1677		2.053	1.717	2.043	0.036
					3.87776	1.88438	3.87299	1.16801		2.056	1.716	2.045	0.035
					3.88251	1.88376	3.87775	1.16832		2.058	1.716	2.048	0.035
					3.88727	1.88314	3.88251	1.16863		2.061	1.715	2.053	0.036
					3.89203	1.88252	3.88727	1.16894		2.063	1.714	2.056	0.036
					3.89679	1.8819	3.89202	1.16925		2.068	1.713	2.058	0.035
					3.9063	1.88128	3.90154	1.16956		2.071	1.712	2.061	0.036
					3.91106	1.88066	3.9063	1.16987		2.073	1.712	2.063	0.036
					3.91582	1.88004	3.91106	1.17018		2.076	1.711	2.066	0.036
					3.92058	1.87942	3.91581	1.17018		2.078	1.71	2.068	0.036
					3.92534	1.8788	3.92057	1.17049		2.081	1.71	2.071	0.036
					3.93009	1.87818	3.92533	1.1708		2.086	1.708	2.073	0.035
					3.93961	1.87756	3.93485	1.17111		2.088	1.707	2.078	0.036
					3.94437	1.87694	3.9396	1.17142		2.091	1.706	2.081	0.036
					3.94913	1.87632	3.94436	1.17173		2.093	1.706	2.083	0.036
					3.95388	1.8757	3.94912	1.17204		2.096	1.705	2.086	0.036
					3.95864	1.87508	3.95388	1.17235		2.098	1.705	2.088	0.036
					3.9634	1.87446	3.96339	1.17266		2.104	1.703	2.091	0.036
					3.97292	1.87384	3.96815	1.17266		2.106	1.702	2.096	0.036
					3.97767	1.87322	3.97291	1.17297		2.109	1.702	2.098	0.036
					3.98243	1.8726	3.97767	1.17328		2.111	1.701	2.101	0.036
					3.98719	1.87198	3.98243	1.17359		2.114	1.701	2.104	0.036
					3.99195	1.87136	3.98718	1.1739		2.116	1.7	2.106	0.036
					3.99671	1.87074	3.9967	1.17421		2.121	1.698	2.109	0.036
					4.00622	1.87012	4.00146	1.17452		2.124	1.697	2.114	0.036
					4.01098	1.86981	4.00622	1.17483		2.126	1.697	2.116	0.036
					4.01574	1.86919	4.01097	1.17514		2.129	1.696	2.121	0.036
					4.02049	1.86857	4.01573	1.17545		2.131	1.696	2.124	0.036
					4.02525	1.86795	4.02049	1.17576		2.134	1.695	2.126	0.037
					4.03001	1.86733	4.02525	1.17607		2.139	1.693	2.129	0.037
					4.03953	1.86671	4.03001	1.17638		2.141	1.693	2.131	0.036
					4.04429	1.8664	4.03476	1.17669		2.144	1.692	2.134	0.036
					4.04904	1.86578	4.03952	1.177		2.146	1.691	2.139	0.036
					4.05381	1.86516	4.04904	1.17731		2.149	1.691	2.141	0.036
					4.05856	1.86454	4.05379	1.17762		2.152	1.69	2.144	0.036
					4.06332	1.86392	4.05855	1.17793		2.157	1.688	2.146	0.037
					4.07284	1.8633	4.06807	1.17793		2.159	1.688	2.149	0.036
					4.0776	1.86268	4.07283	1.17824		2.164	1.687	2.152	0.037
					4.08235	1.86206	4.07758	1.17855		2.167	1.686	2.157	0.037
					4.09187	1.86175	4.08234	1.17886		2.169	1.685	2.159	0.037
					4.09663	1.86113	4.0871	1.17917		2.172	1.684	2.162	0.037
					4.10139	1.86051	4.09186	1.17948		2.174	1.684	2.164	0.037
					4.10614	1.85989	4.10137	1.17979		2.177	1.683	2.167	0.037
					4.1109	1.85927	4.10613	1.1801		2.182	1.682	2.169	0.037
					4.11566	1.85865	4.11089	1.18041		2.184	1.681	2.174	0.037
					4.12042	1.85834	4.11565	1.18072		2.187	1.68	2.177	0.037
					4.12518	1.85772	4.12041	1.18103		2.189	1.68	2.179	0.037
					4.12993	1.8571	4.12516	1.18134		2.192	1.679	2.184	0.037
					4.13469	1.85648	4.13468	1.18165		2.194	1.679	2.187	0.037
					4.13945	1.85586	4.13944	1.18196		2.199	1.678	2.189	0.037
					4.14421	1.85555	4.1442	1.18227		2.202	1.677	2.192	0.037
					4.14897	1.85493	4.14895	1.18258		2.205	1.676	2.194	0.037
					4.15848	1.85431	4.15371	1.18289		2.207	1.675	2.197	0.037
					4.16324	1.85369	4.15847	1.1832		2.21	1.675	2.202	0.037
					4.168	1.85338	4.16799	1.18351		2.212	1.674	2.205	0.037
					4.17276	1.85276	4.17274	1.18382		2.217	1.672	2.21	0.037
					4.17751	1.85214	4.1775	1.18413		2.22	1.672	2.212	0.037
					4.18227	1.85152	4.18226	1.18413		2.222	1.671	2.215	0.037
					4.18703	1.8509	4.18702	1.18444		2.225	1.671	2.217	0.037
					4.19179	1.85059	4.19178	1.18475		2.227	1.67	2.22	0.037
					4.19655	1.84997	4.20129	1.18506		2.23	1.669	2.222	0.037
					4.2013	1.84935	4.20605	1.18537		2.235	1.668	2.227	0.037
					4.21082	1.84873	4.21557	1.18568		2.237	1.667	2.23	0.037
					4.21558	1.84811	4.22032	1.18599		2.24	1.667	2.232	0.037
					4.22034	1.8478	4.22508	1.1863		2.242	1.666	2.235	0.037
					4.22509	1.84718	4.2346	1.18661		2.245	1.666	2.237	0.038
					4.22985	1.84656	4.23936	1.18692		2.247	1.665	2.24	0.037
					4.23461	1.84594	4.24411	1.18723		2.253	1.663	2.245	0.037
					4.24412	1.84532	4.24887	1.18754		2.255	1.662	2.247	0.038
					4.24888	1.84501	4.25363	1.18785		2.258	1.662	2.25	0.038
					4.25364	1.84439	4.25839	1.18816		2.26	1.662	2.253	0.038
					4.2584	1.84377	4.2679	1.18847		2.263	1.661	2.255	0.038
					4.26316	1.84315	4.27266	1.18878		2.265	1.66	2.258	0.038
					4.26791	1.84284	4.27742	1.18909		2.27	1.659	2.263	0.038
					4.27743	1.84222	4.28218	1.1894		2.273	1.658	2.265	0.038
					4.28219	1.8416	4.28694	1.18971		2.275	1.657	2.27	0.038
					4.28695	1.84129	4.29169	1.19002		2.278	1.657	2.273	0.038
					4.2917	1.84067	4.30121	1.19033		2.28	1.656	2.275	0.038
					4.29646	1.84005	4.30597	1.19064		2.283	1.655	2.28	0.038
					4.30122	1.83974	4.31073	1.19095		2.288	1.654	2.283	0.038
					4.31074	1.83912	4.31548	1.19126		2.29	1.654	2.285	0.038
					4.31549	1.8385	4.32024	1.19157		2.293	1.653	2.288	0.038
					4.32025	1.83819	4.325	1.19188		2.295	1.652	2.29	0.038
					4.32501	1.83757	4.33452	1.19219		2.298	1.652	2.293	0.038
					4.32977	1.83695	4.33927	1.1925		2.301	1.651	2.298	0.038
					4.33453	1.83664	4.34403	1.19281		2.306	1.65	2.301	0.038
					4.33928	1.83602	4.34879	1.19312		2.308	1.649	2.303	0.038
					4.34404	1.8354	4.35355	1.19343		2.311	1.648	2.306	0.038
					4.3488	1.83509	4.35831	1.19374		2.316	1.647	2.308	0.038
					4.35356	1.83447	4.36782	1.19405		2.318	1.647	2.311	0.038
					4.35832	1.83416	4.37258	1.19436		2.321	1.646	2.316	0.038
					4.36783	1.83354	4.37734	1.19467		2.323	1.645	2.318	0.038
					4.37259	1.83292	4.38209	1.19498		2.326	1.644	2.321	0.038
					4.37735	1.8323	4.38685	1.19529		2.328	1.644	2.323	0.038
					4.38211	1.83199	4.39161	1.1956		2.333	1.643	2.326	0.038
					4.38686	1.83137	4.40113	1.19591		2.336	1.642	2.328	0.038
					4.39162	1.83106	4.40588	1.19622		2.338	1.641	2.331	0.038
					4.40114	1.83044	4.4154	1.19653		2.341	1.641	2.333	0.039
					4.4059	1.82982	4.42016	1.19684		2.343	1.64	2.336	0.038
					4.41065	1.8292	4.42492	1.19715		2.346	1.639	2.341	0.038
					4.41541	1.82889	4.43443	1.19746		2.351	1.638	2.343	0.038
					4.42017	1.82827	4.43919	1.19777		2.354	1.638	2.346	0.038
					4.42493	1.82796	4.44395	1.19839		2.356	1.637	2.348	0.038
					4.43444	1.82734	4.44871	1.1987		2.359	1.637	2.351	0.039
					4.4392	1.82672	4.45346	1.1987		2.361	1.636	2.354	0.038
					4.44396	1.8261	4.45822	1.19901		2.364	1.635	2.359	0.038
					4.44872	1.82579	4.46298	1.19963		2.369	1.634	2.361	0.038
					4.45348	1.82517	4.46774	1.19994		2.371	1.633	2.364	0.038
					4.45823	1.82486	4.4725	1.20025		2.374	1.633	2.366	0.038
					4.46775	1.82424	4.48201	1.20056		2.376	1.632	2.369	0.039
					4.47251	1.82362	4.48677	1.20087		2.379	1.631	2.371	0.039
					4.47727	1.82331	4.49153	1.20118		2.381	1.631	2.376	0.038
					4.48202	1.82269	4.49629	1.20149		2.386	1.63	2.379	0.039
					4.48678	1.82238	4.50104	1.2018		2.389	1.629	2.381	0.038
					4.49154	1.82176	4.5058	1.20211		2.391	1.628	2.384	0.039
					4.50105	1.82145	4.51532	1.20242		2.394	1.628	2.386	0.039
					4.50581	1.82083	4.52008	1.20273		2.396	1.627	2.389	0.039
					4.51533	1.82021	4.52483	1.20304		2.399	1.626	2.394	0.038
					4.52009	1.8199	4.52959	1.20335		2.404	1.625	2.396	0.039
					4.52485	1.81928	4.53435	1.20366		2.407	1.625	2.399	0.039
					4.5296	1.81897	4.54387	1.20397		2.409	1.624	2.402	0.038
					4.53436	1.81835	4.54862	1.20428		2.412	1.623	2.404	0.039
					4.53912	1.81773	4.55338	1.2049		2.414	1.623	2.407	0.039
					4.54388	1.81742	4.55814	1.2049		2.417	1.622	2.412	0.038
					4.54864	1.8168	4.5629	1.20552		2.422	1.621	2.414	0.039
					4.55339	1.81649	4.56766	1.20583		2.424	1.621	2.417	0.039
					4.56291	1.81587	4.57717	1.20614		2.427	1.62	2.419	0.039
					4.56767	1.81556	4.58193	1.20645		2.429	1.619	2.422	0.039
					4.57242	1.81494	4.58669	1.20676		2.432	1.619	2.424	0.039
					4.57718	1.81432	4.59145	1.20707		2.434	1.618	2.429	0.039
					4.58194	1.81401	4.5962	1.20738		2.439	1.617	2.432	0.039
					4.5867	1.81339	4.60096	1.20769		2.442	1.616	2.434	0.039
					4.59621	1.81308	4.61524	1.208		2.444	1.616	2.437	0.039
					4.60097	1.81246	4.61999	1.20831		2.447	1.615	2.439	0.039
					4.60573	1.81215	4.62475	1.20862		2.449	1.615	2.442	0.039
					4.61049	1.81153	4.62951	1.20924		2.452	1.614	2.447	0.039
					4.61525	1.81091	4.63427	1.20955		2.457	1.613	2.449	0.039
					4.62	1.8106	4.64378	1.20986		2.46	1.612	2.452	0.039
					4.62952	1.80998	4.64854	1.21017		2.462	1.612	2.455	0.04
					4.63428	1.80967	4.6533	1.21048		2.465	1.611	2.457	0.039
					4.63904	1.80905	4.65806	1.21079		2.467	1.611	2.46	0.039
					4.64379	1.80874	4.66282	1.2111		2.47	1.61	2.465	0.039
					4.64855	1.80812	4.66757	1.21141		2.475	1.609	2.467	0.039
					4.65331	1.8075	4.67709	1.21172		2.477	1.608	2.47	0.04
					4.66283	1.80719	4.68185	1.21203		2.482	1.607	2.472	0.039
					4.66758	1.80657	4.6866	1.21234		2.485	1.606	2.475	0.039
					4.67234	1.80626	4.69136	1.21265		2.487	1.606	2.477	0.04
					4.6771	1.80564	4.69612	1.21296		2.49	1.605	2.482	0.039
					4.68186	1.80502	4.70088	1.21358		2.492	1.605	2.485	0.04
					4.68662	1.80471	4.71039	1.21389		2.495	1.604	2.49	0.04
					4.69613	1.80409	4.71515	1.2142		2.5	1.603	2.492	0.04
					4.70089	1.80378	4.71991	1.21451		2.503	1.602	2.495	0.04
					4.70565	1.80316	4.72467	1.21482		2.505	1.601	2.497	0.04
					4.71041	1.80285	4.72943	1.21513		2.508	1.601	2.5	0.039
					4.71516	1.80223	4.73418	1.21544		2.51	1.6	2.503	0.04
					4.71992	1.80161	4.7437	1.21575		2.513	1.6	2.508	0.04
					4.72944	1.8013	4.74846	1.21606		2.518	1.599	2.51	0.04
					4.7342	1.80068	4.75322	1.21637		2.52	1.598	2.513	0.04
					4.74371	1.80037	4.76273	1.21699		2.523	1.597	2.515	0.04
					4.74847	1.79975	4.76749	1.2173		2.525	1.597	2.518	0.04
					4.75323	1.79944	4.77225	1.21761		2.528	1.596	2.52	0.04
					4.75799	1.79882	4.77701	1.21792		2.53	1.596	2.525	0.04
					4.76274	1.79851	4.78176	1.21823		2.535	1.595	2.528	0.04
					4.7675	1.79789	4.78652	1.21854		2.538	1.594	2.53	0.04
					4.77226	1.79758	4.79128	1.21885		2.54	1.594	2.533	0.04
					4.77702	1.79696	4.79604	1.21947		2.543	1.593	2.535	0.04
					4.78178	1.79665	4.8008	1.21978		2.545	1.592	2.538	0.04
					4.78653	1.79603	4.80555	1.22009		2.548	1.592	2.543	0.04
					4.79605	1.79572	4.81031	1.2204		2.551	1.591	2.545	0.041
					4.80081	1.7951	4.81983	1.22071		2.553	1.591	2.548	0.04
					4.80557	1.79479	4.82459	1.22102		2.556	1.59	2.551	0.04
					4.81032	1.79417	4.82934	1.22164		2.561	1.589	2.553	0.04
					4.81508	1.79386	4.8341	1.22195		2.563	1.588	2.556	0.04
					4.81984	1.79324	4.83886	1.22226		2.566	1.588	2.561	0.04
					4.82935	1.79293	4.84362	1.22257		2.568	1.588	2.563	0.04
					4.83411	1.79231	4.85313	1.22288		2.571	1.586	2.566	0.04
					4.83887	1.792	4.85789	1.2235		2.573	1.586	2.568	0.04
					4.84363	1.79138	4.86741	1.22381		2.578	1.585	2.571	0.041
					4.84839	1.79107	4.87217	1.22412		2.581	1.585	2.573	0.04
					4.85314	1.79045	4.87692	1.22443		2.583	1.584	2.578	0.041
					4.86266	1.79014	4.88168	1.22474		2.586	1.583	2.581	0.04
					4.86742	1.78952	4.88644	1.22536		2.588	1.583	2.583	0.041
					4.87218	1.78921	4.8912	1.22567		2.591	1.582	2.586	0.04
					4.87693	1.78859	4.90071	1.22598		2.596	1.582	2.588	0.04
					4.88169	1.78828	4.90547	1.22629		2.598	1.581	2.591	0.04
					4.88645	1.78766	4.91023	1.2266		2.601	1.58	2.593	0.041
					4.89597	1.78735	4.91499	1.22691		2.604	1.579	2.596	0.04
					4.90072	1.78704	4.91975	1.22753		2.606	1.579	2.598	0.04
					4.90548	1.78642	4.9245	1.22784		2.609	1.579	2.601	0.041
					4.91024	1.78611	4.93402	1.22815		2.614	1.577	2.604	0.04
					4.915	1.78549	4.93878	1.22846		2.616	1.577	2.606	0.041
					4.91976	1.78518	4.94354	1.22908		2.619	1.577	2.609	0.041
					4.93403	1.78456	4.94829	1.22939		2.621	1.576	2.614	0.041
					4.94355	1.78425	4.95305	1.2297		2.624	1.575	2.616	0.041
					4.9483	1.78363	4.95781	1.23001		2.626	1.575	2.619	0.041
					4.95306	1.78332	4.96257	1.23032		2.631	1.574	2.621	0.041
					4.95782	1.78301	4.97208	1.23063		2.634	1.573	2.624	0.041
					4.96258	1.78239	4.97684	1.23094		2.636	1.573	2.626	0.041
					4.96734	1.78208	4.9816	1.23156		2.639	1.572	2.631	0.041
					4.97685	1.78146	4.98636	1.23187		2.641	1.572	2.634	0.041
					4.98161	1.78115	4.99112	1.23218		2.644	1.571	2.636	0.041
					4.98637	1.78053	4.99587	1.23249		2.649	1.57	2.639	0.041
					4.99588	1.78022	5.00539	1.2328		2.652	1.569	2.641	0.041
					5.00064	1.77991	5.01015	1.23311		2.654	1.569	2.644	0.041
					5.0054	1.77929	5.0149	1.23373		2.657	1.569	2.649	0.041
					5.01016	1.77898	5.01966	1.23404		2.659	1.568	2.652	0.041
					5.01492	1.77836	5.02442	1.23435		2.662	1.568	2.654	0.041
					5.01967	1.77805	5.02918	1.23466		2.667	1.567	2.657	0.041
					5.02919	1.77743	5.03869	1.23497		2.669	1.566	2.659	0.041
					5.03395	1.77712	5.04345	1.23559		2.672	1.565	2.662	0.041
					5.03871	1.7765	5.04821	1.2359		2.674	1.564	2.667	0.041
					5.04822	1.77619	5.05297	1.23621		2.677	1.564	2.669	0.042
					5.05298	1.77588	5.05773	1.23652		2.679	1.564	2.672	0.042
					5.05774	1.77526	5.06248	1.23683		2.684	1.562	2.674	0.041
					5.0625	1.77495	5.06724	1.23745		2.687	1.562	2.677	0.041
					5.06725	1.77433	5.072	1.23776		2.689	1.561	2.679	0.041
					5.07201	1.77402	5.07676	1.23807		2.692	1.561	2.684	0.041
					5.08153	1.7734	5.08627	1.23838		2.694	1.56	2.687	0.042
					5.08629	1.77309	5.09103	1.239		2.697	1.56	2.689	0.042
					5.09104	1.77278	5.09579	1.23931		2.702	1.559	2.692	0.042
					5.0958	1.77216	5.10055	1.23962		2.705	1.558	2.694	0.042
					5.10056	1.77185	5.10531	1.23993		2.707	1.558	2.697	0.042
					5.10532	1.77123	5.11006	1.24024		2.71	1.557	2.702	0.042
					5.11483	1.77061	5.11958	1.24086		2.712	1.557	2.705	0.041
					5.11959	1.7703	5.12434	1.24117		2.715	1.556	2.707	0.042
					5.12435	1.76999	5.1291	1.24148		2.72	1.555	2.71	0.042
					5.12911	1.76937	5.13385	1.2421		2.722	1.555	2.712	0.042
					5.13386	1.76906	5.13861	1.24241		2.725	1.555	2.715	0.042
					5.13862	1.76844	5.14337	1.24272		2.727	1.554	2.72	0.042
					5.14814	1.76813	5.15289	1.24303		2.73	1.553	2.722	0.042
					5.1529	1.76751	5.15764	1.24334		2.732	1.553	2.725	0.042
					5.15765	1.7672	5.1624	1.24396		2.737	1.552	2.727	0.042
					5.16241	1.76689	5.16716	1.24427		2.74	1.551	2.73	0.042
					5.16717	1.76627	5.17192	1.24458		2.742	1.551	2.732	0.042
					5.17193	1.76596	5.17668	1.2452		2.745	1.551	2.737	0.042
					5.18144	1.76534	5.18619	1.24551		2.747	1.55	2.74	0.042
					5.1862	1.76503	5.19095	1.24582		2.75	1.549	2.742	0.042
					5.19096	1.76441	5.19571	1.24613		2.755	1.548	2.745	0.042
					5.19572	1.7641	5.20047	1.24675		2.758	1.548	2.747	0.042
					5.20048	1.76379	5.20522	1.24706		2.76	1.547	2.75	0.042
					5.20523	1.76317	5.20998	1.24737		2.763	1.547	2.755	0.042
					5.21475	1.76286	5.21474	1.24799		2.765	1.546	2.758	0.042
					5.21951	1.76224	5.2195	1.2483		2.768	1.546	2.76	0.042
					5.22902	1.76193	5.22426	1.24861		2.773	1.545	2.763	0.042
					5.23378	1.76162	5.22901	1.24892		2.775	1.544	2.765	0.042
					5.23854	1.761	5.23853	1.24954		2.778	1.544	2.768	0.042
					5.2433	1.76069	5.24329	1.24985		2.78	1.543	2.77	0.042
					5.24806	1.76038	5.2528	1.25016		2.783	1.542	2.773	0.042
					5.25281	1.75976	5.25756	1.25078		2.785	1.542	2.775	0.042
					5.26233	1.75945	5.26232	1.25109		2.79	1.541	2.778	0.042
					5.26709	1.75914	5.26708	1.2514		2.793	1.541	2.783	0.042
					5.27185	1.75853	5.27184	1.25171		2.795	1.54	2.785	0.042
					5.28136	1.75821	5.27659	1.25202		2.798	1.54	2.788	0.042
					5.28612	1.75791	5.28611	1.25264		2.801	1.539	2.79	0.042
					5.29088	1.7576	5.29087	1.25295		2.803	1.539	2.793	0.042
					5.29564	1.75698	5.29562	1.25326		2.808	1.538	2.795	0.042
					5.30039	1.75667	5.30038	1.25388		2.811	1.537	2.798	0.042
					5.30515	1.75605	5.30514	1.25419		2.813	1.537	2.801	0.042
					5.31467	1.75574	5.3099	1.2545		2.816	1.536	2.803	0.042
					5.31943	1.75543	5.31941	1.25512		2.818	1.536	2.808	0.042
					5.32418	1.75481	5.32417	1.25543		2.821	1.536	2.811	0.042
					5.3337	1.7545	5.32893	1.25574		2.826	1.534	2.813	0.042
					5.33846	1.75419	5.33369	1.25636		2.828	1.534	2.816	0.042
					5.34322	1.75388	5.33845	1.25667		2.831	1.533	2.818	0.042
					5.34797	1.75326	5.3432	1.25698		2.833	1.533	2.821	0.042
					5.35273	1.75295	5.35272	1.2576		2.836	1.533	2.826	0.043
					5.35749	1.75264	5.35748	1.25791		2.838	1.532	2.828	0.042
					5.36701	1.75202	5.36224	1.25821		2.843	1.531	2.833	0.043
					5.37176	1.75171	5.36699	1.25883		2.846	1.531	2.836	0.042
					5.37652	1.7514	5.37175	1.25914		2.848	1.53	2.838	0.043
					5.38128	1.75109	5.37651	1.25945		2.851	1.53	2.841	0.042
					5.38604	1.75047	5.38603	1.26007		2.854	1.529	2.843	0.043
					5.3908	1.75016	5.39078	1.26038		2.856	1.529	2.846	0.043
					5.40031	1.74985	5.39554	1.26069		2.861	1.528	2.851	0.043
					5.40507	1.74923	5.4003	1.26131		2.864	1.528	2.854	0.043
					5.40983	1.74892	5.40506	1.26162		2.866	1.527	2.856	0.043
					5.41459	1.74861	5.40982	1.26193		2.869	1.526	2.859	0.043
					5.41934	1.7483	5.41457	1.26255		2.871	1.526	2.861	0.043
					5.4241	1.74799	5.41933	1.26286		2.874	1.526	2.864	0.043
					5.43362	1.74737	5.42409	1.26348		2.879	1.524	2.869	0.043
					5.43838	1.74706	5.42885	1.26379		2.881	1.524	2.871	0.043
					5.44313	1.74675	5.43836	1.2641		2.884	1.524	2.874	0.043
					5.45265	1.74613	5.44312	1.26472		2.886	1.523	2.876	0.043
					5.45741	1.74582	5.44788	1.26503		2.889	1.523	2.879	0.043
					5.46216	1.74551	5.45264	1.26565		2.891	1.522	2.881	0.043
					5.46692	1.7452	5.4574	1.26596		2.894	1.521	2.886	0.043
					5.47168	1.74458	5.46215	1.26658		2.896	1.521	2.889	0.043
					5.47644	1.74427	5.47167	1.26689		2.899	1.521	2.891	0.043
					5.4812	1.74396	5.47643	1.26751		2.902	1.52	2.894	0.043
					5.48595	1.74334	5.48119	1.26782		2.907	1.519	2.896	0.043
					5.49547	1.74303	5.48594	1.26844		2.909	1.519	2.899	0.043
					5.50023	1.74272	5.4907	1.26875		2.912	1.519	2.904	0.043
					5.50499	1.7421	5.49546	1.26937		2.914	1.518	2.907	0.043
					5.50974	1.7421	5.50498	1.26968		2.917	1.517	2.909	0.043
					5.5145	1.74148	5.50973	1.26999		2.919	1.517	2.912	0.043
					5.51926	1.74117	5.51449	1.27061		2.924	1.516	2.914	0.043
					5.52878	1.74086	5.51925	1.27092		2.927	1.516	2.917	0.043
					5.53353	1.74024	5.52401	1.27154		2.929	1.515	2.922	0.043
					5.53829	1.73993	5.52877	1.27185		2.932	1.515	2.924	0.044
					5.54305	1.73962	5.53828	1.27247		2.934	1.514	2.927	0.043
					5.54781	1.73931	5.54304	1.27309		2.937	1.513	2.929	0.044
					5.55257	1.739	5.5478	1.2734		2.942	1.513	2.932	0.043
					5.55732	1.73838	5.55256	1.27371		2.944	1.512	2.934	0.043
					5.56208	1.73807	5.55731	1.27433		2.947	1.512	2.939	0.044
					5.56684	1.73776	5.56207	1.27464		2.949	1.511	2.942	0.044
					5.57636	1.73745	5.57159	1.27526		2.952	1.511	2.944	0.044
					5.58111	1.73683	5.57634	1.27557		2.955	1.511	2.947	0.043
					5.58587	1.73652	5.5811	1.27619		2.957	1.51	2.949	0.044
					5.59063	1.73621	5.58586	1.2765		2.96	1.51	2.952	0.043
					5.59539	1.7359	5.59062	1.27681		2.962	1.509	2.957	0.044
					5.60015	1.73559	5.59538	1.27743		2.965	1.509	2.96	0.044
					5.60966	1.73528	5.60489	1.27774		2.97	1.508	2.962	0.044
					5.61442	1.73466	5.60965	1.27836		2.972	1.507	2.965	0.044
					5.61918	1.73435	5.61441	1.27867		2.975	1.507	2.967	0.044
					5.62394	1.73404	5.62393	1.27929		2.977	1.507	2.97	0.044
					5.62869	1.73373	5.62868	1.2796		2.98	1.506	2.975	0.044
					5.63345	1.73342	5.63344	1.28022		2.982	1.506	2.977	0.044
					5.64297	1.7328	5.6382	1.28053		2.985	1.506	2.98	0.044
					5.64773	1.7328	5.64296	1.28115		2.987	1.505	2.982	0.044
					5.65248	1.73249	5.64771	1.28146		2.99	1.504	2.985	0.044
					5.65724	1.73187	5.65723	1.28208		2.992	1.503	2.987	0.044
					5.662	1.73156	5.66199	1.28239		2.997	1.502	2.992	0.044
					5.66676	1.73125	5.6715	1.28301		3	1.502	2.995	0.044
					5.67627	1.73094	5.67626	1.28332		3.003	1.502	2.997	0.044
					5.68103	1.73063	5.68102	1.28394		3.008	1.501	3	0.044
					5.68579	1.73032	5.68578	1.28456		3.01	1.501	3.003	0.044
					5.69055	1.7297	5.69054	1.28487		3.013	1.5	3.005	0.044
					5.69531	1.7297	5.69529	1.28549		3.015	1.5	3.01	0.044
					5.70006	1.72908	5.70957	1.2858		3.018	1.499	3.013	0.044
					5.70958	1.72877	5.71433	1.28642		3.02	1.499	3.015	0.044
					5.71434	1.72846	5.71908	1.28673		3.025	1.498	3.018	0.044
					5.71909	1.72815	5.72384	1.28735		3.028	1.498	3.02	0.044
					5.72385	1.72784	5.73336	1.28797		3.03	1.497	3.023	0.044
					5.72861	1.72753	5.73812	1.28859		3.033	1.497	3.028	0.044
					5.73337	1.72722	5.74287	1.2889		3.035	1.496	3.03	0.045
					5.74288	1.72691	5.74763	1.28952		3.038	1.496	3.033	0.045
					5.74764	1.7266	5.75239	1.28983		3.043	1.495	3.035	0.044
					5.7524	1.72629	5.75715	1.29045		3.045	1.495	3.038	0.044
					5.75716	1.72598	5.76666	1.29107		3.051	1.494	3.04	0.045
					5.76192	1.72567	5.77142	1.29169		3.053	1.493	3.045	0.045
					5.76668	1.72536	5.77618	1.292		3.056	1.493	3.048	0.045
					5.77619	1.72474	5.7857	1.29262		3.058	1.492	3.051	0.045
					5.78095	1.72443	5.79045	1.29324		3.061	1.492	3.053	0.045
					5.78571	1.72412	5.79521	1.29386		3.063	1.491	3.056	0.045
					5.79046	1.72381	5.79997	1.29417		3.068	1.49	3.058	0.044
					5.79522	1.7235	5.80473	1.29479		3.071	1.49	3.063	0.045
					5.79998	1.72319	5.80949	1.29541		3.073	1.49	3.066	0.045
					5.8095	1.72288	5.81424	1.29572		3.076	1.489	3.068	0.045
					5.81425	1.72257	5.819	1.29634		3.078	1.489	3.071	0.045
					5.81901	1.72226	5.82376	1.29696		3.081	1.488	3.073	0.045
					5.82377	1.72195	5.82852	1.29758		3.086	1.488	3.076	0.045
					5.82853	1.72164	5.83803	1.2982		3.088	1.487	3.081	0.045
					5.83329	1.72133	5.84279	1.29882		3.091	1.487	3.083	0.045
					5.8428	1.72102	5.84755	1.29913		3.093	1.486	3.086	0.045
					5.84756	1.72071	5.85231	1.29975		3.096	1.486	3.088	0.044
					5.85232	1.7204	5.85707	1.30037		3.098	1.485	3.091	0.045
					5.85708	1.72009	5.86182	1.30099		3.104	1.484	3.093	0.045
					5.86183	1.71947	5.87134	1.30161		3.106	1.484	3.098	0.045
					5.86659	1.71916	5.8761	1.30223		3.109	1.483	3.101	0.045
					5.87611	1.71885	5.88086	1.30285		3.111	1.483	3.104	0.045
					5.88087	1.71854	5.89037	1.30347		3.114	1.483	3.106	0.045
					5.88562	1.71823	5.89513	1.30409		3.116	1.482	3.109	0.045
					5.89038	1.71792	5.89989	1.3044		3.121	1.48	3.111	0.045
					5.89514	1.71761	5.90464	1.30502		3.124	1.481	3.116	0.045
					5.8999	1.7173	5.9094	1.30564		3.126	1.48	3.119	0.045
					5.90941	1.71699	5.91416	1.30626		3.129	1.48	3.121	0.046
					5.91417	1.71668	5.91892	1.30688		3.131	1.479	3.124	0.045
					5.91893	1.71637	5.92368	1.3075		3.134	1.479	3.126	0.046
					5.92369	1.71606	5.92843	1.30781		3.139	1.478	3.129	0.045
					5.92845	1.71575	5.93795	1.30843		3.141	1.478	3.131	0.045
					5.9332	1.71544	5.94271	1.30905		3.144	1.477	3.134	0.045
					5.94272	1.71513	5.94747	1.30967		3.146	1.477	3.136	0.045
					5.94748	1.71482	5.95222	1.31029		3.149	1.476	3.141	0.045
					5.95224	1.71451	5.95698	1.31091		3.152	1.476	3.144	0.046
					5.95699	1.7142	5.96174	1.31153		3.157	1.475	3.146	0.045
					5.96175	1.71389	5.97126	1.31215		3.159	1.475	3.149	0.046
					5.96651	1.71358	5.97601	1.31277		3.162	1.474	3.152	0.046
					5.97603	1.71327	5.98077	1.31339		3.164	1.474	3.154	0.045
					5.98078	1.71296	5.98553	1.3137		3.167	1.473	3.159	0.046
					5.98554	1.71265	5.99029	1.31432		3.169	1.473	3.162	0.046
					5.99506	1.71234	5.99505	1.31494		3.174	1.472	3.164	0.046
					5.99982	1.71203	6.00456	1.31556		3.177	1.472	3.167	0.046
					6.00457	1.71172	6.00932	1.31618		3.179	1.471	3.169	0.046
					6.00933	1.71141	6.01408	1.3168		3.182	1.471	3.172	0.046
					6.01409	1.7111	6.01884	1.31742		3.184	1.471	3.177	0.046
					6.01885	1.71079	6.02359	1.31773		3.187	1.47	3.179	0.046
					6.02836	1.71048	6.02835	1.31835		3.189	1.47	3.182	0.046
					6.03312	1.71017	6.03787	1.31897		3.192	1.469	3.184	0.046
					6.03788	1.70986	6.04263	1.31959		3.194	1.469	3.187	0.046
					6.04264	1.70955	6.04738	1.32021		3.199	1.468	3.189	0.046
					6.0474	1.70924	6.05214	1.32083		3.202	1.468	3.194	0.046
					6.05215	1.70893	6.0569	1.32145		3.205	1.467	3.197	0.046
					6.06167	1.70862	6.06166	1.32207		3.207	1.467	3.199	0.046
					6.06643	1.70831	6.07117	1.32269		3.21	1.467	3.202	0.046
					6.07118	1.708	6.07593	1.32331		3.212	1.466	3.205	0.046
					6.07594	1.70769	6.08069	1.32393		3.217	1.465	3.207	0.046
					6.0807	1.70738	6.08545	1.32455		3.22	1.465	3.212	0.046
					6.08546	1.70707	6.09021	1.32517		3.222	1.464	3.215	0.046
					6.09497	1.70676	6.09496	1.32579		3.225	1.463	3.217	0.046
					6.09973	1.70645	6.10448	1.32641		3.227	1.463	3.22	0.046
					6.10449	1.70614	6.10924	1.32703		3.23	1.462	3.222	0.046
					6.10925	1.70583	6.114	1.32765		3.235	1.462	3.225	0.046
					6.11401	1.70552	6.11875	1.32827		3.237	1.462	3.227	0.046
					6.11876	1.70521	6.12351	1.32889		3.24	1.461	3.23	0.046
					6.12828	1.7049	6.12827	1.32951		3.242	1.46	3.232	0.046
					6.13304	1.70459	6.13779	1.33013		3.245	1.46	3.237	0.046
					6.1378	1.70428	6.14254	1.33075		3.247	1.46	3.24	0.046
					6.14255	1.70397	6.1473	1.33137		3.253	1.459	3.242	0.046
					6.14731	1.70366	6.15206	1.33199		3.255	1.458	3.245	0.046
					6.15207	1.70335	6.15682	1.33261		3.258	1.458	3.247	0.046
					6.16159	1.70304	6.16158	1.33323		3.26	1.458	3.25	0.046
					6.16634	1.70273	6.17109	1.33416		3.263	1.457	3.255	0.047
					6.1711	1.70242	6.17585	1.33478		3.265	1.457	3.258	0.046
					6.17586	1.70211	6.18061	1.3354		3.268	1.456	3.26	0.046
					6.18062	1.7018	6.18536	1.33602		3.27	1.456	3.265	0.046
					6.18538	1.70149	6.19012	1.33664		3.273	1.456	3.268	0.046
					6.19489	1.70118	6.19488	1.33726		3.275	1.455	3.27	0.046
					6.19965	1.70087	6.2044	1.33788		3.28	1.454	3.273	0.046
					6.20441	1.70056	6.20915	1.3385		3.283	1.454	3.275	0.046
					6.20917	1.70025	6.21391	1.33912		3.285	1.454	3.278	0.046
					6.21392	1.69994	6.21867	1.34005		3.288	1.453	3.283	0.047
					6.21868	1.69963	6.22343	1.34067		3.29	1.453	3.285	0.047
					6.2282	1.69932	6.22819	1.34129		3.293	1.453	3.288	0.046
					6.23296	1.69901	6.2377	1.34191		3.298	1.452	3.29	0.046
					6.23771	1.6987	6.24246	1.34253		3.301	1.451	3.293	0.046
					6.24247	1.6987	6.24722	1.34315		3.303	1.451	3.295	0.046
					6.24723	1.69839	6.25198	1.34408		3.306	1.45	3.301	0.046
					6.25199	1.69808	6.25673	1.3447		3.308	1.45	3.303	0.046
					6.2615	1.69777	6.26149	1.34532		3.311	1.449	3.306	0.046
					6.26626	1.69746	6.27101	1.34594		3.316	1.449	3.308	0.046
					6.27102	1.69715	6.27577	1.34656		3.318	1.448	3.311	0.047
					6.27578	1.69684	6.28052	1.34718		3.321	1.448	3.313	0.047
					6.28054	1.69653	6.28528	1.3478		3.323	1.447	3.318	0.047
					6.28529	1.69622	6.29004	1.34873		3.326	1.447	3.321	0.047
					6.29005	1.69591	6.2948	1.34935		3.328	1.447	3.323	0.047
					6.29481	1.6956	6.30431	1.34997		3.333	1.446	3.326	0.047
					6.29957	1.69529	6.30907	1.3509		3.336	1.445	3.328	0.046
					6.30433	1.69498	6.31383	1.35152		3.338	1.445	3.331	0.046
					6.31384	1.69467	6.31859	1.35214		3.341	1.445	3.333	0.047
					6.3186	1.69436	6.32335	1.35276		3.343	1.444	3.336	0.047
					6.32336	1.69436	6.3281	1.35369		3.346	1.444	3.338	0.047
					6.32812	1.69405	6.33762	1.35431		3.351	1.443	3.343	0.047
					6.33287	1.69374	6.34238	1.35493		3.354	1.442	3.346	0.047
					6.33763	1.69343	6.34714	1.35555		3.356	1.442	3.348	0.047
					6.34715	1.69312	6.35189	1.35648		3.359	1.441	3.351	0.047
					6.35191	1.69281	6.35665	1.3571		3.361	1.441	3.354	0.047
					6.35666	1.6925	6.36141	1.35772		3.364	1.44	3.356	0.047
					6.36142	1.69219	6.36617	1.35865		3.369	1.44	3.361	0.047
					6.36618	1.69188	6.37093	1.35927		3.371	1.439	3.364	0.047
					6.37094	1.69157	6.37568	1.35989		3.374	1.439	3.366	0.047
					6.38046	1.69126	6.3852	1.36051		3.376	1.439	3.369	0.047
					6.38521	1.69126	6.38996	1.36144		3.379	1.438	3.371	0.047
					6.38997	1.69095	6.39472	1.36206		3.381	1.438	3.374	0.047
					6.39473	1.69064	6.39947	1.36299		3.386	1.437	3.376	0.047
					6.39949	1.69033	6.40423	1.36361		3.389	1.437	3.381	0.047
					6.40424	1.69002	6.40899	1.36423		3.391	1.436	3.384	0.048
					6.409	1.68971	6.41851	1.36516		3.394	1.436	3.386	0.047
					6.41376	1.6894	6.42326	1.36578		3.396	1.435	3.389	0.047
					6.41852	1.68909	6.42802	1.3664		3.399	1.435	3.391	0.048
					6.42803	1.68909	6.43278	1.36733		3.404	1.435	3.394	0.047
					6.43279	1.68878	6.43754	1.36795		3.407	1.434	3.399	0.048
					6.43755	1.68847	6.4423	1.36888		3.409	1.434	3.402	0.047
					6.44231	1.68816	6.45181	1.3695		3.412	1.433	3.404	0.048
					6.44707	1.68785	6.45657	1.37012		3.414	1.433	3.407	0.047
					6.45182	1.68754	6.46133	1.37105		3.417	1.432	3.409	0.048
					6.46134	1.68723	6.46609	1.37167		3.422	1.431	3.412	0.047
					6.4661	1.68692	6.47084	1.3726		3.424	1.431	3.417	0.047
					6.47086	1.68692	6.4756	1.37322		3.427	1.431	3.419	0.048
					6.47561	1.68661	6.48512	1.37384		3.429	1.431	3.422	0.048
					6.48037	1.6863	6.48988	1.37477		3.432	1.43	3.424	0.048
					6.48513	1.68599	6.49463	1.37539		3.434	1.43	3.427	0.048
					6.49465	1.68568	6.49939	1.37601		3.439	1.429	3.429	0.048
					6.4994	1.68568	6.50415	1.37694		3.442	1.428	3.434	0.048
					6.50892	1.68537	6.50891	1.37756		3.444	1.428	3.437	0.048
					6.51368	1.68506	6.51842	1.37849		3.447	1.428	3.439	0.048
					6.52319	1.68475	6.52318	1.37911		3.449	1.427	3.442	0.047
					6.52795	1.68444	6.52794	1.38004		3.452	1.427	3.444	0.048
					6.53271	1.68413	6.5327	1.38066		3.457	1.426	3.447	0.048
					6.54223	1.68382	6.53745	1.38159		3.46	1.426	3.452	0.048
					6.54698	1.68382	6.54221	1.38221		3.462	1.425	3.455	0.048
					6.55174	1.68351	6.55173	1.38283		3.465	1.425	3.457	0.048
					6.5565	1.6832	6.55649	1.38376		3.467	1.425	3.46	0.048
					6.56126	1.68289	6.56124	1.38438		3.47	1.424	3.462	0.048
					6.56602	1.68289	6.566	1.38531		3.475	1.423	3.465	0.048
					6.57553	1.68258	6.57076	1.38593		3.477	1.423	3.47	0.048
					6.58029	1.68227	6.57552	1.38686		3.48	1.422	3.472	0.048
					6.58505	1.68196	6.58028	1.38748		3.482	1.422	3.475	0.048
					6.58981	1.68165	6.58503	1.38841		3.485	1.422	3.477	0.048
					6.59456	1.68134	6.58979	1.38903		3.487	1.421	3.48	0.048
					6.59932	1.68134	6.59931	1.38996		3.492	1.42	3.482	0.048
					6.60884	1.68103	6.60407	1.39058		3.495	1.42	3.487	0.048
					6.6136	1.68072	6.61358	1.39151		3.5	1.419	3.49	0.048
					6.62311	1.68041	6.61834	1.39213		3.503	1.419	3.492	0.048
					6.62787	1.6801	6.6231	1.39306		3.505	1.418	3.497	0.048
					6.63263	1.6801	6.63261	1.39368		3.508	1.418	3.5	0.048
					6.63738	1.67979	6.63737	1.39461		3.51	1.418	3.503	0.048
					6.64214	1.67948	6.64213	1.39523		3.513	1.418	3.505	0.048
					6.6469	1.67917	6.64689	1.39616		3.518	1.416	3.508	0.048
					6.65642	1.67886	6.65165	1.39678		3.52	1.416	3.51	0.048
					6.66117	1.67886	6.6564	1.39771		3.523	1.416	3.515	0.048
					6.66593	1.67855	6.66592	1.39833		3.525	1.416	3.518	0.048
					6.67545	1.67824	6.67068	1.39926		3.528	1.415	3.52	0.049
					6.68021	1.67793	6.68019	1.40019		3.53	1.415	3.523	0.048
					6.68496	1.67762	6.68495	1.40081		3.535	1.414	3.525	0.048
					6.68972	1.67731	6.68971	1.40174		3.538	1.414	3.528	0.049
					6.69448	1.677	6.69447	1.40236		3.54	1.414	3.533	0.049
					6.69924	1.677	6.69923	1.40329		3.543	1.413	3.535	0.048
					6.70876	1.67669	6.70398	1.40391		3.545	1.413	3.538	0.049
					6.71351	1.67638	6.7135	1.40484		3.548	1.412	3.54	0.049
					6.72303	1.67607	6.71826	1.40546		3.553	1.412	3.543	0.048
					6.72779	1.67607	6.72302	1.40639		3.556	1.411	3.545	0.049
					6.7373	1.67576	6.72777	1.40732		3.558	1.411	3.551	0.049
					6.74206	1.67545	6.73253	1.40794		3.561	1.41	3.553	0.049
					6.74682	1.67514	6.73729	1.40887		3.563	1.41	3.556	0.049
					6.75158	1.67483	6.74681	1.4098		3.566	1.409	3.558	0.048
					6.75633	1.67452	6.75156	1.41042		3.571	1.409	3.561	0.049
					6.76109	1.67421	6.75632	1.41135		3.573	1.409	3.563	0.049
					6.77061	1.67421	6.76108	1.41228		3.576	1.408	3.568	0.049
					6.77537	1.6739	6.76584	1.4129		3.578	1.408	3.571	0.049
					6.78012	1.67359	6.7706	1.41383		3.581	1.407	3.573	0.049
					6.78488	1.67328	6.77535	1.41445		3.583	1.407	3.576	0.049
					6.78964	1.67328	6.78011	1.41538		3.588	1.406	3.578	0.049
					6.7944	1.67297	6.78487	1.41631		3.591	1.406	3.581	0.049
					6.80391	1.67266	6.79439	1.41693		3.593	1.406	3.586	0.049
					6.80867	1.67235	6.79914	1.41786		3.596	1.405	3.588	0.049
					6.81343	1.67204	6.8039	1.41879		3.598	1.405	3.591	0.049
					6.81819	1.67173	6.80866	1.41941		3.601	1.405	3.593	0.049
					6.82295	1.67173	6.81342	1.42034		3.606	1.404	3.596	0.049
					6.8277	1.67142	6.81818	1.42127		3.609	1.404	3.598	0.049
					6.83722	1.67111	6.82769	1.4222		3.611	1.403	3.604	0.049
					6.84198	1.6708	6.83245	1.42282		3.616	1.402	3.606	0.049
					6.84674	1.6708	6.83721	1.42375		3.619	1.402	3.609	0.049
					6.85149	1.67049	6.84196	1.42468		3.621	1.401	3.611	0.049
					6.85625	1.67018	6.84672	1.4253		3.624	1.401	3.614	0.049
					6.86101	1.66987	6.85148	1.42622		3.626	1.401	3.616	0.05
					6.87053	1.66956	6.861	1.42684		3.629	1.4	3.621	0.05
					6.87528	1.66925	6.86575	1.42777		3.631	1.4	3.624	0.049
					6.88004	1.66894	6.87051	1.42839		3.634	1.399	3.626	0.05
					6.8848	1.66894	6.87527	1.42932		3.636	1.399	3.629	0.05
					6.88956	1.66863	6.88003	1.43025		3.639	1.399	3.631	0.05
					6.89432	1.66832	6.88479	1.43087		3.644	1.398	3.634	0.049
					6.90383	1.66801	6.8943	1.4318		3.646	1.398	3.639	0.049
					6.90859	1.6677	6.89906	1.43242		3.649	1.398	3.641	0.05
					6.91335	1.6677	6.90382	1.43335		3.652	1.397	3.644	0.05
					6.91811	1.66739	6.90858	1.43397		3.654	1.397	3.646	0.049
					6.92286	1.66708	6.91333	1.4349		3.657	1.397	3.649	0.05
					6.92762	1.66677	6.91809	1.43552		3.659	1.396	3.652	0.049
					6.93714	1.66677	6.92761	1.43645		3.662	1.396	3.654	0.05
					6.9419	1.66646	6.93237	1.43707		3.664	1.396	3.657	0.05
					6.94665	1.66615	6.93712	1.438		3.669	1.395	3.659	0.05
					6.95141	1.66584	6.94188	1.43862		3.672	1.394	3.662	0.05
					6.95617	1.66553	6.94664	1.43955		3.674	1.394	3.664	0.05
					6.96093	1.66553	6.9514	1.44017		3.677	1.394	3.667	0.05
					6.97044	1.66522	6.96091	1.4411		3.679	1.393	3.672	0.05
					6.9752	1.66491	6.96567	1.44172		3.682	1.393	3.674	0.05
					6.97996	1.6646	6.97043	1.44265		3.687	1.392	3.677	0.05
					6.98472	1.6646	6.97995	1.44327		3.689	1.392	3.679	0.05
					6.98947	1.66429	6.9847	1.4442		3.692	1.392	3.682	0.05
					6.99423	1.66429	6.98946	1.44482		3.694	1.392	3.684	0.05
					7.00375	1.66398	6.99422	1.44575		3.697	1.391	3.689	0.05
					7.00851	1.66367	6.99898	1.44637		3.699	1.391	3.692	0.05
					7.01326	1.66336	7.00374	1.44699		3.705	1.39	3.694	0.05
					7.01802	1.66336	7.01325	1.44792		3.707	1.39	3.697	0.05
					7.02278	1.66305	7.01801	1.44885		3.71	1.389	3.699	0.05
					7.02754	1.66274	7.02277	1.44947		3.712	1.389	3.702	0.05
					7.03705	1.66243	7.02753	1.45009		3.715	1.388	3.707	0.05
					7.04181	1.66243	7.03228	1.45102		3.717	1.388	3.71	0.05
					7.05133	1.66212	7.03704	1.45164		3.722	1.388	3.712	0.05
					7.05609	1.66181	7.04656	1.45257		3.725	1.387	3.715	0.05
					7.06084	1.66181	7.05132	1.45319		3.727	1.387	3.717	0.05
					7.0656	1.6615	7.05607	1.45412		3.73	1.387	3.72	0.05
					7.07036	1.66119	7.06083	1.45474		3.732	1.386	3.725	0.05
					7.07512	1.66119	7.06559	1.45567		3.735	1.386	3.727	0.05
					7.07988	1.66088	7.07035	1.45629		3.74	1.385	3.73	0.05
					7.08939	1.66057	7.07986	1.45691		3.742	1.385	3.732	0.05
					7.09415	1.66057	7.08462	1.45784		3.745	1.384	3.735	0.05
					7.09891	1.66026	7.08938	1.45846		3.747	1.384	3.737	0.05
					7.10367	1.65995	7.09414	1.45939		3.75	1.384	3.742	0.05
					7.10842	1.65995	7.0989	1.46001		3.753	1.383	3.745	0.05
					7.11318	1.65964	7.10365	1.46063		3.758	1.383	3.747	0.05
					7.1227	1.65933	7.10841	1.46156		3.76	1.382	3.75	0.05
					7.12746	1.65933	7.11317	1.46218		3.763	1.382	3.753	0.051
					7.13221	1.65902	7.11793	1.46311		3.765	1.382	3.755	0.051
					7.13697	1.65871	7.12268	1.46373		3.768	1.381	3.76	0.051
					7.14173	1.6584	7.12744	1.46466		3.77	1.381	3.763	0.05
					7.14649	1.6584	7.1322	1.46528		3.775	1.38	3.765	0.051
					7.156	1.65809	7.13696	1.4659		3.778	1.38	3.768	0.05
					7.16076	1.65809	7.14172	1.46683		3.78	1.379	3.77	0.05
					7.16552	1.65778	7.14648	1.46745		3.783	1.379	3.773	0.051
					7.17504	1.65747	7.15123	1.46807		3.785	1.379	3.778	0.051
					7.17979	1.65747	7.15599	1.469		3.788	1.379	3.78	0.051
					7.18455	1.65716	7.16075	1.46962		3.793	1.378	3.783	0.051
					7.18931	1.65685	7.16551	1.47024		3.795	1.378	3.785	0.051
					7.19407	1.65685	7.17026	1.47117		3.798	1.378	3.788	0.051
					7.19883	1.65654	7.17502	1.47179		3.801	1.377	3.79	0.051
					7.20834	1.65623	7.17978	1.47241		3.803	1.377	3.795	0.05
					7.2131	1.65592	7.18454	1.47334		3.806	1.376	3.798	0.051
					7.21786	1.65592	7.1893	1.47396		3.808	1.376	3.801	0.051
					7.22262	1.65561	7.19405	1.47458		3.811	1.376	3.803	0.051
					7.22737	1.6553	7.19881	1.4752		3.813	1.375	3.806	0.051
					7.23213	1.6553	7.20357	1.47613		3.818	1.375	3.808	0.051
					7.24165	1.65499	7.20833	1.47675		3.821	1.374	3.813	0.051
					7.24641	1.65499	7.21309	1.47737		3.823	1.374	3.816	0.051
					7.25116	1.65468	7.21784	1.47799		3.826	1.374	3.818	0.051
					7.25592	1.65437	7.2226	1.47861		3.828	1.374	3.821	0.051
					7.26068	1.65437	7.22736	1.47954		3.831	1.374	3.823	0.051
					7.26544	1.65406	7.23212	1.48016		3.836	1.373	3.826	0.051
					7.27495	1.65375	7.23688	1.48078		3.838	1.372	3.831	0.051
					7.27971	1.65375	7.24163	1.4814		3.841	1.372	3.833	0.051
					7.28447	1.65344	7.24639	1.48202		3.843	1.372	3.836	0.051
					7.28923	1.65313	7.25115	1.48264		3.846	1.371	3.838	0.051
					7.29398	1.65313	7.25591	1.48326		3.848	1.371	3.841	0.051
					7.29874	1.65282	7.26067	1.48388		3.854	1.37	3.843	0.051
					7.30826	1.65251	7.26542	1.4845		3.856	1.37	3.848	0.051
					7.31302	1.65251	7.27018	1.48512		3.859	1.37	3.851	0.051
					7.31777	1.6522	7.27494	1.48574		3.861	1.369	3.854	0.051
					7.32253	1.65189	7.2797	1.48636		3.864	1.369	3.856	0.051
					7.32729	1.65189	7.28446	1.48698		3.866	1.369	3.859	0.051
					7.33205	1.65158	7.28921	1.48729		3.871	1.368	3.861	0.051
					7.34156	1.65158	7.29397	1.48791		3.874	1.368	3.864	0.051
					7.34632	1.65127	7.29873	1.48853		3.876	1.367	3.866	0.051
					7.35108	1.65096	7.30349	1.48915		3.879	1.367	3.869	0.051
					7.35584	1.65096	7.313	1.48977		3.881	1.366	3.871	0.051
					7.3606	1.65065	7.31776	1.49039		3.884	1.366	3.876	0.051
					7.36535	1.65034	7.32252	1.4907		3.886	1.366	3.879	0.051
					7.37487	1.65034	7.32728	1.49132		3.889	1.366	3.881	0.051
					7.37963	1.65003	7.33204	1.49194		3.891	1.366	3.884	0.051
					7.38439	1.64972	7.33679	1.49256		3.896	1.365	3.886	0.051
					7.38914	1.64972	7.34155	1.49318		3.899	1.365	3.889	0.052
					7.3939	1.64941	7.34631	1.49349		3.902	1.364	3.894	0.051
					7.39866	1.6491	7.35107	1.49411		3.904	1.364	3.896	0.051
					7.40818	1.6491	7.35583	1.49473		3.907	1.364	3.899	0.051
					7.41293	1.64879	7.36058	1.49535		3.909	1.364	3.902	0.051
					7.41769	1.64879	7.36534	1.49597		3.914	1.363	3.904	0.051
					7.42245	1.64848	7.3701	1.49628		3.917	1.363	3.907	0.051
					7.42721	1.64817	7.37486	1.4969		3.919	1.361	3.909	0.051
					7.43197	1.64817	7.37962	1.49752		3.922	1.362	3.912	0.052
					7.44148	1.64786	7.38437	1.49783		3.924	1.361	3.914	0.052
					7.44624	1.64786	7.38913	1.49845		3.927	1.361	3.919	0.052
					7.45576	1.64755	7.39389	1.49907		3.932	1.36	3.922	0.052
					7.46051	1.64724	7.39865	1.49969		3.934	1.36	3.924	0.052
					7.46527	1.64724	7.40341	1.5		3.937	1.36	3.927	0.052
					7.47003	1.64693	7.40816	1.50062		3.939	1.359	3.929	0.051
					7.47479	1.64662	7.41292	1.50124		3.942	1.359	3.932	0.052
					7.47955	1.64662	7.41768	1.50155		3.944	1.359	3.937	0.052
					7.48906	1.64631	7.42244	1.50217		3.949	1.358	3.939	0.051
					7.49382	1.646	7.4272	1.50279		3.952	1.358	3.942	0.052
					7.49858	1.646	7.43195	1.5031		3.955	1.358	3.944	0.052
					7.50809	1.64569	7.43671	1.50372		3.957	1.357	3.947	0.052
					7.51285	1.64569	7.44147	1.50434		3.96	1.357	3.949	0.052
					7.51761	1.64538	7.44623	1.50465		3.962	1.357	3.955	0.051
					7.52237	1.64538	7.45098	1.50527		3.967	1.356	3.957	0.052
					7.52713	1.64507	7.45574	1.50589		3.97	1.356	3.96	0.052
					7.53188	1.64476	7.4605	1.5062		3.972	1.355	3.962	0.052
					7.5414	1.64476	7.46526	1.50682		3.975	1.356	3.965	0.052
					7.54616	1.64445	7.47002	1.50744		3.977	1.355	3.967	0.052
					7.55092	1.64445	7.47477	1.50775		3.98	1.354	3.972	0.052
					7.55567	1.64414	7.47953	1.50837		3.985	1.354	3.975	0.052
					7.56043	1.64383	7.48429	1.50899		3.987	1.353	3.977	0.052
					7.56519	1.64383	7.48905	1.5093		3.99	1.353	3.98	0.052
					7.57471	1.64352	7.49381	1.50961		3.992	1.353	3.982	0.052
					7.57946	1.64321	7.49856	1.51023		3.995	1.352	3.985	0.052
					7.58422	1.64321	7.50332	1.51085		3.997	1.353	3.99	0.052
					7.58898	1.6429	7.50808	1.51116		4.003	1.352	3.992	0.052
					7.59374	1.6429	7.51284	1.51178		4.005	1.352	3.995	0.052
					7.5985	1.64259	7.5176	1.5124		4.008	1.351	3.997	0.052
					7.60801	1.64259	7.52235	1.51271		4.01	1.351	4	0.052
					7.61277	1.64228	7.52711	1.51302		4.013	1.351	4.003	0.052
					7.61753	1.64228	7.53187	1.51364		4.015	1.35	4.008	0.052
					7.62228	1.64197	7.53663	1.51395		4.02	1.349	4.01	0.052
					7.62704	1.64166	7.54139	1.51457		4.023	1.349	4.013	0.052
					7.6318	1.64166	7.54614	1.51488		4.025	1.349	4.015	0.052
					7.64132	1.64135	7.5509	1.5155		4.028	1.348	4.018	0.053
					7.64607	1.64135	7.55566	1.51581		4.03	1.349	4.02	0.053
					7.65083	1.64104	7.56042	1.51612		4.033	1.348	4.025	0.053
					7.66035	1.64073	7.56518	1.51674		4.038	1.347	4.028	0.052
					7.66511	1.64073	7.56993	1.51705		4.04	1.347	4.03	0.053
					7.66986	1.64042	7.57469	1.51767		4.043	1.347	4.033	0.053
					7.67462	1.64042	7.57945	1.51798		4.045	1.347	4.035	0.053
					7.67938	1.64011	7.58421	1.5186		4.048	1.346	4.038	0.053
					7.68414	1.6398	7.58897	1.51891		4.051	1.346	4.043	0.053
					7.69365	1.6398	7.59372	1.51922		4.056	1.346	4.045	0.053
					7.69841	1.63949	7.59848	1.51953		4.058	1.345	4.048	0.053
					7.70317	1.63949	7.60324	1.52015		4.061	1.345	4.051	0.053
					7.70793	1.63918	7.608	1.52046		4.063	1.344	4.053	0.052
					7.71269	1.63918	7.61276	1.52077		4.066	1.344	4.056	0.053
					7.71744	1.63887	7.61751	1.52139		4.068	1.344	4.061	0.053
					7.72696	1.63887	7.62227	1.5217		4.073	1.343	4.063	0.053
					7.73172	1.63856	7.62703	1.52201		4.076	1.343	4.066	0.053
					7.73648	1.63825	7.63179	1.52232		4.078	1.343	4.068	0.053
					7.74123	1.63825	7.63655	1.52263		4.081	1.342	4.071	0.053
					7.74599	1.63794	7.6413	1.52325		4.083	1.342	4.073	0.053
					7.75075	1.63794	7.64606	1.52356		4.086	1.342	4.078	0.053
					7.76027	1.63763	7.65082	1.52387		4.091	1.341	4.081	0.053
					7.76502	1.63763	7.65558	1.52418		4.093	1.341	4.083	0.053
					7.76978	1.63732	7.66034	1.5248		4.096	1.34	4.086	0.053
					7.77454	1.63701	7.66509	1.5248		4.098	1.34	4.088	0.053
					7.7793	1.63701	7.66985	1.52542		4.101	1.34	4.091	0.053
					7.78406	1.6367	7.67461	1.52573		4.104	1.339	4.096	0.053
					7.79357	1.6367	7.67937	1.52604		4.109	1.339	4.098	0.052
					7.79833	1.63639	7.68413	1.52635		4.111	1.339	4.101	0.053
					7.80309	1.63639	7.68888	1.52666		4.114	1.339	4.104	0.053
					7.80785	1.63608	7.69364	1.52697		4.116	1.338	4.106	0.053
					7.8126	1.63608	7.6984	1.52759		4.119	1.338	4.109	0.054
					7.81736	1.63577	7.70316	1.5279		4.121	1.338	4.114	0.053
					7.82688	1.63577	7.70791	1.5279		4.126	1.337	4.116	0.054
					7.83164	1.63546	7.71267	1.52821		4.129	1.337	4.121	0.053
					7.83639	1.63546	7.71743	1.52883		4.131	1.337	4.124	0.053
					7.84115	1.63515	7.72219	1.52914		4.134	1.336	4.126	0.053
					7.84591	1.63515	7.72695	1.52945		4.136	1.336	4.129	0.053
					7.85067	1.63484	7.7317	1.52976		4.139	1.336	4.131	0.053
					7.86018	1.63484	7.73646	1.53007		4.144	1.335	4.134	0.053
					7.86494	1.63453	7.74122	1.53038		4.146	1.335	4.139	0.053
					7.8697	1.63453	7.74598	1.53069		4.149	1.334	4.141	0.053
					7.87446	1.63422	7.75074	1.531		4.152	1.334	4.144	0.053
					7.87922	1.63422	7.76025	1.53131		4.154	1.334	4.146	0.054
					7.88397	1.63391	7.76501	1.53162		4.157	1.334	4.149	0.053
					7.88873	1.63391	7.76977	1.53193		4.162	1.333	4.152	0.054
					7.89349	1.6336	7.77453	1.53193		4.164	1.333	4.157	0.053
					7.89825	1.63329	7.77928	1.53224		4.167	1.333	4.159	0.054
					7.90776	1.63329	7.78404	1.53255		4.169	1.332	4.162	0.054
					7.91252	1.63329	7.7888	1.53286		4.172	1.332	4.164	0.054
					7.91728	1.63298	7.79356	1.53317		4.174	1.331	4.167	0.053
					7.92204	1.63298	7.79832	1.53348		4.179	1.331	4.169	0.054
					7.9268	1.63267	7.80307	1.53379		4.182	1.331	4.174	0.054
					7.93155	1.63236	7.80783	1.5341		4.184	1.33	4.177	0.053
					7.94107	1.63236	7.81259	1.53441		4.187	1.33	4.179	0.054
					7.94583	1.63205	7.81735	1.53472		4.189	1.33	4.182	0.054
					7.95059	1.63205	7.82211	1.53503		4.192	1.33	4.184	0.054
					7.9601	1.63174	7.82686	1.53534		4.197	1.329	4.187	0.054
					7.96486	1.63174	7.83162	1.53565		4.199	1.329	4.192	0.054
					7.96962	1.63143	7.83638	1.53565		4.202	1.328	4.194	0.054
					7.97438	1.63143	7.84114	1.53596		4.205	1.328	4.197	0.054
					7.97913	1.63112	7.8459	1.53627		4.207	1.328	4.199	0.054
					7.98389	1.63112	7.85065	1.53658		4.21	1.328	4.202	0.054
					7.99341	1.63081	7.85541	1.53689		4.212	1.327	4.205	0.054
					7.99817	1.63081	7.86017	1.5372		4.215	1.327	4.21	0.054
					8.00292	1.6305	7.86493	1.5372		4.217	1.327	4.212	0.054
					8.00768	1.6305	7.86969	1.53751		4.222	1.326	4.215	0.053
					8.01244	1.63019	7.87444	1.53782		4.225	1.326	4.217	0.054
					8.0172	1.63019	7.8792	1.53813		4.227	1.325	4.22	0.054
					8.02671	1.63019	7.88396	1.53844		4.23	1.325	4.222	0.053
					8.03147	1.62988	7.88872	1.53844		4.232	1.325	4.227	0.054
					8.03623	1.62988	7.89348	1.53875		4.235	1.325	4.23	0.054
					8.04099	1.62957	7.89823	1.53906		4.237	1.325	4.232	0.054
					8.04575	1.62957	7.90299	1.53937		4.24	1.324	4.235	0.054
					8.0505	1.62926	7.90775	1.53968		4.242	1.324	4.237	0.054
					8.06002	1.62926	7.91251	1.53968		4.245	1.324	4.24	0.054
					8.06478	1.62895	7.91727	1.53999		4.247	1.323	4.245	0.054
					8.06954	1.62895	7.92202	1.5403		4.25	1.324	4.247	0.054
					8.07429	1.62864	7.92678	1.5403		4.253	1.323	4.25	0.055
					8.07905	1.62864	7.93154	1.54061		4.255	1.323	4.253	0.054
					8.08381	1.62833	7.9363	1.54092		4.258	1.322	4.255	0.054
					8.09333	1.62833	7.94106	1.54092		4.26	1.322	4.258	0.054
					8.09808	1.62802	7.94581	1.54123		4.263	1.322	4.263	0.054
					8.1076	1.62802	7.95057	1.54154		4.265	1.321	4.265	0.054
					8.11236	1.62771	7.95533	1.54154		4.268	1.321	4.268	0.054
					8.11712	1.62771	7.96009	1.54185		4.27	1.321	4.27	0.054
					8.12187	1.6274	7.96485	1.54216		4.273	1.321	4.273	0.054
					8.12663	1.6274	7.9696	1.54216		4.275	1.32	4.275	0.054
					8.13139	1.62709	7.97436	1.54247		4.278	1.32	4.28	0.054
					8.14091	1.62709	7.97912	1.54278		4.28	1.32	4.283	0.055
					8.14566	1.62678	7.98388	1.54278		4.283	1.319	4.285	0.055
					8.15042	1.62678	7.98864	1.54309		4.285	1.319	4.288	0.054
					8.15518	1.62647	7.99339	1.54309		4.288	1.319	4.29	0.055
					8.15994	1.62647	7.99815	1.5434		4.29	1.318	4.293	0.054
					8.16469	1.62616	8.00291	1.5434		4.293	1.318	4.298	0.055
					8.17421	1.62585	8.00767	1.54371		4.295	1.318	4.301	0.055
					8.17897	1.62585	8.01243	1.54371		4.298	1.318	4.303	0.055
					8.18373	1.62554	8.01718	1.54402		4.301	1.317	4.306	0.055
					8.18848	1.62554	8.02194	1.54402		4.303	1.317	4.308	0.054
					8.19324	1.62523	8.0267	1.54433		4.306	1.316	4.311	0.055
					8.198	1.62523	8.03146	1.54433		4.308	1.316	4.316	0.055
					8.20752	1.62492	8.03621	1.54464		4.311	1.316	4.318	0.055
					8.21228	1.62492	8.04097	1.54464		4.313	1.316	4.321	0.055
					8.22179	1.62461	8.04573	1.54495		4.316	1.316	4.323	0.055
					8.22655	1.62461	8.05049	1.54495		4.318	1.316	4.326	0.055
					8.23131	1.6243	8.05525	1.54526		4.321	1.315	4.328	0.055
					8.23606	1.6243	8.06	1.54526		4.323	1.315	4.333	0.055
					8.24082	1.62399	8.06476	1.54557		4.326	1.314	4.336	0.055
					8.24558	1.62399	8.06952	1.54557		4.328	1.314	4.338	0.055
					8.2551	1.62399	8.07428	1.54588		4.331	1.314	4.341	0.055
					8.25985	1.62368	8.07904	1.54588		4.333	1.314	4.343	0.055
					8.26461	1.62368	8.0838	1.54619		4.336	1.313	4.346	0.055
					8.26937	1.62337	8.08855	1.54619		4.338	1.313	4.351	0.055
					8.27413	1.62337	8.09331	1.5465		4.341	1.313	4.354	0.055
					8.27889	1.62306	8.09807	1.5465		4.343	1.313	4.356	0.055
					8.2884	1.62306	8.10283	1.5465		4.346	1.312	4.359	0.055
					8.29316	1.62275	8.10758	1.54681		4.348	1.312	4.361	0.055
					8.29792	1.62275	8.11234	1.54681		4.351	1.312	4.364	0.056
					8.30268	1.62244	8.1171	1.54681		4.354	1.312	4.369	0.055
					8.30743	1.62244	8.12186	1.54712		4.356	1.311	4.371	0.055
					8.31219	1.62213	8.12662	1.54712		4.359	1.311	4.374	0.055
					8.32171	1.62213	8.13137	1.54743		4.361	1.311	4.376	0.055
					8.32647	1.62182	8.13613	1.54743		4.364	1.311	4.379	0.056
					8.33122	1.62182	8.14089	1.54774		4.366	1.31	4.381	0.055
					8.33598	1.62151	8.14565	1.54774		4.369	1.31	4.384	0.055
					8.34074	1.62151	8.15041	1.54774		4.371	1.31	4.386	0.055
					8.3455	1.6212	8.15516	1.54805		4.374	1.309	4.389	0.055
					8.35501	1.6212	8.15992	1.54805		4.376	1.309	4.391	0.056
					8.35977	1.62089	8.16468	1.54836		4.379	1.309	4.396	0.056
					8.36453	1.62089	8.16944	1.54836		4.381	1.309	4.399	0.055
					8.36929	1.62089	8.1742	1.54867		4.384	1.309	4.402	0.055
					8.37405	1.62058	8.17895	1.54867		4.386	1.308	4.404	0.055
					8.3788	1.62058	8.18371	1.54867		4.389	1.308	4.407	0.056
					8.38832	1.62027	8.18847	1.54898		4.391	1.308	4.409	0.056
					8.39308	1.62027	8.19323	1.54898		4.394	1.308	4.414	0.056
					8.39784	1.62027	8.19799	1.54929		4.396	1.307	4.417	0.056
					8.40259	1.61996	8.20274	1.54929		4.399	1.307	4.419	0.055
					8.40735	1.61996	8.2075	1.54929		4.402	1.307	4.422	0.056
					8.41211	1.61965	8.21226	1.5496		4.404	1.306	4.424	0.055
					8.42163	1.61965	8.21702	1.5496		4.407	1.306	4.427	0.055
					8.42638	1.61934	8.22178	1.5496		4.409	1.306	4.432	0.056
					8.43114	1.61934	8.22653	1.54991		4.412	1.306	4.434	0.056
					8.4359	1.61903	8.23129	1.54991		4.414	1.305	4.437	0.056
					8.44066	1.61903	8.23605	1.55022		4.417	1.305	4.439	0.056
					8.44542	1.61872	8.24081	1.55022		4.419	1.305	4.442	0.056
					8.45493	1.61872	8.24557	1.55022		4.422	1.304	4.444	0.056
					8.45969	1.61841	8.25032	1.55053		4.424	1.304	4.449	0.056
					8.46445	1.61841	8.25508	1.55053		4.427	1.304	4.452	0.055
					8.46921	1.6181	8.25984	1.55084		4.429	1.304	4.455	0.056
					8.47396	1.6181	8.2646	1.55084		4.432	1.303	4.457	0.056
					8.48348	1.6181	8.26936	1.55084		4.434	1.303	4.46	0.056
					8.48824	1.61779	8.27411	1.55115		4.437	1.303	4.462	0.056
					8.49299	1.61779	8.27887	1.55115		4.439	1.303	4.467	0.056
					8.49775	1.61779	8.28363	1.55146		4.442	1.303	4.47	0.056
					8.50251	1.61748	8.28839	1.55146		4.444	1.302	4.472	0.056
					8.50727	1.61748	8.29315	1.55146		4.447	1.302	4.475	0.056
					8.51678	1.61717	8.2979	1.55177		4.449	1.301	4.477	0.056
					8.52154	1.61717	8.30266	1.55177		4.452	1.302	4.48	0.056
					8.5263	1.61717	8.30742	1.55177		4.455	1.301	4.485	0.056
					8.53106	1.61686	8.31218	1.55208		4.457	1.301	4.487	0.056
					8.53582	1.61686	8.31694	1.55208		4.46	1.3	4.49	0.056
					8.54057	1.61655	8.32169	1.55239		4.462	1.3	4.492	0.056
					8.54533	1.61655	8.32645	1.55239		4.465	1.3	4.495	0.056
					8.55009	1.61624	8.33121	1.55239		4.467	1.299	4.497	0.056
					8.55485	1.61624	8.33597	1.5527		4.47	1.299	4.503	0.056
					8.55961	1.61624	8.34073	1.5527		4.472	1.299	4.505	0.057
					8.56912	1.61593	8.34548	1.5527		4.475	1.299	4.508	0.056
					8.57388	1.61593	8.35024	1.55301		4.477	1.299	4.51	0.056
					8.57864	1.61562	8.355	1.55301		4.48	1.299	4.513	0.057
					8.5834	1.61562	8.35976	1.55301		4.482	1.298	4.515	0.056
					8.58815	1.61562	8.36451	1.55332		4.485	1.298	4.518	0.056
					8.59291	1.61531	8.36927	1.55332		4.487	1.297	4.52	0.056
					8.59767	1.61531	8.37403	1.55332		4.49	1.298	4.523	0.057
					8.60243	1.615	8.37879	1.55363		4.492	1.297	4.528	0.057
					8.60719	1.615	8.38355	1.55363		4.495	1.297	4.53	0.057
					8.6167	1.61469	8.3883	1.55394		4.497	1.296	4.533	0.057
					8.62146	1.61469	8.39306	1.55394		4.5	1.296	4.535	0.057
					8.62622	1.61469	8.39782	1.55394		4.503	1.295	4.538	0.057
					8.63098	1.61469	8.40258	1.55425		4.505	1.296	4.54	0.056
					8.63573	1.61438	8.40734	1.55425		4.508	1.295	4.545	0.057
					8.64049	1.61438	8.41209	1.55456		4.51	1.295	4.548	0.057
					8.65001	1.61407	8.41685	1.55456		4.513	1.295	4.551	0.056
					8.65477	1.61407	8.42161	1.55456		4.515	1.295	4.553	0.057
					8.66428	1.61407	8.42637	1.55487		4.518	1.294	4.556	0.057
					8.66904	1.61376	8.43113	1.55487		4.52	1.294	4.558	0.057
					8.6738	1.61376	8.43588	1.55487		4.523	1.294	4.563	0.057
					8.67856	1.61345	8.44064	1.55518		4.525	1.294	4.566	0.057
					8.68331	1.61345	8.4454	1.55518		4.528	1.293	4.568	0.057
					8.68807	1.61345	8.45016	1.55549		4.53	1.293	4.571	0.057
					8.69759	1.61314	8.45492	1.55549		4.533	1.293	4.573	0.057
					8.70235	1.61314	8.45967	1.55549		4.535	1.293	4.576	0.057
					8.7071	1.61283	8.46443	1.5558		4.538	1.292	4.581	0.057
					8.71186	1.61283	8.46919	1.5558		4.54	1.292	4.583	0.057
					8.71662	1.61283	8.47395	1.5558		4.543	1.292	4.586	0.057
					8.72138	1.61252	8.47871	1.5558		4.545	1.292	4.588	0.057
					8.73089	1.61252	8.48346	1.55611		4.548	1.291	4.591	0.057
					8.73565	1.61221	8.48822	1.55611		4.551	1.291	4.593	0.057
					8.74041	1.61221	8.49298	1.55611		4.553	1.291	4.598	0.057
					8.74517	1.61221	8.49774	1.55642		4.556	1.291	4.601	0.057
					8.74993	1.6119	8.5025	1.55642		4.558	1.29	4.604	0.057
					8.75468	1.6119	8.50725	1.55673		4.561	1.29	4.606	0.057
					8.7642	1.61159	8.51201	1.55673		4.563	1.29	4.609	0.057
					8.76896	1.61159	8.51677	1.55673		4.566	1.289	4.611	0.057
					8.77372	1.61159	8.52153	1.55704		4.568	1.29	4.616	0.057
					8.77847	1.61128	8.52629	1.55704		4.571	1.289	4.619	0.057
					8.78323	1.61128	8.53104	1.55704		4.573	1.289	4.621	0.057
					8.78799	1.61128	8.5358	1.55735		4.576	1.289	4.624	0.057
					8.7975	1.61097	8.54056	1.55735		4.578	1.289	4.626	0.057
					8.80226	1.61097	8.54532	1.55766		4.581	1.288	4.629	0.057
					8.80702	1.61066	8.55008	1.55766		4.583	1.288	4.634	0.057
					8.81178	1.61066	8.55483	1.55766		4.586	1.288	4.636	0.057
					8.81654	1.61066	8.55959	1.55797		4.588	1.287	4.639	0.057
					8.8213	1.61035	8.56435	1.55797		4.591	1.287	4.641	0.057
					8.83081	1.61035	8.56911	1.55797		4.593	1.287	4.644	0.057
					8.83557	1.61004	8.57387	1.55828		4.596	1.286	4.646	0.057
					8.84033	1.61004	8.57862	1.55828		4.598	1.286	4.652	0.057
					8.84509	1.61004	8.58814	1.55859		4.601	1.286	4.654	0.058
					8.84984	1.60973	8.5929	1.55859		4.604	1.286	4.657	0.057
					8.8546	1.60973	8.59766	1.55859		4.606	1.285	4.659	0.058
					8.86412	1.60942	8.60241	1.5589		4.609	1.285	4.662	0.057
					8.86888	1.60942	8.60717	1.5589		4.611	1.285	4.664	0.057
					8.87363	1.60942	8.61193	1.5589		4.614	1.285	4.667	0.058
					8.87839	1.60911	8.62145	1.5589		4.616	1.285	4.669	0.057
					8.88315	1.60911	8.6262	1.55921		4.619	1.284	4.672	0.057
					8.88791	1.6088	8.63096	1.55921		4.621	1.284	4.677	0.058
					8.89743	1.6088	8.63572	1.55921		4.624	1.284	4.679	0.058
					8.90218	1.6088	8.64048	1.55952		4.626	1.284	4.682	0.058
					8.90694	1.60849	8.64524	1.55952		4.629	1.283	4.684	0.058
					8.9117	1.60849	8.65475	1.55952		4.631	1.283	4.687	0.058
					8.91646	1.60849	8.65951	1.55983		4.634	1.283	4.689	0.058
					8.92121	1.60818	8.66427	1.55983		4.636	1.282	4.694	0.058
					8.93073	1.60818	8.66902	1.55983		4.639	1.283	4.697	0.058
					8.93549	1.60818	8.67378	1.56014		4.641	1.282	4.699	0.057
					8.94025	1.60787	8.67854	1.56014		4.644	1.282	4.702	0.057
					8.945	1.60787	8.6833	1.56014		4.646	1.281	4.705	0.058
					8.94976	1.60787	8.68806	1.56014		4.649	1.281	4.707	0.058
					8.95452	1.60756	8.69281	1.56045		4.652	1.281	4.712	0.058
					8.96404	1.60756	8.69757	1.56045		4.654	1.281	4.715	0.058
					8.9688	1.60756	8.70233	1.56045		4.657	1.281	4.717	0.057
					8.97356	1.60725	8.70709	1.56076		4.659	1.28	4.72	0.058
					8.97831	1.60725	8.7166	1.56076		4.662	1.28	4.722	0.058
					8.98307	1.60694	8.72136	1.56076		4.664	1.28	4.725	0.058
					8.98783	1.60694	8.72612	1.56076		4.667	1.279	4.727	0.058
					8.99735	1.60694	8.73564	1.56107		4.669	1.279	4.73	0.058
					9.0021	1.60663	8.74039	1.56107		4.672	1.279	4.732	0.058
					9.00686	1.60663	8.74515	1.56107		4.674	1.279	4.735	0.058
					9.01162	1.60663	8.74991	1.56138		4.677	1.278	4.74	0.058
					9.01638	1.60632	8.75467	1.56138		4.679	1.278	4.742	0.058
					9.02114	1.60632	8.75943	1.56138		4.682	1.278	4.745	0.058
					9.02589	1.60601	8.76894	1.56138		4.684	1.278	4.747	0.058
					9.03065	1.60601	8.7737	1.56169		4.687	1.277	4.75	0.058
					9.03541	1.60601	8.77846	1.56169		4.689	1.277	4.753	0.058
					9.04017	1.6057	8.78322	1.56169		4.692	1.277	4.758	0.058
					9.04968	1.6057	8.78797	1.562		4.694	1.277	4.76	0.058
					9.05444	1.60539	8.79273	1.562		4.697	1.277	4.763	0.058
					9.0592	1.60539	8.79749	1.562		4.699	1.276	4.765	0.058
					9.06396	1.60539	8.80225	1.562		4.702	1.276	4.768	0.058
					9.06872	1.60539	8.80701	1.56231		4.705	1.276	4.77	0.058
					9.07347	1.60508	8.81652	1.56231		4.707	1.275	4.775	0.058
					9.08299	1.60508	8.82128	1.56231		4.71	1.275	4.778	0.058
					9.08775	1.60508	8.82604	1.56231		4.712	1.275	4.78	0.058
					9.09251	1.60477	8.8308	1.56262		4.715	1.275	4.783	0.058
					9.09726	1.60477	8.83555	1.56262		4.717	1.275	4.785	0.058
					9.10202	1.60477	8.84031	1.56262		4.72	1.274	4.788	0.058
					9.10678	1.60446	8.84983	1.56262		4.722	1.274	4.793	0.059
					9.1163	1.60446	8.85459	1.56262		4.725	1.274	4.795	0.059
					9.12105	1.60415	8.85934	1.56293		4.727	1.274	4.798	0.058
					9.12581	1.60415	8.8641	1.56293		4.73	1.273	4.801	0.058
					9.13057	1.60415	8.86886	1.56293		4.732	1.273	4.803	0.059
					9.13533	1.60384	8.87362	1.56293		4.735	1.273	4.806	0.059
					9.14008	1.60384	8.88313	1.56293		4.737	1.273	4.811	0.059
					9.1496	1.60353	8.88789	1.56324		4.74	1.272	4.813	0.059
					9.15436	1.60353	8.89265	1.56324		4.742	1.272	4.816	0.059
					9.15912	1.60353	8.90216	1.56324		4.745	1.272	4.821	0.058
					9.16388	1.60322	8.90692	1.56324		4.747	1.271	4.823	0.059
					9.16863	1.60322	8.91168	1.56324		4.75	1.272	4.826	0.059
					9.17339	1.60322	8.91644	1.56324		4.753	1.271	4.828	0.059
					9.18291	1.60291	8.9212	1.56355		4.755	1.271	4.831	0.059
					9.18766	1.60291	8.92596	1.56355		4.758	1.271	4.833	0.058
					9.19242	1.6026	8.93547	1.56355		4.76	1.27	4.838	0.059
					9.19718	1.6026	8.94023	1.56355		4.763	1.27	4.841	0.059
					9.20194	1.6026	8.94499	1.56355		4.765	1.27	4.843	0.059
					9.2067	1.60229	8.94974	1.56355		4.768	1.27	4.846	0.059
					9.21145	1.60229	8.9545	1.56386		4.77	1.269	4.848	0.059
					9.21621	1.60229	8.95926	1.56386		4.773	1.269	4.851	0.059
					9.22097	1.60198	8.96878	1.56386		4.775	1.269	4.854	0.059
					9.22573	1.60198	8.97354	1.56386		4.778	1.269	4.856	0.059
					9.23525	1.60198	8.97829	1.56386		4.78	1.268	4.859	0.059
					9.24	1.60167	8.98305	1.56386		4.783	1.268	4.864	0.059
					9.24476	1.60167	8.98781	1.56386		4.785	1.268	4.866	0.059
					9.24952	1.60136	8.99257	1.56417		4.788	1.268	4.871	0.059
					9.25428	1.60136	8.99733	1.56417		4.79	1.268	4.874	0.059
					9.25904	1.60136	9.00208	1.56417		4.793	1.268	4.876	0.059
					9.26379	1.60105	9.00684	1.56417		4.795	1.267	4.879	0.059
					9.26855	1.60105	9.0116	1.56417		4.798	1.267	4.881	0.059
					9.27331	1.60105	9.02111	1.56417		4.801	1.267	4.884	0.059
					9.27807	1.60074	9.02587	1.56417		4.803	1.267	4.889	0.059
					9.28758	1.60074	9.03063	1.56448		4.806	1.266	4.891	0.059
					9.29234	1.60074	9.03539	1.56448		4.808	1.266	4.894	0.059
					9.2971	1.60043	9.04015	1.56448		4.811	1.266	4.896	0.059
					9.30186	1.60043	9.0449	1.56448		4.813	1.266	4.899	0.059
					9.30662	1.60043	9.05442	1.56448		4.816	1.265	4.902	0.059
					9.31137	1.60012	9.05918	1.56448		4.818	1.265	4.907	0.059
					9.32089	1.60012	9.06394	1.56448		4.821	1.265	4.909	0.059
					9.32565	1.60012	9.06869	1.56479		4.823	1.264	4.912	0.059
					9.33041	1.59981	9.07345	1.56479		4.826	1.264	4.917	0.059
					9.33516	1.59981	9.07821	1.56479		4.828	1.264	4.919	0.06
					9.33992	1.59981	9.08773	1.56479		4.831	1.264	4.922	0.059
					9.34468	1.5995	9.09248	1.56479		4.833	1.263	4.924	0.059
					9.35419	1.5995	9.09724	1.56479		4.836	1.264	4.927	0.06
					9.35895	1.5995	9.102	1.56479		4.838	1.263	4.929	0.06
					9.36371	1.59919	9.10676	1.56479		4.841	1.263	4.932	0.06
					9.36847	1.59919	9.11152	1.56479		4.843	1.263	4.934	0.059
					9.37323	1.59919	9.12103	1.56479		4.846	1.263	4.937	0.06
					9.37798	1.59919	9.12579	1.56479		4.848	1.263	4.942	0.059
					9.3875	1.59919	9.13055	1.56479		4.851	1.262	4.944	0.06
					9.39226	1.59888	9.13531	1.56479		4.854	1.262	4.947	0.059
					9.39702	1.59888	9.14006	1.56479		4.856	1.261	4.949	0.06
					9.40177	1.59888	9.14482	1.56479		4.859	1.261	4.952	0.06
					9.40653	1.59857	9.15434	1.56479		4.861	1.261	4.955	0.06
					9.41129	1.59857	9.1591	1.5651		4.864	1.261	4.96	0.06
					9.42081	1.59857	9.16385	1.5651		4.866	1.26	4.962	0.06
					9.42556	1.59826	9.16861	1.5651		4.869	1.26	4.965	0.06
					9.43032	1.59826	9.17337	1.5651		4.871	1.26	4.967	0.06
					9.43984	1.59826	9.17813	1.5651		4.874	1.26	4.97	0.059
					9.4446	1.59795	9.18289	1.5651		4.876	1.259	4.972	0.06
					9.44935	1.59795	9.18764	1.5651		4.879	1.259	4.977	0.06
					9.45411	1.59795	9.19716	1.5651		4.881	1.259	4.98	0.06
					9.45887	1.59764	9.20192	1.5651		4.884	1.259	4.982	0.06
					9.46363	1.59764	9.20668	1.5651		4.886	1.259	4.985	0.06
					9.46839	1.59764	9.21143	1.5651		4.889	1.258	4.987	0.06
					9.47314	1.59733	9.21619	1.5651		4.891	1.258	4.99	0.06
					9.4779	1.59733	9.22095	1.5651		4.894	1.258	4.995	0.06
					9.48742	1.59733	9.23047	1.5651		4.896	1.258	4.997	0.059
					9.49218	1.59702	9.23522	1.5651		4.899	1.257	5	0.06
					9.49693	1.59702	9.23998	1.5651		4.902	1.257	5.003	0.06
					9.50169	1.59702	9.2495	1.5651		4.904	1.257	5.005	0.06
					9.50645	1.59671	9.25425	1.5651		4.907	1.257	5.008	0.06
					9.51121	1.59671	9.25901	1.5651		4.909	1.256	5.013	0.06
					9.52072	1.59671	9.26377	1.5651		4.912	1.256	5.015	0.06
					9.52548	1.59671	9.26853	1.5651		4.914	1.256	5.018	0.06
					9.53024	1.5964	9.27329	1.5651		4.917	1.256	5.02	0.06
					9.535	1.5964	9.2828	1.5651		4.919	1.255	5.023	0.06
					9.53976	1.5964	9.28756	1.56541		4.922	1.255	5.025	0.06
					9.54451	1.59609	9.29232	1.56541		4.924	1.255	5.03	0.06
					9.55403	1.59609	9.29708	1.56541		4.927	1.255	5.033	0.06
					9.55879	1.59609	9.30183	1.56541		4.929	1.254	5.035	0.06
					9.56355	1.59609	9.30659	1.56541		4.932	1.254	5.038	0.06
					9.5683	1.59578	9.31611	1.56541		4.934	1.254	5.04	0.06
					9.57306	1.59578	9.32087	1.56541		4.937	1.254	5.043	0.06
					9.57782	1.59578	9.32562	1.56541		4.939	1.253	5.048	0.06
					9.58258	1.59547	9.33038	1.56541		4.942	1.254	5.051	0.06
					9.58734	1.59547	9.33514	1.56541		4.944	1.253	5.053	0.06
					9.59209	1.59547	9.3399	1.56541		4.947	1.253	5.056	0.06
					9.59685	1.59516	9.34466	1.56541		4.949	1.253	5.058	0.06
					9.60637	1.59516	9.34941	1.56541		4.952	1.253	5.061	0.06
					9.61113	1.59516	9.35417	1.56541		4.955	1.253	5.066	0.06
					9.61588	1.59485	9.36369	1.56541		4.957	1.252	5.068	0.06
					9.62064	1.59485	9.36845	1.56541		4.96	1.252	5.071	0.06
					9.6254	1.59485	9.3732	1.56541		4.962	1.252	5.073	0.06
					9.63016	1.59454	9.37796	1.56541		4.965	1.251	5.076	0.061
					9.63491	1.59454	9.38272	1.56541		4.967	1.251	5.078	0.06
					9.63967	1.59454	9.38748	1.56541		4.97	1.251	5.083	0.06
					9.64443	1.59423	9.39699	1.56541		4.972	1.25	5.086	0.06
					9.65395	1.59423	9.40175	1.56541		4.975	1.25	5.088	0.06
					9.65871	1.59423	9.40651	1.56541		4.977	1.25	5.091	0.06
					9.66822	1.59423	9.41127	1.56541		4.98	1.25	5.093	0.06
					9.67298	1.59392	9.41603	1.56541		4.982	1.25	5.096	0.06
					9.67774	1.59392	9.42078	1.56541		4.985	1.25	5.101	0.061
					9.68249	1.59392	9.4303	1.56541		4.987	1.249	5.104	0.061
					9.68725	1.59361	9.43506	1.56541		4.99	1.249	5.106	0.061
					9.69201	1.59361	9.43982	1.56541		4.992	1.249	5.109	0.061
					9.69677	1.59361	9.44933	1.56541		4.995	1.249	5.111	0.061
					9.70153	1.59361	9.45409	1.56541		4.997	1.249	5.114	0.06
					9.70628	1.5933	9.45885	1.56541		5	1.248	5.119	0.06
					9.71104	1.5933	9.46361	1.56541		5.003	1.248	5.121	0.061
					9.72056	1.5933	9.46836	1.56541		5.005	1.248	5.124	0.06
					9.72532	1.59299	9.47312	1.56541		5.008	1.248	5.126	0.06
					9.73007	1.59299	9.48264	1.56541		5.01	1.248	5.129	0.061
					9.73483	1.59299	9.4874	1.56541		5.013	1.247	5.131	0.061
					9.73959	1.59299	9.49691	1.56541		5.015	1.247	5.136	0.061
					9.74435	1.59299	9.50167	1.56541		5.018	1.247	5.139	0.06
					9.75386	1.59268	9.50643	1.56541		5.02	1.246	5.141	0.06
					9.75862	1.59268	9.51119	1.56541		5.023	1.246	5.144	0.061
					9.76338	1.59268	9.51594	1.56541		5.025	1.246	5.146	0.061
					9.76814	1.59237	9.5207	1.56541		5.028	1.246	5.149	0.06
					9.7729	1.59237	9.53022	1.56541		5.03	1.246	5.154	0.061
					9.77765	1.59237	9.53498	1.56541		5.033	1.246	5.157	0.061
					9.78717	1.59206	9.54449	1.56541		5.035	1.245	5.159	0.061
					9.79193	1.59206	9.54925	1.56541		5.038	1.245	5.162	0.061
					9.79669	1.59206	9.55401	1.56541		5.04	1.245	5.164	0.061
					9.80144	1.59206	9.55876	1.56541		5.043	1.245	5.167	0.061
					9.8062	1.59175	9.56352	1.56541		5.045	1.245	5.172	0.061
					9.81096	1.59175	9.56828	1.56541		5.048	1.244	5.174	0.061
					9.82048	1.59175	9.5778	1.56541		5.051	1.244	5.177	0.061
					9.82523	1.59144	9.58256	1.56541		5.053	1.244	5.179	0.061
					9.82999	1.59144	9.58731	1.56541		5.056	1.244	5.182	0.061
					9.83475	1.59144	9.59683	1.56541		5.058	1.243	5.184	0.061
					9.83951	1.59144	9.60159	1.56541		5.061	1.243	5.189	0.061
					9.84427	1.59114	9.60634	1.56572		5.063	1.243	5.192	0.06
					9.84902	1.59114	9.6111	1.56572		5.066	1.243	5.194	0.061
					9.85378	1.59114	9.61586	1.56572		5.068	1.242	5.197	0.061
					9.85854	1.59083	9.62062	1.56572		5.071	1.242	5.199	0.061
					9.8633	1.59083	9.63014	1.56572		5.073	1.242	5.202	0.061
					9.87281	1.59083	9.63489	1.56572		5.076	1.242	5.207	0.061
					9.87757	1.59083	9.64441	1.56572		5.078	1.241	5.21	0.061
					9.88233	1.59052	9.64917	1.56572		5.081	1.241	5.212	0.061
					9.88709	1.59052	9.65392	1.56572		5.083	1.241	5.215	0.061
					9.89185	1.59052	9.65868	1.56572		5.086	1.241	5.217	0.061
					9.8966	1.59021	9.66344	1.56572		5.088	1.241	5.22	0.061
					9.90612	1.59021	9.6682	1.56572		5.091	1.241	5.222	0.061
					9.91088	1.59021	9.67771	1.56572		5.093	1.24	5.225	0.061
					9.91563	1.59021	9.68247	1.56572		5.096	1.24	5.227	0.061
					9.92039	1.5899	9.68723	1.56572		5.098	1.24	5.23	0.061
					9.92515	1.5899	9.69199	1.56572		5.101	1.239	5.232	0.061
					9.92991	1.5899	9.69675	1.56572		5.104	1.239	5.235	0.061
					9.93467	1.5899	9.7015	1.56572		5.106	1.239	5.237	0.061
					9.93943	1.5899	9.71102	1.56572		5.109	1.239	5.24	0.061
					9.94418	1.58959	9.71578	1.56572		5.111	1.239	5.242	0.061
					9.94894	1.58959	9.72054	1.56572		5.114	1.238	5.247	0.061
					9.95846	1.58959	9.72529	1.56572		5.116	1.238	5.25	0.061
					9.96322	1.58928	9.73005	1.56572		5.119	1.238	5.255	0.061
					9.96797	1.58928	9.73481	1.56572		5.121	1.238	5.258	0.061
					9.97273	1.58928	9.74433	1.56572		5.124	1.237	5.26	0.061
					9.97749	1.58928	9.74908	1.56572		5.126	1.237	5.263	0.062
					9.98225	1.58897	9.75384	1.56572		5.129	1.237	5.265	0.062
					9.99176	1.58897	9.7586	1.56572		5.131	1.237	5.268	0.062
					9.99652	1.58897	9.76336	1.56572		5.134	1.237	5.273	0.062
					10.0013	1.58897	9.76812	1.56572		5.136	1.236	5.275	0.062
					10.006	1.58866	9.77763	1.56572		5.139	1.237	5.278	0.062
					10.0108	1.58866	9.78239	1.56572		5.141	1.236	5.283	0.062
					10.0155	1.58866	9.78715	1.56572		5.144	1.236	5.285	0.061
					10.0251	1.58866	9.79191	1.56572		5.146	1.235	5.288	0.062
					10.0298	1.58835	9.79666	1.56572		5.149	1.235	5.29	0.061
					10.0346	1.58835	9.80142	1.56572		5.152	1.235	5.293	0.062
					10.0393	1.58835	9.81094	1.56572		5.154	1.235	5.295	0.062
					10.0441	1.58835	9.8157	1.56572		5.157	1.234	5.301	0.062
					10.0489	1.58804	9.82045	1.56572		5.159	1.235	5.303	0.061
					10.0584	1.58804	9.82521	1.56572		5.162	1.234	5.306	0.062
					10.0631	1.58804	9.82997	1.56572		5.164	1.234	5.308	0.062
					10.0679	1.58773	9.83473	1.56572		5.167	1.234	5.311	0.062
					10.0726	1.58773	9.84424	1.56572		5.169	1.233	5.313	0.062
					10.0774	1.58773	9.849	1.56572		5.172	1.233	5.318	0.062
					10.0822	1.58773	9.85376	1.56572		5.174	1.233	5.321	0.062
					10.0917	1.58742	9.86328	1.56572		5.177	1.233	5.323	0.062
					10.0964	1.58742	9.86803	1.56572		5.179	1.233	5.326	0.062
					10.1012	1.58742	9.87279	1.56572		5.182	1.232	5.328	0.062
					10.1059	1.58742	9.87755	1.56572		5.184	1.232	5.331	0.062
					10.1107	1.58711	9.88231	1.56572		5.187	1.232	5.336	0.062
					10.1155	1.58711	9.88706	1.56572		5.189	1.232	5.338	0.062
					10.125	1.58711	9.89658	1.56572		5.192	1.232	5.341	0.062
					10.1345	1.58711	9.90134	1.56572		5.194	1.232	5.343	0.062
					10.1393	1.5868	9.9061	1.56572		5.197	1.231	5.346	0.062
					10.1488	1.5868	9.91085	1.56572		5.199	1.231	5.348	0.062
					10.1535	1.5868	9.91561	1.56572		5.202	1.231	5.354	0.062
					10.1583	1.5868	9.92037	1.56572		5.205	1.23	5.356	0.062
					10.1631	1.58649	9.92989	1.56572		5.207	1.231	5.359	0.063
					10.1678	1.58649	9.93465	1.56572		5.21	1.23	5.361	0.062
					10.1726	1.58649	9.9394	1.56572		5.212	1.23	5.364	0.062
					10.1821	1.58649	9.94892	1.56572		5.215	1.23	5.366	0.062
					10.1868	1.58618	9.95368	1.56572		5.217	1.229	5.369	0.062
					10.1916	1.58618	9.95843	1.56572		5.22	1.229	5.371	0.062
					10.1964	1.58618	9.96319	1.56572		5.222	1.229	5.374	0.063
					10.2011	1.58587	9.96795	1.56572		5.225	1.229	5.379	0.062
					10.2059	1.58587	9.97271	1.56572		5.227	1.228	5.381	0.062
					10.2154	1.58587	9.98222	1.56572		5.23	1.228	5.384	0.062
					10.2201	1.58587	9.98698	1.56572		5.232	1.228	5.386	0.062
					10.2249	1.58556	9.99174	1.56572		5.235	1.228	5.389	0.063
					10.2297	1.58556	10.0013	1.56572		5.237	1.228	5.391	0.062
					10.2344	1.58556	10.006	1.56572		5.24	1.228	5.396	0.063
					10.2392	1.58556	10.0108	1.56572		5.242	1.228	5.399	0.062
					10.2439	1.58525	10.0155	1.56572		5.245	1.228	5.402	0.062
					10.2487	1.58525	10.0203	1.56572		5.247	1.227	5.404	0.062
					10.2535	1.58525	10.0251	1.56572		5.25	1.227	5.407	0.063
					10.2582	1.58525	10.0346	1.56572		5.253	1.227	5.409	0.063
					10.263	1.58494	10.0393	1.56572		5.255	1.227	5.414	0.062
					10.2677	1.58494	10.0441	1.56572		5.258	1.226	5.417	0.063
					10.2725	1.58494	10.0488	1.56572		5.26	1.226	5.419	0.062
					10.282	1.58494	10.0536	1.56572		5.263	1.225	5.422	0.063
					10.2868	1.58463	10.0584	1.56572		5.265	1.226	5.424	0.063
					10.2915	1.58463	10.0679	1.56572		5.268	1.225	5.427	0.063
					10.2963	1.58463	10.0726	1.56572		5.27	1.225	5.432	0.063
					10.301	1.58463	10.0774	1.56572		5.273	1.225	5.434	0.063
					10.3058	1.58432	10.0821	1.56572		5.275	1.225	5.437	0.063
					10.3105	1.58432	10.0869	1.56572		5.278	1.224	5.439	0.063
					10.3201	1.58432	10.0917	1.56572		5.28	1.224	5.442	0.063
					10.3248	1.58432	10.0964	1.56572		5.283	1.224	5.444	0.063
					10.3296	1.58432	10.1012	1.56572		5.285	1.224	5.449	0.063
					10.3343	1.58401	10.1059	1.56572		5.288	1.223	5.452	0.063
					10.3391	1.58401	10.1154	1.56572		5.29	1.223	5.455	0.063
					10.3438	1.58401	10.1202	1.56572		5.293	1.223	5.457	0.063
					10.3534	1.58401	10.125	1.56572		5.295	1.223	5.46	0.063
					10.3581	1.5837	10.1345	1.56572		5.298	1.223	5.462	0.063
					10.3676	1.5837	10.1392	1.56572		5.301	1.222	5.467	0.063
					10.3724	1.5837	10.144	1.56572		5.303	1.223	5.47	0.063
					10.3772	1.5837	10.1487	1.56572		5.306	1.222	5.472	0.063
					10.3819	1.5837	10.1535	1.56572		5.308	1.222	5.475	0.063
					10.3867	1.5837	10.1583	1.56572		5.311	1.222	5.477	0.063
					10.3914	1.58339	10.1678	1.56572		5.313	1.221	5.48	0.063
					10.4009	1.58339	10.1725	1.56572		5.316	1.222	5.485	0.063
					10.4057	1.58339	10.1773	1.56572		5.318	1.221	5.487	0.063
					10.4105	1.58339	10.1821	1.56572		5.321	1.221	5.49	0.063
					10.4152	1.58308	10.1868	1.56572		5.323	1.221	5.492	0.063
					10.42	1.58308	10.1916	1.56572		5.326	1.221	5.495	0.063
					10.4247	1.58308	10.2011	1.56572		5.328	1.22	5.497	0.063
					10.4343	1.58308	10.2058	1.56572		5.331	1.22	5.5	0.063
					10.439	1.58277	10.2106	1.56572		5.333	1.22	5.503	0.063
					10.4438	1.58277	10.2154	1.56572		5.336	1.22	5.505	0.063
					10.4485	1.58277	10.2201	1.56572		5.338	1.22	5.51	0.063
					10.4533	1.58277	10.2249	1.56572		5.341	1.219	5.513	0.063
					10.458	1.58246	10.2344	1.56572		5.343	1.219	5.515	0.063
					10.4676	1.58246	10.2392	1.56572		5.346	1.219	5.518	0.063
					10.4723	1.58246	10.2439	1.56572		5.348	1.219	5.52	0.063
					10.4771	1.58246	10.2487	1.56572		5.351	1.218	5.523	0.063
					10.4866	1.58215	10.2534	1.56572		5.354	1.219	5.525	0.063
					10.4914	1.58215	10.2582	1.56572		5.356	1.218	5.528	0.063
					10.4961	1.58215	10.2677	1.56572		5.359	1.218	5.53	0.063
					10.5009	1.58215	10.2725	1.56572		5.361	1.218	5.535	0.063
					10.5056	1.58184	10.2772	1.56572		5.364	1.217	5.538	0.063
					10.5104	1.58184	10.282	1.56572		5.366	1.217	5.54	0.064
					10.5199	1.58184	10.2867	1.56572		5.369	1.217	5.543	0.063
					10.5247	1.58184	10.2915	1.56572		5.371	1.217	5.545	0.063
					10.5294	1.58153	10.301	1.56572		5.374	1.216	5.548	0.063
					10.5342	1.58153	10.3058	1.56572		5.376	1.216	5.553	0.063
					10.5389	1.58153	10.3153	1.56572		5.379	1.216	5.556	0.063
					10.5437	1.58122	10.32	1.56572		5.381	1.216	5.558	0.063
					10.5484	1.58122	10.3248	1.56572		5.384	1.216	5.561	0.063
					10.558	1.58122	10.3296	1.56572		5.386	1.216	5.563	0.063
					10.5627	1.58122	10.3343	1.56572		5.389	1.215	5.566	0.063
					10.5675	1.58091	10.3391	1.56572		5.391	1.215	5.571	0.064
					10.5722	1.58091	10.3486	1.56572		5.394	1.215	5.573	0.064
					10.577	1.58091	10.3534	1.56572		5.396	1.215	5.576	0.063
					10.5817	1.5806	10.3581	1.56572		5.399	1.215	5.578	0.064
					10.5913	1.5806	10.3629	1.56572		5.402	1.214	5.581	0.064
					10.596	1.5806	10.3676	1.56572		5.404	1.214	5.583	0.064
					10.6008	1.5806	10.3724	1.56572		5.407	1.214	5.588	0.063
					10.6055	1.5806	10.3819	1.56572		5.409	1.214	5.591	0.064
					10.6103	1.58029	10.3866	1.56572		5.412	1.213	5.593	0.064
					10.6151	1.58029	10.3914	1.56572		5.414	1.213	5.596	0.064
					10.6246	1.58029	10.3962	1.56572		5.417	1.213	5.598	0.064
					10.6293	1.58029	10.4009	1.56572		5.419	1.213	5.601	0.064
					10.6341	1.57998	10.4057	1.56572		5.422	1.213	5.606	0.064
					10.6388	1.57998	10.4152	1.56572		5.424	1.212	5.609	0.064
					10.6436	1.57998	10.42	1.56572		5.427	1.213	5.611	0.064
					10.6484	1.57998	10.4247	1.56572		5.429	1.212	5.614	0.064
					10.6579	1.57967	10.4295	1.56572		5.432	1.212	5.616	0.064
					10.6626	1.57967	10.4342	1.56572		5.434	1.212	5.619	0.064
					10.6674	1.57967	10.439	1.56572		5.437	1.211	5.624	0.064
					10.6722	1.57967	10.4485	1.56572		5.439	1.211	5.626	0.064
					10.6769	1.57967	10.4533	1.56572		5.442	1.211	5.629	0.064
					10.6817	1.57936	10.4628	1.56572		5.444	1.211	5.634	0.064
					10.6912	1.57936	10.4675	1.56572		5.447	1.21	5.636	0.064
					10.6959	1.57936	10.4723	1.56572		5.449	1.21	5.639	0.064
					10.7007	1.57936	10.4771	1.56572		5.452	1.21	5.644	0.064
					10.7055	1.57905	10.4818	1.56572		5.455	1.21	5.646	0.064
					10.7102	1.57905	10.4866	1.56572		5.457	1.21	5.649	0.064
					10.715	1.57905	10.4961	1.56572		5.46	1.21	5.652	0.064
					10.7245	1.57905	10.5008	1.56572		5.462	1.21	5.654	0.064
					10.7293	1.57874	10.5056	1.56572		5.465	1.209	5.657	0.064
					10.734	1.57874	10.5151	1.56572		5.467	1.209	5.662	0.064
					10.7388	1.57874	10.5199	1.56572		5.47	1.209	5.664	0.064
					10.7435	1.57874	10.5246	1.56572		5.472	1.209	5.667	0.064
					10.7483	1.57874	10.5294	1.56572		5.475	1.209	5.669	0.064
					10.753	1.57843	10.5342	1.56572		5.477	1.209	5.672	0.064
					10.7578	1.57843	10.5389	1.56572		5.48	1.208	5.674	0.064
					10.7625	1.57843	10.5437	1.56572		5.482	1.208	5.679	0.064
					10.7721	1.57843	10.5532	1.56572		5.485	1.208	5.682	0.064
					10.7768	1.57812	10.5579	1.56572		5.487	1.208	5.684	0.064
					10.7816	1.57812	10.5627	1.56572		5.49	1.207	5.687	0.064
					10.7863	1.57812	10.5674	1.56572		5.492	1.207	5.689	0.064
					10.7911	1.57812	10.5722	1.56572		5.495	1.207	5.692	0.064
					10.7959	1.57812	10.577	1.56572		5.497	1.207	5.697	0.064
					10.8054	1.57781	10.5912	1.56572		5.5	1.206	5.699	0.064
					10.8101	1.57781	10.596	1.56572		5.503	1.207	5.702	0.064
					10.8149	1.57781	10.6008	1.56572		5.505	1.206	5.705	0.064
					10.8196	1.57781	10.6055	1.56572		5.508	1.206	5.707	0.064
					10.8244	1.5775	10.6103	1.56572		5.51	1.206	5.71	0.064
					10.8292	1.5775	10.615	1.56572		5.513	1.206	5.715	0.064
					10.8387	1.5775	10.6245	1.56572		5.515	1.206	5.717	0.064
					10.8434	1.5775	10.6293	1.56572		5.518	1.205	5.72	0.064
					10.8482	1.5775	10.6341	1.56572		5.52	1.205	5.722	0.064
					10.8529	1.5775	10.6388	1.56572		5.523	1.205	5.725	0.064
					10.8577	1.57719	10.6436	1.56572		5.525	1.205	5.727	0.064
					10.8625	1.57719	10.6483	1.56572		5.528	1.205	5.732	0.065
					10.8672	1.57719	10.6579	1.56572		5.53	1.204	5.735	0.065
					10.872	1.57719	10.6626	1.56572		5.533	1.204	5.737	0.064
					10.8767	1.57719	10.6674	1.56572		5.535	1.204	5.74	0.064
					10.8863	1.57688	10.6721	1.56572		5.538	1.204	5.742	0.064
					10.891	1.57688	10.6769	1.56572		5.54	1.203	5.745	0.064
					10.8958	1.57688	10.6816	1.56572		5.543	1.203	5.75	0.065
					10.9005	1.57688	10.6912	1.56572		5.545	1.203	5.753	0.065
					10.9053	1.57688	10.6959	1.56572		5.548	1.203	5.755	0.065
					10.9101	1.57657	10.7007	1.56572		5.551	1.202	5.76	0.064
					10.9196	1.57657	10.7054	1.56572		5.553	1.203	5.763	0.065
					10.9243	1.57657	10.7102	1.56572		5.556	1.202	5.765	0.064
					10.9291	1.57657	10.7149	1.56572		5.558	1.202	5.768	0.064
					10.9338	1.57657	10.7245	1.56572		5.561	1.202	5.77	0.065
					10.9386	1.57626	10.7292	1.56572		5.563	1.202	5.773	0.065
					10.9434	1.57626	10.734	1.56572		5.566	1.201	5.778	0.064
					10.9529	1.57626	10.7387	1.56572		5.568	1.201	5.78	0.065
					10.9576	1.57626	10.7435	1.56572		5.571	1.201	5.783	0.065
					10.9624	1.57626	10.7483	1.56572		5.573	1.201	5.785	0.065
					10.9672	1.57595	10.753	1.56572		5.576	1.201	5.788	0.065
					10.9719	1.57595	10.7578	1.56572		5.578	1.201	5.79	0.065
					10.9767	1.57595	10.7625	1.56572		5.581	1.2	5.795	0.065
					10.9862	1.57595	10.7673	1.56572		5.583	1.2	5.798	0.065
					10.9909	1.57564	10.7768	1.56572		5.586	1.2	5.801	0.065
					10.9957	1.57564	10.7816	1.56572		5.588	1.2	5.803	0.064
					11.0005	1.57564	10.7863	1.56572		5.591	1.2	5.806	0.065
					11.0052	1.57564	10.7911	1.56572		5.593	1.199	5.808	0.065
					11.01	1.57564	10.7958	1.56572		5.596	1.199	5.813	0.065
					11.0195	1.57533	10.8006	1.56572		5.598	1.199	5.816	0.065
					11.0242	1.57533	10.8101	1.56572		5.601	1.199	5.818	0.065
					11.029	1.57533	10.8149	1.56572		5.604	1.198	5.821	0.065
					11.0338	1.57533	10.8196	1.56572		5.606	1.198	5.823	0.065
					11.0385	1.57533	10.8244	1.56572		5.609	1.198	5.826	0.065
					11.0433	1.57502	10.8291	1.56572		5.611	1.198	5.831	0.065
					11.0528	1.57502	10.8339	1.56572		5.614	1.198	5.833	0.065
					11.0576	1.57502	10.8434	1.56572		5.616	1.197	5.836	0.065
					11.0623	1.57502	10.8482	1.56572		5.619	1.197	5.838	0.065
					11.0718	1.57502	10.8529	1.56572		5.621	1.197	5.841	0.065
					11.0766	1.57471	10.8577	1.56572		5.624	1.197	5.843	0.065
					11.0813	1.57471	10.8625	1.56572		5.626	1.197	5.848	0.065
					11.0861	1.57471	10.8672	1.56572		5.629	1.196	5.851	0.065
					11.0908	1.57471	10.8767	1.56572		5.631	1.196	5.854	0.065
					11.0956	1.57471	10.8815	1.56572		5.634	1.196	5.856	0.065
					11.1051	1.5744	10.8862	1.56572		5.636	1.195	5.859	0.065
					11.1099	1.5744	10.891	1.56572		5.639	1.196	5.861	0.065
					11.1146	1.5744	10.8957	1.56572		5.641	1.195	5.866	0.065
					11.1194	1.5744	10.9005	1.56572		5.644	1.195	5.869	0.065
					11.1242	1.5744	10.9053	1.56572		5.646	1.195	5.871	0.065
[truncated: 119,796 more rows]

## Sheet: Fig 2c
Specific capacity (mAh g-1)	Potential (V vs. Li+/Li)	Specific capacity (mAh g-1)	Potential (V vs. Li+/Li)	Specific capacity (mAh g-1)	Potential (V vs. Li+/Li)	Specific capacity (mAh g-1)	Potential (V vs. Li+/Li)	Specific capacity (mAh g-1)	Potential (V vs. Li+/Li)	Specific capacity (mAh g-1)	Potential (V vs. Li+/Li)	Specific capacity (mAh g-1)	Potential (V vs. Li+/Li)	Specific capacity (mAh g-1)	Potential (V vs. Li+/Li)	Specific capacity (mAh g-1)	Potential (V vs. Li+/Li)	Specific capacity (mAh g-1)	Potential (V vs. Li+/Li)	Specific capacity (mAh g-1)	Potential (V vs. Li+/Li)	Specific capacity (mAh g-1)	Potential (V vs. Li+/Li)	Specific capacity (mAh g-1)	Potential (V vs. Li+/Li)	Specific capacity (mAh g-1)	Potential (V vs. Li+/Li)	Specific capacity (mAh g-1)	Potential (V vs. Li+/Li)	Specific capacity (mAh g-1)	Potential (V vs. Li+/Li)
0	2.9982	0	0.0105	0	2.9898	0	0.0133	0	2.9699	0	0.0186	0	2.964	0	0.0297	0	2.8593	0	0.0598	0	2.7489	0	0.1078	0	2.6432	0	0.186	0	2.2098	0	0.3726
0	2.9879	1.76	0.0207	0	2.9675	0.92	0.0235	0.02	2.9389	0.11	0.0288	0.02	2.9479	0.13	0.0399	0.06	2.8292	0.11	0.0713	0.11	2.703	0.17	0.1199	0.22	2.5796	0.33	0.2055	0.56	2.1217	0.56	0.3859
0	2.9768	3.95	0.031	0.01	2.9551	3.09	0.0337	0.02	2.9179	1.72	0.039	0.03	2.9141	1.31	0.0499	0.08	2.7672	0.55	0.0815	0.17	2.6106	0.33	0.1305	0.33	2.4544	0.44	0.217	0.83	1.945	0.83	0.412
0.01	2.9659	6.11	0.0412	0.01	2.9436	5.21	0.0437	0.03	2.8996	3.7	0.0492	0.04	2.8726	2.98	0.0601	0.11	2.7095	1.47	0.0917	0.22	2.5291	0.72	0.1413	0.44	2.3496	0.67	0.2275	1.11	1.7844	1.11	0.4337
0.01	2.9535	8.17	0.0514	0.01	2.9334	7.27	0.0539	0.03	2.8834	5.61	0.0592	0.06	2.8466	4.66	0.0703	0.14	2.6633	2.63	0.1019	0.28	2.4671	1.33	0.1515	0.56	2.273	1.11	0.2399	1.39	1.6465	1.39	0.4501
0.01	2.943	10.06	0.0616	0.02	2.912	9.32	0.0641	0.04	2.8686	7.52	0.0694	0.07	2.8233	6.38	0.0806	0.17	2.6243	3.85	0.1119	0.33	2.4166	2.11	0.1618	0.67	2.211	1.56	0.2517	1.67	1.5184	1.67	0.464
0.02	2.9318	11.89	0.0716	0.02	2.8955	11.27	0.0744	0.04	2.8506	9.3	0.0796	0.08	2.8022	8.04	0.0908	0.19	2.5899	5.16	0.1221	0.39	2.3738	3	0.1723	0.78	2.1561	2.11	0.2625	1.94	1.405	1.94	0.4765
0.02	2.9203	13.72	0.0818	0.03	2.8831	13.15	0.0846	0.05	2.8376	11.08	0.0899	0.09	2.7833	9.66	0.101	0.22	2.5592	6.49	0.1323	0.44	2.3366	4	0.1829	0.89	2.1062	2.67	0.2725	2.22	1.3098	2.22	0.4879
0.02	2.9089	15.48	0.092	0.03	2.8673	14.9	0.0948	0.05	2.8261	12.81	0.1001	0.1	2.7656	11.18	0.1112	0.25	2.5319	7.79	0.1426	0.5	2.3034	4.94	0.1934	1	2.06	3.33	0.2842	2.5	1.2093	2.5	0.4991
0.03	2.8986	17.21	0.1023	0.04	2.8549	16.67	0.105	0.06	2.8149	14.49	0.1103	0.11	2.7489	12.69	0.1212	0.28	2.5071	9.04	0.1528	0.56	2.2631	6.05	0.2039	1.11	2.0157	4	0.2942	2.78	1.1495	3.06	0.5189
0.03	2.8884	18.87	0.1125	0.04	2.8428	18.32	0.115	0.07	2.8041	16.07	0.1205	0.12	2.7334	14.17	0.1314	0.3	2.4838	10.31	0.163	0.61	2.2349	7.05	0.2139	1.22	1.9608	4.67	0.3044	3.06	1.0999	3.33	0.5313
0.04	2.8779	20.56	0.1227	0.05	2.8317	19.99	0.1252	0.08	2.7845	17.6	0.1305	0.13	2.7185	15.63	0.1416	0.33	2.4559	11.56	0.1733	0.67	2.1983	8.05	0.2241	1.33	1.9208	5.44	0.3149	3.33	1.0587	3.89	0.5521
0.04	2.8679	22.28	0.1329	0.06	2.8211	21.62	0.1357	0.09	2.7663	19.17	0.1407	0.14	2.7046	17.07	0.1522	0.36	2.437	12.78	0.1835	0.72	2.1726	9.16	0.2349	1.44	1.8815	6.22	0.3264	3.61	1.0246	4.44	0.5688
0.04	2.8574	23.99	0.1429	0.06	2.8066	23.19	0.1457	0.1	2.7492	20.68	0.1509	0.15	2.6915	18.47	0.1624	0.39	2.4193	13.94	0.1937	0.78	2.1561	10.16	0.2449	1.55	1.8424	7	0.3366	3.89	0.996	5	0.5828
0.05	2.8466	25.77	0.1531	0.07	2.7954	24.83	0.1559	0.11	2.7334	22.1	0.1609	0.17	2.6788	19.87	0.1726	0.42	2.4026	15.14	0.2039	0.83	2.132	11.16	0.2551	1.67	1.8036	7.78	0.3472	4.17	0.9725	5.56	0.5986
0.06	2.8363	27.78	0.1633	0.08	2.7824	26.49	0.1661	0.12	2.7157	23.61	0.1711	0.18	2.6667	21.21	0.1826	0.44	2.3865	16.3	0.2139	0.89	2.109	12.21	0.2656	1.78	1.7652	8.67	0.3586	4.44	0.9533	6.11	0.6141
0.06	2.8258	29.95	0.1733	0.09	2.7697	28.23	0.1764	0.13	2.7018	25.13	0.1813	0.19	2.6515	22.6	0.1928	0.47	2.3713	17.47	0.2241	0.94	2.0864	13.21	0.2762	1.89	1.7268	9.44	0.3692	4.72	0.9368	6.67	0.629
0.07	2.8149	32.46	0.1835	0.09	2.7579	30.01	0.1866	0.14	2.6884	26.7	0.1915	0.2	2.6407	23.99	0.203	0.5	2.3567	18.68	0.2346	1	2.0644	14.26	0.2867	2	1.6896	10.33	0.381	5	0.9229	7.22	0.6442
0.07	2.8044	35.13	0.1937	0.1	2.7464	31.98	0.1968	0.15	2.6736	28.28	0.2018	0.21	2.6298	25.45	0.2132	0.53	2.3428	19.82	0.2446	1.05	2.0436	15.32	0.2973	2.11	1.6527	11.22	0.3924	5.28	0.9108	7.78	0.6612
0.08	2.7942	37.94	0.2039	0.11	2.7346	34.16	0.207	0.16	2.6633	29.98	0.212	0.22	2.6196	26.89	0.2232	0.55	2.3291	21.01	0.2548	1.11	2.0225	16.32	0.3075	2.22	1.617	12	0.4027	5.56	0.9002	8.33	0.6758
0.09	2.7842	40.59	0.2139	0.12	2.7244	36.43	0.217	0.18	2.6515	31.79	0.2222	0.24	2.6004	28.45	0.2334	0.58	2.3161	22.21	0.265	1.17	2.0024	17.32	0.318	2.33	1.5826	12.78	0.4135	6.11	0.8792	8.89	0.6904
0.1	2.7734	43.13	0.2241	0.13	2.7114	38.81	0.2272	0.19	2.6407	33.65	0.2322	0.27	2.5821	30.01	0.2436	0.61	2.3031	23.45	0.2752	1.22	1.9819	18.32	0.3283	2.44	1.5497	13.66	0.4247	6.67	0.8643	9.44	0.7046
0.1	2.7628	45.43	0.2346	0.14	2.6984	41.3	0.2374	0.2	2.628	35.63	0.2424	0.29	2.5654	31.67	0.2539	0.64	2.2904	24.59	0.2852	1.28	1.9618	19.31	0.3385	2.55	1.5187	14.55	0.4361	7.22	0.8513	10	0.7183
0.11	2.7526	47.45	0.2446	0.15	2.6863	43.67	0.2477	0.21	2.6178	37.61	0.2526	0.31	2.5492	33.38	0.2641	0.67	2.278	25.86	0.2954	1.33	1.9416	20.31	0.3487	2.67	1.4809	15.33	0.4467	7.78	0.8395	10.56	0.7325
0.12	2.7421	49.3	0.2548	0.16	2.6751	45.9	0.2579	0.23	2.6032	39.65	0.2628	0.33	2.5316	35.11	0.2743	0.69	2.2619	27.11	0.3056	1.39	1.9215	21.31	0.3593	2.78	1.4552	16.11	0.4569	8.33	0.8271	11.11	0.7486
0.13	2.7315	50.98	0.265	0.17	2.6624	47.89	0.2681	0.24	2.5895	41.58	0.2728	0.35	2.5173	36.8	0.2845	0.72	2.2501	28.33	0.3156	1.44	1.8948	22.31	0.3695	2.89	1.4313	16.89	0.4675	8.89	0.8169	11.67	0.7626
0.14	2.7213	52.55	0.2752	0.19	2.6503	49.81	0.2783	0.26	2.5762	43.48	0.283	0.38	2.5037	38.45	0.2945	0.75	2.2383	29.58	0.3258	1.5	1.8746	23.31	0.3803	3	1.409	17.66	0.4783	9.44	0.8057	12.22	0.7762
0.15	2.7111	53.92	0.2852	0.2	2.6382	51.52	0.2883	0.27	2.562	45.23	0.2932	0.4	2.491	40.09	0.3047	0.78	2.2268	30.83	0.336	1.55	1.8548	24.31	0.3903	3.11	1.3888	18.44	0.4885	10.28	0.7939	12.78	0.7899
0.16	2.7008	55.29	0.2954	0.21	2.6264	53.19	0.2985	0.29	2.5502	46.96	0.3035	0.42	2.4786	41.7	0.3149	0.8	2.215	32.07	0.3462	1.61	1.8346	25.31	0.4008	3.22	1.3696	19.22	0.4994	11.11	0.7812	13.33	0.8035
0.17	2.6906	56.62	0.3056	0.23	2.6147	54.72	0.3087	0.31	2.5387	48.59	0.3137	0.44	2.4671	43.2	0.3252	0.83	2.2042	33.29	0.3562	1.67	1.8151	26.25	0.411	3.33	1.3467	20	0.5099	11.94	0.7691	13.89	0.8169
0.18	2.6801	57.88	0.3156	0.24	2.6038	56.18	0.3187	0.32	2.5279	50.15	0.3239	0.46	2.4556	44.69	0.3354	0.86	2.1933	34.49	0.3664	1.72	1.7959	27.25	0.4213	3.44	1.3309	20.77	0.5208	12.78	0.7573	14.44	0.8305
0.2	2.6698	59.09	0.3258	0.25	2.593	57.63	0.3289	0.34	2.5164	51.6	0.3342	0.49	2.4432	46.13	0.3456	0.89	2.1822	35.68	0.3766	1.78	1.7767	28.25	0.4321	3.55	1.3113	21.55	0.5313	13.61	0.7449	15	0.8463
0.21	2.6596	60.29	0.336	0.27	2.583	59.01	0.3391	0.36	2.5062	53.04	0.3444	0.51	2.4308	47.54	0.3559	0.91	2.1716	36.9	0.3869	1.83	1.7578	29.19	0.4423	3.78	1.2934	22.33	0.5425	14.44	0.7341	15.56	0.8593
0.22	2.6494	61.5	0.3462	0.28	2.5716	60.36	0.3493	0.37	2.4962	54.44	0.3546	0.54	2.4175	48.86	0.3664	0.94	2.1611	38.06	0.3971	1.89	1.7392	30.14	0.4523	3.89	1.2813	23.11	0.553	15.28	0.7232	16.11	0.8727
0.24	2.6385	62.64	0.3562	0.3	2.5601	61.58	0.3593	0.4	2.4841	55.8	0.3648	0.57	2.4032	50.18	0.3766	0.97	2.1475	39.23	0.4076	1.94	1.7209	31.08	0.4625	4	1.2698	23.89	0.5642	16.11	0.713	16.67	0.886
0.25	2.6283	63.75	0.3664	0.32	2.5492	62.88	0.3695	0.42	2.4714	57.03	0.3748	0.61	2.3893	51.46	0.3869	1	2.1372	40.39	0.4179	2	1.7026	32.02	0.4727	4.11	1.2589	24.66	0.5753	16.94	0.7028	17.22	0.8987
0.26	2.6178	64.89	0.3766	0.33	2.539	64.13	0.3797	0.44	2.4603	58.31	0.385	0.63	2.379	52.7	0.3971	1.03	2.1236	41.5	0.4281	2.05	1.6849	32.91	0.4827	4.22	1.2487	25.44	0.5859	17.78	0.6916	17.78	0.912
0.28	2.6078	66.01	0.3869	0.35	2.5279	65.36	0.39	0.46	2.4472	59.56	0.3952	0.66	2.366	53.93	0.4076	1.08	2.1106	42.61	0.4383	2.11	1.6679	33.86	0.4932	4.33	1.236	26.22	0.597	18.89	0.6786	18.33	0.9269
0.29	2.5973	67.11	0.3971	0.37	2.5167	66.53	0.4002	0.49	2.4364	60.79	0.4055	0.7	2.3533	55.11	0.4179	1.11	2.0975	43.69	0.4489	2.16	1.6458	34.74	0.5034	4.55	1.2189	27	0.6082	20	0.6656	18.89	0.9396
0.31	2.5871	68.21	0.4076	0.39	2.5062	67.72	0.4104	0.51	2.4255	61.94	0.4157	0.73	2.3406	56.28	0.4281	1.16	2.0786	44.77	0.4591	2.22	1.63	35.69	0.514	4.78	1.2034	27.77	0.6187	21.11	0.6519	19.44	0.9545
0.33	2.5771	69.28	0.4179	0.41	2.4959	68.89	0.4206	0.54	2.4131	63.12	0.4259	0.76	2.3285	57.43	0.4383	1.22	2.0597	45.82	0.4693	2.28	1.6148	36.58	0.5242	5	1.1898	28.44	0.6287	22.22	0.6389	20	0.965
0.34	2.5669	70.36	0.4281	0.43	2.4848	70.01	0.4306	0.57	2.4007	64.29	0.4361	0.8	2.3149	58.55	0.4489	1.28	2.0408	46.85	0.4796	2.33	1.6	37.52	0.5347	5.22	1.1774	29.22	0.6398	23.33	0.6268	20.56	0.9774
0.36	2.5567	71.42	0.4383	0.45	2.4745	71.12	0.4408	0.59	2.3893	65.4	0.4461	0.83	2.3031	59.66	0.4591	1.33	2.0219	47.85	0.4898	2.39	1.586	38.41	0.5453	5.44	1.1662	29.88	0.6498	24.17	0.616	21.11	0.9895
0.38	2.5465	72.48	0.4489	0.48	2.4634	72.26	0.451	0.62	2.3781	66.52	0.4563	0.86	2.2916	60.76	0.4693	1.39	2.003	48.87	0.5003	2.44	1.573	39.29	0.5558	5.77	1.1501	30.66	0.6606	25.28	0.6036	21.67	1.0019
0.4	2.5365	73.53	0.4591	0.5	2.4528	73.38	0.4613	0.65	2.3666	67.6	0.4665	0.9	2.2798	61.84	0.4796	1.44	1.9807	49.87	0.5106	2.5	1.5603	40.18	0.5664	6.11	1.1377	31.44	0.6724	26.39	0.5908	22.22	1.0156
0.42	2.5263	74.56	0.4693	0.52	2.442	74.48	0.4715	0.68	2.3555	68.67	0.4765	0.93	2.2671	62.88	0.4898	1.5	1.9618	50.87	0.5208	2.55	1.5485	41.07	0.5766	6.44	1.1269	32.22	0.6832	27.5	0.5788	22.78	1.0274
0.44	2.5161	75.59	0.4796	0.55	2.4311	75.55	0.4817	0.7	2.3449	69.75	0.4867	0.96	2.2557	63.93	0.5	1.55	1.9425	51.84	0.531	2.61	1.5373	41.96	0.5871	6.89	1.1142	32.88	0.6932	28.61	0.5648	23.33	1.0388
0.46	2.5058	76.58	0.4898	0.58	2.4203	76.63	0.492	0.73	2.3338	70.83	0.4969	0.99	2.2448	64.96	0.5102	1.61	1.9236	52.78	0.5412	2.66	1.5262	42.79	0.5974	7.33	1.103	33.66	0.7046	29.72	0.5521	23.89	1.0506
0.48	2.4956	77.59	0.5	0.6	2.4094	77.72	0.5022	0.76	2.3226	71.87	0.5071	1.03	2.234	65.95	0.5202	1.66	1.905	53.73	0.5512	2.72	1.5159	43.68	0.6082	7.88	1.0918	34.44	0.7161	30.83	0.5394	24.44	1.0618
0.5	2.4854	78.61	0.5102	0.63	2.3983	78.78	0.5124	0.79	2.3105	72.89	0.5171	1.06	2.2219	66.97	0.5304	1.72	1.8867	54.67	0.5614	2.83	1.4964	44.57	0.6187	8.55	1.0801	35.22	0.7269	31.94	0.5264	25	1.0726
0.53	2.4751	79.57	0.5202	0.66	2.3877	79.84	0.523	0.82	2.2984	73.93	0.5273	1.09	2.2113	67.95	0.5406	1.77	1.8681	55.61	0.5716	2.89	1.4843	45.4	0.629	9.22	1.0695	35.88	0.7372	32.78	0.5155	25.56	1.0841
0.55	2.4649	80.57	0.5304	0.68	2.3775	80.9	0.5332	0.86	2.286	74.98	0.5375	1.13	2.1992	68.95	0.5509	1.8	1.856	56.53	0.5819	3	1.4679	46.23	0.6395	10	1.0593	36.66	0.748	33.89	0.5022	26.11	1.0965
0.57	2.4547	81.52	0.5406	0.71	2.3673	81.95	0.5434	0.89	2.2739	75.98	0.5478	1.17	2.1868	69.93	0.5611	1.86	1.8381	57.44	0.5921	3.11	1.4524	47.06	0.6498	10.88	1.0475	37.33	0.7589	34.72	0.492	26.67	1.1073
0.6	2.4445	82.5	0.5509	0.74	2.357	82.98	0.5536	0.92	2.2625	77	0.558	1.2	2.1766	70.92	0.5713	1.91	1.8201	58.36	0.6023	3.22	1.4388	47.9	0.66	11.88	1.0363	38.11	0.7697	35.56	0.482	27.22	1.1179
0.62	2.4345	83.47	0.5611	0.77	2.3468	83.98	0.5639	0.95	2.2522	78.01	0.5682	1.24	2.1651	71.85	0.5815	1.97	1.8027	59.27	0.6125	3.33	1.4257	48.73	0.6702	12.88	1.0255	38.88	0.7812	36.39	0.4706	27.78	1.1281
0.65	2.4243	84.44	0.5713	0.8	2.3363	85	0.5741	0.98	2.2408	79	0.5784	1.28	2.1521	72.8	0.5915	2.02	1.7847	60.1	0.6225	3.44	1.4143	49.56	0.6811	13.88	1.0153	39.66	0.7921	37.22	0.4603	28.33	1.1383
0.67	2.4141	85.37	0.5815	0.83	2.3257	86.02	0.5843	1.02	2.229	79.97	0.5887	1.33	2.1388	73.75	0.6017	2.08	1.7674	61.02	0.6327	3.55	1.4031	50.39	0.6916	14.88	1.0047	40.44	0.8038	38.06	0.4495	28.89	1.1489
0.7	2.4038	86.3	0.5915	0.85	2.3155	87	0.5943	1.05	2.2178	80.96	0.5989	1.37	2.1245	74.7	0.6119	2.13	1.7506	61.9	0.6429	3.66	1.3913	51.23	0.7021	15.99	0.9939	41.22	0.8147	38.89	0.4377	29.44	1.1607
0.73	2.3936	87.26	0.6017	0.88	2.3049	88	0.6045	1.08	2.2067	81.95	0.6091	1.42	2.1115	75.62	0.6222	2.16	1.7398	62.76	0.6529	3.77	1.3802	52	0.7121	17.1	0.9833	41.99	0.8258	39.72	0.4256	30.28	1.1755
0.75	2.3834	88.23	0.6119	0.91	2.2944	88.97	0.6147	1.12	2.1961	82.9	0.6191	1.46	2.0982	76.56	0.6324	2.22	1.7237	63.62	0.6631	3.94	1.3687	52.84	0.7226	18.21	0.9731	42.77	0.837	40.83	0.4126	30.83	1.1855
0.78	2.3732	89.18	0.6222	0.94	2.2842	90	0.625	1.15	2.1853	83.89	0.6293	1.5	2.0851	77.51	0.6426	2.27	1.7085	64.51	0.6733	4.11	1.3569	53.67	0.7331	19.32	0.9626	43.44	0.8472	41.67	0.402	31.67	1.2003
0.81	2.3632	90.16	0.6324	0.97	2.2739	91.02	0.6352	1.18	2.1744	84.85	0.6395	1.54	2.074	78.46	0.6529	2.33	1.6939	65.37	0.6835	4.27	1.3461	54.5	0.7437	20.43	0.9523	44.22	0.8575	42.5	0.3909	32.22	1.2103
0.83	2.353	91.17	0.6426	1	2.2637	92.07	0.6454	1.22	2.1642	85.83	0.6498	1.58	2.0613	79.38	0.6631	2.38	1.6799	66.23	0.6935	4.44	1.3349	55.33	0.7542	21.66	0.9415	44.99	0.8686	43.33	0.3788	33.06	1.2248
0.86	2.3428	92.2	0.6529	1.03	2.2535	93.09	0.6556	1.25	2.1533	86.84	0.66	1.61	2.051	80.34	0.6733	2.44	1.6666	67.09	0.704	4.66	1.3231	56.17	0.7648	22.77	0.9312	45.77	0.8792	44.17	0.3676	33.61	1.2363
0.89	2.3328	93.23	0.6631	1.07	2.2429	94.14	0.6656	1.28	2.1431	87.86	0.6702	1.66	2.0368	81.31	0.6835	2.5	1.652	68	0.7142	4.88	1.312	57	0.775	23.99	0.9204	46.55	0.89	45	0.3568	34.44	1.2527
0.92	2.3226	94.34	0.6733	1.1	2.2327	95.26	0.6758	1.31	2.1323	88.88	0.6804	1.7	2.0234	82.27	0.6935	2.55	1.6381	68.86	0.7242	5.16	1.2992	57.83	0.7852	25.21	0.9095	47.44	0.9024	45.83	0.3459	35	1.2627
0.94	2.3124	95.47	0.6835	1.13	2.2222	96.42	0.686	1.35	2.1223	89.91	0.6904	1.74	2.0123	83.28	0.704	2.63	1.6235	69.78	0.7344	5.44	1.2881	58.61	0.7952	26.43	0.8987	48.33	0.9139	46.67	0.3351	35.83	1.276
0.97	2.3022	96.62	0.6935	1.16	2.2116	97.57	0.6963	1.38	2.1115	91.02	0.7006	1.78	2.0002	84.32	0.7142	2.69	1.6133	70.69	0.7446	5.77	1.2763	59.5	0.8057	27.65	0.8875	49.1	0.9241	47.5	0.3233	36.39	1.2862
1	2.2922	97.86	0.704	1.19	2.2014	98.79	0.7065	1.42	2.0997	92.15	0.7108	1.81	1.9893	85.36	0.7242	2.77	1.599	71.58	0.7548	6.11	1.2655	60.39	0.8162	28.87	0.8773	49.88	0.9343	48.33	0.3128	37.22	1.3033
1.03	2.282	99.13	0.7142	1.22	2.1912	100.08	0.7167	1.45	2.0892	93.3	0.7211	1.86	1.9766	86.46	0.7344	2.86	1.5857	72.52	0.7648	6.49	1.2543	61.22	0.8262	30.1	0.8665	50.66	0.9446	49.17	0.3028	37.78	1.3141
1.06	2.2718	100.43	0.7242	1.26	2.1812	101.41	0.7269	1.48	2.0789	94.52	0.7313	1.9	1.9636	87.59	0.7446	2.94	1.5724	73.46	0.775	6.88	1.2441	62.11	0.8367	31.21	0.8562	51.55	0.9554	50	0.2923	38.33	1.3247
1.09	2.2615	101.8	0.7344	1.29	2.1704	102.7	0.7369	1.52	2.0684	95.78	0.7415	1.95	1.9506	88.72	0.7548	3.02	1.5612	74.46	0.7852	7.33	1.2338	62.99	0.8472	32.32	0.846	52.33	0.9654	50.83	0.2811	38.89	1.3358
1.12	2.2513	103.21	0.7446	1.33	2.1599	104.13	0.7471	1.55	2.0582	97.09	0.7517	1.98	1.9404	89.88	0.7648	3.1	1.551	75.4	0.7952	7.83	1.2236	63.94	0.8575	33.54	0.8351	53.21	0.9765	51.94	0.2681	39.44	1.3473
1.14	2.2411	104.59	0.7548	1.36	2.1493	105.58	0.7573	1.58	2.0476	98.35	0.7617	2.02	1.9283	91.13	0.775	3.22	1.5386	76.43	0.8054	8.38	1.2131	64.88	0.8677	34.65	0.8249	54.1	0.9877	53.06	0.256	40	1.3591
1.17	2.2309	105.97	0.7648	1.4	2.1385	107.06	0.7676	1.62	2.0374	99.71	0.7719	2.07	1.9156	92.39	0.7852	3.33	1.5262	77.51	0.8156	8.99	1.2031	65.83	0.8785	35.76	0.8141	54.99	0.9985	54.17	0.2427	40.56	1.3712
1.2	2.2209	107.34	0.775	1.43	2.1285	108.5	0.7781	1.65	2.0272	101.1	0.7821	2.1	1.9056	93.59	0.7952	3.44	1.5159	78.59	0.8258	9.71	1.1923	66.77	0.8885	36.87	0.8038	55.88	1.0097	55.28	0.23	41.11	1.3857
1.23	2.2107	108.6	0.7852	1.46	2.118	109.89	0.7883	1.68	2.0169	102.45	0.7921	2.14	1.8932	94.9	0.8054	3.58	1.5045	79.62	0.8358	10.49	1.1821	67.77	0.899	37.98	0.793	56.77	1.0205	56.39	0.2194	41.67	1.3991
1.27	2.2005	109.67	0.7952	1.5	2.1078	111.14	0.7983	1.72	2.0055	103.79	0.8023	2.19	1.8812	96.16	0.8156	3.71	1.4927	80.73	0.846	11.32	1.1715	68.77	0.9102	39.09	0.7821	57.66	1.0311	57.5	0.2083	42.22	1.4133
1.3	2.1902	110.67	0.8054	1.53	2.0972	112.31	0.8085	1.75	1.9952	105	0.8125	2.23	1.8694	97.37	0.8258	3.88	1.4815	81.84	0.8562	12.27	1.161	69.77	0.9207	40.09	0.7716	58.55	1.0425	58.61	0.1968	42.78	1.4276
1.33	2.18	111.54	0.8156	1.57	2.0867	113.34	0.8187	1.79	1.9841	106.17	0.8227	2.27	1.8591	98.46	0.8358	4.05	1.471	82.92	0.8665	13.26	1.1507	70.77	0.9312	41.2	0.7607	59.32	1.0528	59.72	0.186	43.33	1.4431
1.36	2.1698	112.32	0.8258	1.6	2.0762	114.22	0.8289	1.83	1.9738	107.19	0.8327	2.31	1.8461	99.53	0.846	4.24	1.4598	84	0.877	14.26	1.1402	71.71	0.9412	42.2	0.7505	60.21	1.0636	60.83	0.1757	43.89	1.4595
1.39	2.1595	112.98	0.8358	1.63	2.0662	115.01	0.8389	1.86	1.963	108.14	0.8429	2.35	1.835	100.5	0.8562	4.46	1.4487	85.05	0.8872	15.32	1.13	72.65	0.9517	43.2	0.7397	60.99	1.0739	61.94	0.1649	44.44	1.4803
1.43	2.1493	113.63	0.846	1.67	2.056	115.75	0.8491	1.9	1.9512	108.97	0.8531	2.4	1.8235	101.4	0.8665	4.71	1.4372	86.05	0.8975	16.37	1.1197	73.6	0.9623	44.2	0.7291	61.66	1.0841	63.33	0.1528	45	1.4989
1.46	2.1391	114.24	0.8562	1.71	2.0452	116.43	0.8593	1.94	1.9404	109.74	0.8634	2.44	1.8114	102.23	0.877	4.96	1.427	86.99	0.9077	17.48	1.1095	74.48	0.9725	45.2	0.7186	62.55	1.0953	64.72	0.1407	45.56	1.5194
1.5	2.1289	114.84	0.8665	1.74	2.0352	117.06	0.8696	1.97	1.9301	110.45	0.8736	2.49	1.7999	102.98	0.8872	5.24	1.4167	87.85	0.9179	18.65	1.099	75.37	0.9827	46.09	0.7077	63.32	1.1061	66.11	0.128	45.83	1.5299
1.53	2.1189	115.41	0.877	1.78	2.025	117.68	0.8798	2.01	1.9199	111.11	0.8838	2.53	1.7891	103.68	0.8975	5.54	1.4065	88.71	0.9281	19.76	1.089	76.21	0.9933	47.09	0.6972	63.99	1.1166	67.5	0.1168	46.11	1.5407
1.57	2.1084	115.97	0.8872	1.82	2.0145	118.28	0.89	2.05	1.9084	111.7	0.894	2.58	1.7776	104.33	0.9077	5.9	1.395	89.52	0.9384	20.92	1.0785	76.98	1.0035	48.09	0.686	64.66	1.1266	68.89	0.1057	46.39	1.5525
1.6	2.0982	116.53	0.8975	1.86	2.0039	118.87	0.9002	2.09	1.8979	112.28	0.904	2.62	1.7671	104.94	0.9179	6.29	1.3845	90.29	0.9486	22.09	1.0683	77.76	1.014	48.98	0.6758	65.32	1.1377	70	0.0954	46.67	1.564
1.64	2.0882	117.07	0.9077	1.89	1.9937	119.4	0.9102	2.13	1.8864	112.87	0.9142	2.66	1.7571	105.52	0.9281	6.71	1.374	91.01	0.9595	23.31	1.0577	78.54	1.0252	49.86	0.6653	65.99	1.1489	71.39	0.0849	46.94	1.5761
1.68	2.078	117.6	0.9179	1.93	1.9835	119.98	0.9204	2.17	1.8759	113.44	0.9244	2.72	1.7447	106.09	0.9381	7.15	1.3634	91.68	0.9697	24.48	1.0472	79.26	1.0357	50.75	0.6553	66.66	1.1607	72.78	0.074	47.22	1.5891
1.72	2.0678	118.14	0.9281	1.97	1.9729	120.54	0.9306	2.21	1.8647	113.97	0.9347	2.77	1.7336	106.65	0.9483	7.65	1.3529	92.34	0.9799	25.7	1.0367	79.92	1.0463	51.64	0.6448	67.32	1.1728	74.17	0.0629	47.5	1.6021
1.75	2.0576	118.66	0.9381	2.01	1.9627	121.09	0.9406	2.24	1.8542	114.52	0.9449	2.83	1.7234	107.18	0.9585	8.18	1.3423	92.95	0.9902	26.86	1.0264	80.59	1.0568	52.64	0.6333	67.77	1.183	75.56	0.0523	47.78	1.6155
1.79	2.0476	119.2	0.9483	2.05	1.9525	121.64	0.9511	2.28	1.8439	115.07	0.9551	2.89	1.7128	107.69	0.9685	8.76	1.3321	93.53	1.0007	28.03	1.0159	81.2	1.068	53.53	0.6228	68.43	1.1954	76.94	0.0412	48.06	1.6344
1.83	2.0374	119.73	0.9585	2.09	1.9422	122.2	0.9613	2.32	1.8334	115.6	0.9654	2.95	1.7004	108.21	0.9787	9.37	1.3213	94.12	1.0112	29.19	1.0053	81.81	1.0785	54.42	0.6122	68.99	1.2072	78.61	0.0294	48.33	1.6483
1.88	2.0272	120.23	0.9685	2.13	1.9317	122.74	0.9716	2.36	1.8232	116.12	0.9756	3.03	1.6896	108.73	0.9892	10.01	1.3113	94.64	1.0212	30.36	0.9948	82.37	1.089	55.42	0.6011	69.54	1.2193	80	0.0192	48.61	1.6632
1.92	2.0172	120.76	0.9787	2.17	1.9211	123.28	0.9818	2.4	1.812	116.64	0.9858	3.11	1.679	109.25	0.9995	10.73	1.3011	95.17	1.0314	31.47	0.9846	82.92	1.1005	56.31	0.5905	69.99	1.2301	81.39	0.0089	48.89	1.6784
1.96	2.007	121.28	0.9889	2.21	1.9109	123.8	0.992	2.45	1.8015	117.16	0.996	3.18	1.6685	109.72	1.0097	11.5	1.2909	95.67	1.0416	32.58	0.974	83.48	1.1114	57.19	0.5803	70.43	1.241			49.17	1.6936
2	1.9968	121.81	0.9991	2.25	1.9007	124.32	1.0022	2.49	1.7909	117.66	1.006	3.27	1.6582	110.21	1.0199	12.34	1.2806	96.17	1.0522	33.63	0.9638	83.98	1.1225	58.19	0.5691	70.88	1.2524			49.44	1.7094
2.05	1.9866	122.29	1.0091	2.29	1.8905	124.83	1.0122	2.54	1.7798	118.16	1.0162	3.37	1.6477	110.7	1.0301	13.17	1.2704	96.64	1.0624	34.69	0.9533	84.42	1.1331	59.19	0.558	71.32	1.2655			49.72	1.7308
2.09	1.9766	122.8	1.0193	2.33	1.8802	125.34	1.0224	2.59	1.7695	118.64	1.0264	3.48	1.6372	111.15	1.0401	14.11	1.2602	97.11	1.0726	35.74	0.943	84.92	1.1442	60.19	0.5468	71.76	1.2779			50	1.7472
2.13	1.9664	123.3	1.0295	2.37	1.8697	125.85	1.0326	2.64	1.7593	119.14	1.0367	3.59	1.6272	111.6	1.0503	15.11	1.25	97.55	1.0832	36.8	0.9319	85.36	1.1551	61.19	0.5366	72.21	1.2912			50.28	1.7637
2.18	1.9562	123.8	1.0398	2.42	1.8588	126.33	1.0429	2.7	1.7485	119.62	1.0469	3.74	1.6167	112.06	1.0605	16.13	1.24	98	1.0934	37.8	0.9216	85.75	1.1653	62.19	0.5254	72.54	1.3014			50.56	1.7748
2.23	1.9459	124.29	1.05	2.46	1.8483	126.83	1.0531	2.76	1.7382	120.09	1.0571	3.89	1.6065	112.52	1.0708	17.22	1.2298	98.44	1.1042	38.8	0.9114	86.14	1.1755	63.19	0.5152	72.88	1.3138			50.83	1.7916
2.28	1.9357	124.78	1.0602	2.51	1.8377	127.31	1.0633	2.83	1.7268	120.56	1.0673	4.07	1.5959	112.96	1.081	18.35	1.2196	98.86	1.1145	39.74	0.9012	86.53	1.1858	64.19	0.505	73.21	1.325			51.11	1.808
2.32	1.9255	125.26	1.0704	2.56	1.8269	127.79	1.0735	2.91	1.7165	121	1.0773	4.27	1.5854	113.38	1.0912	19.52	1.2096	99.25	1.125	40.68	0.8903	86.92	1.1972	65.3	0.4941	73.54	1.3368			51.39	1.8247
2.38	1.9153	125.73	1.0804	2.61	1.8167	128.23	1.0835	2.99	1.7063	121.45	1.0875	4.49	1.5752	113.8	1.1015	20.71	1.1994	99.66	1.1356	41.63	0.8798	87.25	1.2075	66.3	0.4836	73.88	1.3523			51.67	1.8418
2.43	1.9053	126.21	1.0909	2.66	1.8067	128.7	1.0937	3.09	1.6961	121.89	1.0977	4.73	1.5652	114.22	1.1117	21.96	1.1889	100.05	1.1458	42.57	0.8692	87.64	1.2189	67.41	0.4734	74.21	1.364			51.94	1.8635
2.48	1.8951	126.68	1.1011	2.71	1.7965	129.15	1.1039	3.18	1.6855	122.3	1.1077	5.02	1.555	114.63	1.1219	23.23	1.1786	100.44	1.1563	43.4	0.859	87.97	1.2295	68.52	0.4628	74.54	1.3774			52.22	1.8802
2.53	1.8849	127.14	1.1111	2.78	1.7863	129.59	1.1139	3.31	1.6753	122.73	1.1179	5.32	1.5448	115.02	1.1321	24.48	1.1684	100.77	1.1666	44.29	0.8485	88.31	1.241	69.63	0.4523	74.88	1.3916			52.5	1.8967
2.59	1.8746	127.6	1.1213	2.84	1.7757	130.02	1.1241	3.44	1.6651	123.15	1.1281	5.66	1.5345	115.41	1.1421	25.75	1.1582	101.16	1.1774	45.18	0.8376	88.64	1.2521	70.74	0.4417	75.21	1.4065			52.78	1.9131
2.65	1.8644	128.06	1.1315	2.91	1.7655	130.45	1.1343	3.59	1.6551	123.56	1.1383	6.04	1.5243	115.79	1.1523	26.97	1.148	101.52	1.1883	46.01	0.8274	88.92	1.2624	71.96	0.4312	75.54	1.4214			53.06	1.9295
2.72	1.8542	128.5	1.1418	3	1.7553	130.88	1.1445	3.77	1.6446	123.95	1.1486	6.43	1.5141	116.17	1.1625	28.14	1.138	101.85	1.1988	46.84	0.8172	89.19	1.2726	73.19	0.4203	75.76	1.4335			53.33	1.9453
2.78	1.8439	128.95	1.152	3.09	1.7451	131.29	1.1545	3.97	1.6344	124.36	1.1588	6.89	1.5035	116.54	1.1728	29.39	1.1278	102.18	1.2093	47.62	0.8069	89.47	1.2828	74.41	0.4095	75.99	1.4437			53.61	1.9614
2.85	1.8337	129.4	1.1622	3.19	1.7351	131.71	1.165	4.2	1.6241	124.75	1.169	7.35	1.4933	116.89	1.183	30.55	1.1176	102.52	1.2199	48.45	0.7964	89.75	1.2943	75.63	0.3986	76.21	1.4546			53.89	1.9769
2.92	1.8235	129.84	1.1724	3.3	1.7249	132.11	1.1752	4.46	1.6139	125.12	1.179	7.86	1.4831	117.24	1.1932	31.74	1.1073	102.82	1.2301	49.23	0.7862	90.03	1.3054	76.85	0.3881	76.43	1.4654			54.17	1.9924
3	1.8133	130.25	1.1824	3.44	1.7147	132.5	1.1852	4.75	1.6037	125.49	1.1892	8.39	1.4729	117.58	1.2034	32.85	1.0971	103.13	1.241	50.01	0.7759	90.25	1.3154	78.07	0.3779	76.65	1.476			54.44	2.0076
3.09	1.8033	130.68	1.1926	3.59	1.7047	132.89	1.1954	5.07	1.5935	125.86	1.1994	8.94	1.4629	117.91	1.2134	33.96	1.0869	103.43	1.2518	50.78	0.7654	90.53	1.3268	79.29	0.3676	76.88	1.4868			54.72	2.0228
3.18	1.7931	131.11	1.2028	3.77	1.6942	133.28	1.2056	5.41	1.5835	126.22	1.2096	9.53	1.4527	118.25	1.2236	35.01	1.0766	103.71	1.262	51.56	0.7552	90.8	1.3389	80.52	0.3574	77.1	1.4977			55	2.0371
3.28	1.7829	131.54	1.2131	3.98	1.684	133.66	1.2158	5.81	1.5733	126.57	1.2196	10.18	1.4425	118.57	1.2338	36.04	1.0664	103.99	1.2726	52.34	0.7446	91.08	1.3516	81.74	0.3472	77.32	1.5101			55.28	2.0517
3.4	1.7726	131.95	1.2233	4.22	1.6737	134.04	1.2258	6.23	1.5631	126.91	1.2298	10.88	1.4322	118.9	1.2441	37.04	1.0562	104.26	1.2831	53.11	0.7344	91.3	1.3616	82.96	0.3363	77.54	1.5209			55.56	2.0709
3.54	1.7624	132.39	1.2335	4.48	1.6635	134.42	1.236	6.66	1.5531	127.25	1.24	11.61	1.422	119.22	1.2543	38.01	1.046	104.54	1.294	53.89	0.7238	91.58	1.374	84.29	0.3258	77.76	1.5314			55.83	2.0845
3.69	1.7522	132.83	1.2437	4.78	1.6533	134.82	1.2462	7.15	1.5429	127.6	1.25	12.36	1.4118	119.53	1.2645	38.92	1.036	104.82	1.3045	54.67	0.7136	91.8	1.3845	85.62	0.3149	77.99	1.542			56.11	2.0982
3.86	1.742	133.28	1.2537	5.11	1.6431	135.2	1.2562	7.67	1.5327	127.96	1.2602	13.19	1.4015	119.86	1.2751	39.86	1.0258	105.09	1.3157	55.5	0.7031	92.08	1.3969	86.96	0.3041	78.21	1.5525			56.39	2.1112
4.05	1.732	133.76	1.2639	5.47	1.6331	135.62	1.2664	8.23	1.5225	128.32	1.2704	14.05	1.3913	120.19	1.2853	40.75	1.0156	105.37	1.3268	56.33	0.6922	92.36	1.409	88.29	0.2932	78.43	1.5628			56.67	2.1245
4.28	1.7218	134.29	1.2741	5.88	1.6229	136.07	1.2766	8.79	1.5125	128.69	1.2806	14.95	1.3811	120.54	1.2955	41.61	1.005	105.65	1.3371	57.17	0.6814	92.58	1.4192	89.62	0.2827	78.65	1.5745			56.94	2.1375
4.54	1.7116	134.87	1.2841	6.31	1.6127	136.56	1.2868	9.4	1.5023	129.08	1.2906	15.86	1.3709	120.89	1.3061	42.5	0.9948	105.93	1.3476	58.05	0.6708	92.86	1.4313	90.95	0.2721	78.87	1.5845			57.22	2.1499
4.81	1.7016	135.55	1.2943	6.78	1.6024	137.06	1.2968	10.05	1.4921	129.51	1.3008	16.83	1.3609	121.26	1.3163	43.33	0.9846	106.2	1.3578	58.89	0.6606	93.14	1.4425	92.29	0.2616	79.21	1.599			57.5	2.1623
5.13	1.6914	136.36	1.3045	7.29	1.5922	137.67	1.307	10.75	1.4818	129.98	1.311	17.85	1.3507	121.67	1.3265	44.16	0.9743	106.51	1.3681	59.77	0.6498	93.41	1.4549	93.62	0.2511	79.54	1.6133			57.78	2.1744
5.49	1.6812	137.3	1.3147	7.84	1.582	138.39	1.3172	11.51	1.4716	130.5	1.3216	18.94	1.3405	122.12	1.3368	44.94	0.9641	106.81	1.3786	60.66	0.6395	93.75	1.467	94.95	0.2402	79.76	1.6238			58.06	2.1862
5.89	1.671	138.45	1.3247	8.43	1.5718	139.25	1.3275	12.28	1.4614	131.09	1.3318	20.04	1.3302	122.58	1.347	45.77	0.9536	107.15	1.3895	61.61	0.629	94.02	1.4778	96.4	0.2297	79.99	1.6347			58.33	2.1977
6.3	1.661	139.96	1.3349	9.02	1.5615	140.27	1.338	13.14	1.4512	131.79	1.342	21.19	1.32	123.12	1.3572	46.55	0.9433	107.51	1.4003	62.6	0.6184	94.36	1.4893	97.73	0.2191	80.32	1.6462			58.61	2.2088
6.78	1.6508	141.99	1.3451	9.68	1.5513	141.57	1.3482	13.99	1.4412	132.59	1.3523	22.41	1.3098	123.74	1.3674	47.35	0.9331	107.89	1.4109	63.55	0.6082	94.69	1.5001	99.17	0.2086	80.65	1.6586			58.89	2.2203
7.29	1.6406	146.26	1.3554	10.35	1.5411	143.28	1.3585	14.92	1.431	133.53	1.3625	23.68	1.2996	124.43	1.3774	48.1	0.9229	108.28	1.4211	64.6	0.5977	95.02	1.5116	100.62	0.1977	80.99	1.6706			59.17	2.2346
7.85	1.6303	150.53	1.3656	11.05	1.5311	146.16	1.3687	15.85	1.4208	134.74	1.3727	24.97	1.2896	125.23	1.3876	48.85	0.9126	108.73	1.4316	65.6	0.5877	95.41	1.5228	102.06	0.1872	81.32	1.6818			59.44	2.2454
8.45	1.6201	153.13	1.3758	11.8	1.5209	149.45	1.3792	16.85	1.4105	136.4	1.3829	26.32	1.2794	126.25	1.3978	49.62	0.9021	109.2	1.4422	66.71	0.5772	95.8	1.5339	103.5	0.1767	81.65	1.6945			59.72	2.2557
9.06	1.6099	155.23	1.386	12.58	1.5107	152.04	1.3895	17.87	1.4003	138.4	1.3929	27.77	1.2692	127.44	1.4078	50.4	0.8916	109.75	1.4527	67.77	0.567	96.19	1.5442	104.95	0.1664	81.98	1.7051			60	2.2659
9.73	1.5997	156.94	1.396	13.47	1.5004	154.19	1.3997	18.94	1.3901	140.68	1.4031	29.28	1.2589	128.89	1.418	51.12	0.8813	110.33	1.4629	68.93	0.5564	96.58	1.5547	106.39	0.1562	82.32	1.7153			60.28	2.2764
10.41	1.5897	158.6	1.4062	14.42	1.4902	156.08	1.4099	20.03	1.3798	142.72	1.4133	30.81	1.2487	130.54	1.4285	51.87	0.8711	110.97	1.4729	70.1	0.5459	97.02	1.5649	107.95	0.1457	82.65	1.7255			60.83	2.296
11.15	1.5795	160.12	1.4164	15.4	1.48	157.77	1.4202	21.14	1.3696	144.59	1.4233	32.29	1.2385	132.2	1.4388	52.62	0.8609	111.69	1.4831	71.26	0.5357	97.52	1.5752	109.39	0.1357	83.1	1.7392			61.39	2.3146
11.89	1.5693	161.55	1.4264	16.38	1.4698	159.38	1.4304	22.34	1.3594	146.34	1.4335	33.79	1.2282	133.83	1.449	53.34	0.8506	112.5	1.4936	72.37	0.5257	98.02	1.5857	110.94	0.1255	83.54	1.7513			61.94	2.3332
12.66	1.5593	162.94	1.4366	17.39	1.4598	160.92	1.4406	23.57	1.3492	148	1.4437	35.22	1.218	135.39	1.4592	54.06	0.8404	113.38	1.5039	73.59	0.5155	98.58	1.5966	112.5	0.1153	83.98	1.7627			62.5	2.3515
13.48	1.5491	164.3	1.4468	18.47	1.4496	162.39	1.4508	24.8	1.3392	149.51	1.4539	36.56	1.2078	136.92	1.4698	54.78	0.8302	114.33	1.5141	74.76	0.5053	99.19	1.6074	114.17	0.105	84.43	1.7736			63.06	2.3722
14.35	1.5389	165.64	1.457	19.57	1.4394	163.74	1.4608	26.06	1.329	150.92	1.4639	37.8	1.1976	138.37	1.48	55.53	0.82	115.35	1.5243	75.98	0.4951	99.85	1.6179	115.83	0.0942	84.87	1.785			63.61	2.3896
15.31	1.5283	166.88	1.467	20.67	1.4291	165.06	1.471	27.44	1.3188	152.34	1.4741	38.87	1.1876	139.75	1.4902	56.22	0.81	116.43	1.5345	77.15	0.4851	100.52	1.6282	117.61	0.0837	85.32	1.7953			64.17	2.4066
16.38	1.5181	168.15	1.4772	21.84	1.4189	166.37	1.4812	28.88	1.3085	153.71	1.4843	39.94	1.1774	141.07	1.5004	56.97	0.7998	117.49	1.5445	78.31	0.4749	101.24	1.6387	119.27	0.0737	85.76	1.8055			64.72	2.4265
17.46	1.5079	169.33	1.4874	23.04	1.4087	167.65	1.4915	30.4	1.2983	154.98	1.4946	40.95	1.1672	142.3	1.5107	57.72	0.7896	118.6	1.5547	79.53	0.4647	102.02	1.6493	121.05	0.0635	86.21	1.816			65.28	2.4432
18.55	1.4977	170.52	1.4977	24.28	1.3984	168.89	1.5017	31.99	1.2881	156.26	1.5048	41.9	1.1569	143.55	1.5209	58.47	0.7796	119.7	1.5649	80.7	0.4547	102.74	1.6595	122.83	0.0533	86.76	1.8266			65.83	2.4565
19.62	1.4877	171.67	1.5079	25.55	1.3882	170.06	1.5119	33.69	1.2779	157.49	1.515	42.76	1.1467	144.77	1.5311	59.24	0.7694	120.79	1.5749	81.92	0.4445	103.57	1.67	124.72	0.043	87.32	1.8374			66.39	2.473
20.71	1.4775	172.8	1.5181	26.81	1.378	171.24	1.5221	35.41	1.2679	158.69	1.5252	43.63	1.1365	145.91	1.5411	60.05	0.7592	121.81	1.5851	83.08	0.434	104.4	1.6809	126.6	0.0328	87.87	1.8489			66.94	2.4922
21.86	1.4673	173.85	1.5283	28.16	1.3678	172.33	1.5321	37.19	1.2577	159.81	1.5355	44.45	1.1263	147.04	1.5513	60.85	0.749	122.89	1.5953	84.36	0.4234	105.24	1.6911	128.6	0.0226	88.43	1.8591			67.5	2.5086
23.05	1.457	174.88	1.5383	29.5	1.3578	173.45	1.5423	38.84	1.2475	160.94	1.5457	45.23	1.1163	148.12	1.5615	61.65	0.739	123.95	1.6055	85.58	0.4132	106.07	1.7016	130.71	0.0117	88.98	1.8697			68.06	2.5251
24.26	1.4468	175.92	1.5485	30.95	1.3476	174.48	1.5525	40.21	1.2375	162.03	1.5559	46	1.1058	149.18	1.5718	62.54	0.7288	124.97	1.6155	86.8	0.403	106.9	1.7119	131.16	0.0096	89.65	1.8815			68.61	2.5415
25.44	1.4366	176.93	1.5587	32.38	1.3374	175.48	1.5625	41.46	1.2273	163.08	1.5659	46.76	1.0956	150.23	1.582	63.46	0.7186	125.97	1.626	87.97	0.3927	107.73	1.7221			90.32	1.8929			69.17	2.5579
26.69	1.4264	177.85	1.5687	33.99	1.3271	176.5	1.5727	42.56	1.2171	164.12	1.5761	47.48	1.0856	151.26	1.5922	64.4	0.708	126.97	1.6362	89.19	0.3825	108.57	1.7323			90.87	1.9032			69.72	2.5747
27.93	1.4164	178.8	1.5789	35.71	1.3169	177.5	1.5829	43.53	1.2069	165.1	1.5863	48.21	1.0754	152.21	1.6024	65.4	0.6978	127.91	1.6462	90.47	0.372	109.34	1.7423			91.54	1.9149			70.28	2.5914
29.24	1.4062	179.72	1.5891	37.53	1.3067	178.44	1.5931	44.36	1.1969	166.07	1.5966	48.93	1.0652	153.15	1.6124	66.42	0.6876	128.85	1.6564	91.69	0.3617	110.18	1.7528			92.09	1.9255			70.56	2.6026
30.54	1.396	180.61	1.5993	39.46	1.2965	179.34	1.6031	45.18	1.1867	167.03	1.6068	49.62	1.0549	154.1	1.6226	67.53	0.6773	129.77	1.6666	92.91	0.3515	111.01	1.7633			92.76	1.9363			71.11	2.6199
31.86	1.386	181.46	1.6096	41.57	1.2865	180.25	1.6133	45.95	1.1765	167.94	1.617	50.31	1.0447	155.02	1.6328	68.64	0.6668	130.63	1.6768	94.18	0.341	111.73	1.7733			93.43	1.9484			71.67	2.637
33.27	1.3758	182.28	1.6198	43.86	1.2763	181.12	1.6235	46.68	1.1662	168.81	1.6272	51.02	1.0345	155.87	1.6431	69.8	0.6566	131.51	1.6868	95.46	0.3307	112.51	1.7835			94.09	1.9599			72.22	2.6546
34.72	1.3656	183.07	1.63	45.77	1.2661	181.96	1.6338	47.37	1.1557	169.64	1.6372	51.72	1.0243	156.74	1.6533	71	0.6463	132.37	1.697	96.74	0.3202	113.28	1.794			94.76	1.9714			72.78	2.6726
36.24	1.3554	183.79	1.64	47.11	1.2558	182.72	1.644	48.04	1.1455	170.48	1.6474	52.37	1.0143	157.57	1.6635	72.24	0.6361	133.23	1.7075	98.01	0.3097	114.01	1.8043			95.32	1.9822			73.33	2.6906
37.77	1.3454	184.51	1.6502	48.11	1.2456	183.49	1.6542	48.7	1.1352	171.29	1.6576	53.07	1.0041	158.38	1.6737	73.52	0.6259	134.01	1.7175	99.23	0.2997	114.78	1.8154			95.98	1.994			73.89	2.7089
39.52	1.3352	185.16	1.6604	48.93	1.2354	184.22	1.6644	49.35	1.125	172.03	1.6679	53.76	0.9939	159.11	1.6837	74.74	0.6156	134.79	1.7277	100.57	0.2895	115.5	1.8257			96.54	2.0048			74.17	2.7213
41.38	1.325	185.79	1.6706	49.64	1.2251	184.89	1.6744	49.99	1.1148	172.77	1.6781	54.46	0.9836	159.85	1.6939	76.04	0.6054	135.56	1.7379	101.9	0.279	116.23	1.8362			97.09	2.0151			74.72	2.7402
43.35	1.3147	186.37	1.6806	50.28	1.2149	185.51	1.6846	50.6	1.1046	173.46	1.6883	55.13	0.9734	160.57	1.7041	77.29	0.5952	136.31	1.7482	103.18	0.269	116.89	1.8464			97.65	2.0256			75.28	2.7588
45.59	1.3045	186.93	1.6908	50.85	1.2047	186.13	1.6948	51.2	1.0946	174.13	1.6985	55.84	0.9632	161.25	1.7144	78.59	0.585	137	1.7584	104.51	0.2585	117.56	1.857			98.2	2.0377			75.83	2.7787
48.74	1.2943	187.42	1.701	51.41	1.1945	186.7	1.7051	51.83	1.0844	174.72	1.7085	56.54	0.953	161.89	1.7249	79.78	0.575	137.7	1.7686	105.95	0.2483	118.22	1.8678			98.76	2.0479			76.39	2.7982
50.96	1.2841	187.87	1.7113	51.94	1.1845	187.23	1.7153	52.46	1.0742	175.32	1.7187	57.23	0.943	162.5	1.7351	81.03	0.5648	138.39	1.7792	107.34	0.238	118.89	1.8787			99.31	2.0591			76.94	2.818
52.06	1.2741	188.27	1.7215	52.48	1.1743	187.7	1.7255	53.05	1.0642	175.87	1.7289	57.94	0.9328	163.05	1.7451	82.28	0.5546	139.05	1.7894	108.73	0.2275	119.5	1.8895			99.87	2.0715			77.22	2.8286
52.79	1.2639	188.63	1.7317	53	1.1641	188.14	1.7358	53.67	1.054	176.37	1.7389	58.63	0.9226	163.62	1.7553	83.53	0.5443	139.64	1.7996	110.17	0.2173	120.11	1.9004			100.43	2.083			77.5	2.8388
53.31	1.2537	188.94	1.742	53.54	1.1538	188.54	1.746	54.3	1.0438	176.85	1.7491	59.32	0.9126	164.13	1.7655	84.69	0.5341	140.25	1.8098	111.61	0.207	120.67	1.9106			100.87	2.0932			77.78	2.8521
53.74	1.2437	189.25	1.7522	54.08	1.1436	188.92	1.7562	54.94	1.0336	177.28	1.7593	60.03	0.9024	164.59	1.7757	85.91	0.5239	140.8	1.8198	113.11	0.1968	121.22	1.9208			101.42	2.1056			78.06	2.863
54.13	1.2335	189.52	1.7624	54.63	1.1334	189.25	1.7664	55.56	1.0236	177.69	1.7695	60.76	0.8922	165.02	1.7857	87.13	0.5137	141.36	1.8303	114.66	0.186	121.72	1.9311			101.98	2.1177			78.33	2.8735
54.49	1.2233	189.78	1.7726	55.18	1.1232	189.56	1.7764	56.18	1.0134	178.06	1.7795	61.47	0.882	165.45	1.7959	88.3	0.5037	141.88	1.8408	116.22	0.176	122.22	1.9413			102.42	2.1292			78.61	2.8841
54.82	1.2131	190.01	1.7826	55.7	1.1132	189.86	1.7866	56.83	1.0032	178.41	1.7897	62.18	0.872	165.85	1.8061	89.46	0.4935	142.38	1.8511	117.83	0.1658	122.77	1.9525			102.87	2.1394			78.89	2.8949
55.15	1.2031	190.25	1.7928	56.26	1.103	190.15	1.7968	57.49	0.9929	178.74	1.7999	62.92	0.8618	166.22	1.8164	90.62	0.4833	142.85	1.8613	119.49	0.1553	123.27	1.9636			103.31	2.1499			79.17	2.9058
55.5	1.1929	190.48	1.803	56.83	1.0928	190.42	1.8074	58.15	0.9827	179.06	1.8102	63.67	0.8516	166.58	1.8266	91.82	0.473	143.32	1.8718	121.1	0.1453	123.72	1.9738			103.76	2.162			79.44	2.9169
55.85	1.1827	190.7	1.8133	57.39	1.0828	190.69	1.8176	58.79	0.9725	179.36	1.8204	64.43	0.8413	166.91	1.8368	93.01	0.4628	143.74	1.8818	122.82	0.1351	124.16	1.9838			104.2	2.1732			79.72	2.9318
56.22	1.1721	190.93	1.8238	57.95	1.0726	190.95	1.8278	59.46	0.9623	179.65	1.8306	65.19	0.8311	167.24	1.847	94.23	0.4526	144.16	1.892	124.6	0.1249	124.61	1.9946			104.65	2.1843			80	2.943
56.59	1.1619	191.15	1.834	58.54	1.0624	191.2	1.8381	60.12	0.9523	179.92	1.8408	65.99	0.8209	167.54	1.857	95.36	0.4423	144.57	1.9025	126.49	0.1147	125.05	2.0055			105.09	2.1964			80.28	2.9547
56.98	1.1517	191.37	1.8443	59.13	1.0522	191.45	1.8483	60.79	0.9421	180.18	1.8508	66.82	0.8107	167.85	1.8675	96.56	0.4321	144.96	1.9128	128.32	0.1047	125.49	2.0169			105.42	2.2064			80.56	2.9699
57.38	1.1414	191.59	1.8545	59.72	1.0422	191.7	1.8585	61.45	0.9319	180.45	1.861	67.65	0.8007	168.15	1.8777	97.78	0.4219	145.35	1.9233	130.2	0.0945	125.88	2.0272			105.87	2.2185			81.11	2.9854
57.8	1.1312	191.81	1.865	60.33	1.032	191.94	1.8687	62.12	0.9219	180.71	1.8712	68.51	0.7905	168.43	1.8877	99	0.4117	145.71	1.9335	132.15	0.0843	126.27	2.0377			106.31	2.2309			81.39	2.9969
58.21	1.121	192.02	1.875	60.93	1.0218	192.18	1.8787	62.8	0.9117	180.95	1.8815	69.45	0.7803	168.7	1.8979	100.19	0.4014	146.07	1.9441	134.2	0.074	126.66	2.0486			106.76	2.2451			81.67	3.0124
58.65	1.1108	192.23	1.8852	61.55	1.0115	192.41	1.8889	63.5	0.9015	181.21	1.8917	70.42	0.7703	168.97	1.9081	101.41	0.3912	146.43	1.9549	136.31	0.0638	127.05	2.06			107.2	2.2581
59.09	1.1008	192.45	1.8954	62.19	1.0013	192.64	1.8991	64.21	0.8913	181.46	1.9019	71.49	0.7601	169.25	1.9187	102.66	0.381	146.73	1.9649	138.36	0.0536	127.44	2.0712			107.53	2.2684
59.56	1.0906	192.66	1.906	62.82	0.9911	192.87	1.9091	64.88	0.8813	181.7	1.9122	72.62	0.7496	169.51	1.9289	103.88	0.371	147.07	1.9757	140.58	0.0434	127.82	2.0827			107.87	2.2786
60.02	1.0804	192.87	1.9162	63.45	0.9809	193.1	1.9193	65.61	0.8711	181.93	1.9224	73.85	0.7393	169.75	1.9391	105.12	0.3608	147.4	1.9866	142.8	0.0334	128.16	2.0935			108.2	2.2901
60.49	1.0704	193.07	1.9264	64.08	0.9709	193.33	1.9295	66.33	0.8609	182.17	1.9326	75.17	0.7291	170.01	1.9494	106.37	0.3506	147.7	1.9971	145.19	0.0232	128.49	2.1041			108.53	2.3006
60.98	1.0602	193.29	1.9366	64.75	0.9607	193.55	1.9397	67.09	0.8506	182.4	1.9428	76.55	0.7189	170.26	1.9596	107.67	0.3404	148.01	2.0079	147.63	0.013	128.82	2.1152			108.87	2.3118
61.49	1.05	193.49	1.9466	65.42	0.9505	193.77	1.9497	67.83	0.8404	182.62	1.9528	78	0.7087	170.51	1.9701	108.95	0.3304	148.31	2.0185	148.35	0.0099	129.16	2.1261			109.2	2.3226
62	1.0398	193.68	1.9568	66.07	0.9402	194	1.9599	68.62	0.8302	182.85	1.963	79.38	0.6987	170.75	1.9807	110.25	0.3202	148.59	2.0287			129.49	2.1375			109.53	2.3335
62.52	1.0298	193.89	1.967	66.74	0.93	194.22	1.9701	69.44	0.82	183.07	1.9732	80.86	0.6885	170.99	1.9912	111.58	0.31	148.87	2.0396			129.77	2.1475			109.87	2.3462
63.06	1.0196	194.09	1.9773	67.43	0.9198	194.43	1.9804	70.28	0.81	183.29	1.9835	82.37	0.6783	171.24	2.0017	112.88	0.3	149.15	2.0501			130.04	2.158			110.2	2.3577
63.62	1.0094	194.29	1.9875	68.12	0.9095	194.65	1.9906	71.19	0.7998	183.51	1.9937	83.86	0.668	171.47	2.0123	114.27	0.2898	149.42	2.0607			130.38	2.1701			110.53	2.3722
64.18	0.9991	194.49	1.9977	68.82	0.8993	194.87	2.0008	72.14	0.7896	183.73	2.0039	85.26	0.6578	171.7	2.0228	115.68	0.2796	149.67	2.0709			130.71	2.1819			110.98	2.3856
64.74	0.9889	194.69	2.0079	69.51	0.8891	195.08	2.011	73.15	0.7796	183.95	2.0141	86.7	0.6476	171.92	2.0328	117.1	0.269	149.92	2.0811			130.99	2.1921			111.31	2.3989
65.33	0.9787	194.88	2.0179	70.23	0.8789	195.29	2.0213	74.3	0.7694	184.16	2.0241	88.09	0.6374	172.14	2.043	118.54	0.2588	150.2	2.092			131.27	2.2033			111.64	2.4113
65.92	0.9685	195.08	2.0281	70.94	0.8689	195.51	2.0315	75.53	0.7592	184.37	2.0343	89.4	0.6274	172.36	2.0532	120.06	0.2486	150.45	2.1025			131.54	2.2141			111.98	2.4237
66.51	0.9585	195.28	2.0383	71.69	0.8587	195.72	2.0417	76.85	0.749	184.58	2.0445	90.68	0.6172	172.58	2.0638	121.59	0.2384	150.7	2.1134			131.82	2.2253			112.31	2.4367
67.1	0.9483	195.47	2.0483	72.45	0.8485	195.93	2.0517	78.24	0.739	184.78	2.0545	91.99	0.607	172.81	2.074	123.09	0.2284	150.95	2.1236			132.1	2.2364			112.64	2.4494
67.73	0.9381	195.67	2.0585	73.25	0.8382	196.14	2.0619	79.77	0.7288	185	2.0647	93.21	0.597	173.03	2.0845	124.64	0.2182	151.2	2.1347			132.38	2.2476			112.87	2.4596
68.34	0.9281	195.86	2.0687	74.1	0.828	196.35	2.0721	81.32	0.7186	185.21	2.0749	94.46	0.5868	173.25	2.0954	126.3	0.208	151.42	2.1447			132.65	2.2594			113.2	2.4724
68.98	0.9179	196.05	2.0789	75	0.8178	196.56	2.0824	82.89	0.708	185.41	2.0851	95.7	0.5766	173.47	2.1059	127.99	0.1977	151.67	2.1555			132.93	2.2708			113.53	2.4857
69.64	0.9077	196.25	2.0889	75.93	0.8076	196.77	2.0926	84.46	0.6978	185.62	2.0954	96.86	0.5664	173.69	2.1165	129.77	0.1875	151.92	2.1667			133.15	2.2808			113.87	2.4993
70.28	0.8975	196.45	2.0991	76.95	0.7976	196.98	2.1028	86.01	0.6876	185.83	2.1056	98.05	0.5564	173.9	2.1267	131.54	0.1773	152.14	2.1769			133.43	2.2922			114.2	2.5142
70.94	0.8875	196.65	2.1093	78.09	0.7874	197.18	2.113	87.5	0.6773	186.03	2.1158	99.25	0.5462	174.11	2.1369	133.43	0.1671	152.36	2.1871			133.71	2.304			114.53	2.5279
71.64	0.8773	196.85	2.1196	79.38	0.7772	197.38	2.123	88.96	0.6668	186.23	2.1258	100.44	0.536	174.32	2.1471	135.31	0.1571	152.58	2.1974			133.99	2.3158			114.87	2.5418
72.35	0.8671	197.05	2.1298	80.74	0.7672	197.59	2.1332	90.38	0.6566	186.44	2.136	101.6	0.5257	174.52	2.1571	137.31	0.1469	152.8	2.2076			134.21	2.3263			115.2	2.5558
73.07	0.8568	197.25	2.14	82.23	0.757	197.81	2.1434	91.75	0.6463	186.65	2.1462	102.81	0.5155	174.73	2.1673	139.36	0.1364	153.03	2.2178			134.48	2.3381			115.53	2.57
73.85	0.8466	197.46	2.1502	83.84	0.7468	198.01	2.1537	93.08	0.6361	186.85	2.1564	104.02	0.5053	174.94	2.1778	141.38	0.1264	153.25	2.2287			134.76	2.3511			115.75	2.5812
74.66	0.8364	197.66	2.1602	85.5	0.7366	198.22	2.1639	94.38	0.6259	187.05	2.1664	105.24	0.4951	175.14	2.1878	143.49	0.1162	153.47	2.2389			134.98	2.3611			116.09	2.5954
75.54	0.8262	197.87	2.1704	87.13	0.7266	198.43	2.1741	95.61	0.6156	187.26	2.1766	106.43	0.4851	175.35	2.198	145.68	0.106	153.69	2.2495			135.26	2.3732			116.42	2.6116
76.45	0.8159	198.08	2.1806	88.75	0.7164	198.64	2.1843	96.84	0.6054	187.46	2.1868	107.63	0.4749	175.56	2.2082	147.93	0.0957	153.91	2.26			135.48	2.384			116.75	2.6261
77.49	0.8057	198.28	2.1906	90.39	0.7062	198.84	2.1943	98.07	0.5952	187.66	2.1968	108.89	0.4647	175.77	2.2185	150.09	0.0855	154.14	2.2712			135.76	2.3964			117.09	2.6395
78.64	0.7955	198.5	2.2008	91.98	0.6959	199.05	2.2045	99.27	0.585	187.87	2.207	110.11	0.4547	175.97	2.2287	152.47	0.0753	154.36	2.2814			136.04	2.4091			117.31	2.6509
79.88	0.7855	198.72	2.211	93.51	0.6857	199.26	2.2147	100.41	0.575	188.08	2.2172	111.36	0.4445	176.18	2.2389	154.91	0.0651	154.58	2.2919			136.26	2.4206			117.53	2.6609
81.32	0.7753	198.94	2.2212	95	0.6755	199.47	2.2247	101.59	0.5648	188.27	2.2274	112.62	0.4343	176.39	2.2491	157.38	0.0551	154.8	2.3031			136.54	2.4324			117.87	2.676
82.82	0.7651	199.15	2.2312	96.37	0.6653	199.68	2.2349	102.79	0.5546	188.48	2.2374	113.92	0.4241	176.59	2.2591	159.96	0.0449	155.02	2.3133			136.76	2.4426			118.09	2.686
84.45	0.7548	199.37	2.2414	97.71	0.6553	199.89	2.2451	103.98	0.5443	188.69	2.2476	115.19	0.4141	176.8	2.2696	162.67	0.0347	155.24	2.3242			136.98	2.4534			118.31	2.6965
86.12	0.7446	199.6	2.2519	99.06	0.6451	200.11	2.2553	105.13	0.5341	188.9	2.2578	116.5	0.4039	177.01	2.2801	165.64	0.0244	155.47	2.3353			137.2	2.4637			118.53	2.7067
87.79	0.7344	199.82	2.2619	100.37	0.6349	200.32	2.2653	106.35	0.5239	189.1	2.2684	117.85	0.3934	177.22	2.2901	168.75	0.0142	155.69	2.3468			137.43	2.4742			118.75	2.7185
89.36	0.7242	200.05	2.2721	101.61	0.6246	200.53	2.2755	107.57	0.5137	189.31	2.2786	119.16	0.3834	177.43	2.3006	170.1	0.0099	155.94	2.358			137.65	2.4844			118.98	2.7294
90.9	0.7142	200.28	2.2823	102.86	0.6144	200.74	2.2857	108.76	0.5037	189.52	2.2888	120.54	0.3732	177.64	2.3108			156.16	2.3694			137.87	2.4953			119.2	2.7396
92.42	0.704	200.52	2.2925	104.1	0.6042	200.96	2.296	110	0.4935	189.73	2.2991	121.91	0.363	177.84	2.3208			156.38	2.3797			138.09	2.5055			119.42	2.7504
93.87	0.6938	200.74	2.3025	105.33	0.5939	201.18	2.3062	111.22	0.4833	189.95	2.3096	123.32	0.3528	178.05	2.331			156.6	2.3908			138.31	2.5161			119.64	2.761
95.29	0.6832	200.97	2.3127	106.52	0.5837	201.4	2.3164	112.48	0.473	190.15	2.3198	124.66	0.3428	178.26	2.3412			156.82	2.4017			138.54	2.5272			119.87	2.7718
96.64	0.673	201.21	2.3229	107.76	0.5735	201.61	2.3266	113.76	0.4628	190.36	2.3301	126.12	0.3326	178.47	2.3518			157.05	2.4125			138.76	2.5375			120.09	2.7845
97.95	0.6628	201.45	2.3332	108.99	0.5633	201.82	2.3366	115.07	0.4526	190.58	2.3403	127.61	0.3224	178.68	2.362			157.24	2.4228			139.04	2.5505			120.31	2.7957
99.21	0.6525	201.69	2.3434	110.18	0.5533	202.04	2.3468	116.32	0.4423	190.78	2.3505	129.12	0.3121	178.9	2.3725			157.46	2.433			139.26	2.5623			120.53	2.8066
100.46	0.642	201.93	2.3536	111.43	0.5431	202.26	2.357	117.65	0.4321	191	2.3608	130.61	0.3019	179.1	2.3825			157.68	2.4438			139.54	2.5747			120.75	2.8177
101.67	0.6318	202.18	2.3639	112.63	0.5329	202.48	2.3673	118.97	0.4219	191.21	2.371	132.19	0.2917	179.31	2.393			157.91	2.4544			139.76	2.5852			120.98	2.8289
102.82	0.6218	202.43	2.3741	113.9	0.5226	202.7	2.3775	120.31	0.4117	191.43	2.3812	133.82	0.2814	179.53	2.4035			158.13	2.4652			139.98	2.5964			121.2	2.8404
103.99	0.6116	202.68	2.3843	115.18	0.5124	202.93	2.3877	121.64	0.4014	191.64	2.3918	135.46	0.2712	179.74	2.4135			158.35	2.4761			140.2	2.6072			121.42	2.8515
105.16	0.6014	202.93	2.3945	116.47	0.5022	203.16	2.398	123.02	0.3912	191.85	2.402	137.17	0.2607	179.96	2.424			158.57	2.4869			140.42	2.6174			121.64	2.8652
106.31	0.5912	203.18	2.4045	117.72	0.492	203.37	2.4082	124.41	0.381	192.07	2.4122	138.92	0.2504	180.17	2.4342			158.79	2.4978			140.65	2.6289			121.87	2.8766
107.45	0.5812	203.44	2.4147	118.98	0.482	203.6	2.4184	125.78	0.371	192.29	2.4224	140.73	0.2402	180.39	2.4448			159.01	2.5083			140.87	2.6395			122.09	2.8884
108.63	0.571	203.7	2.4249	120.31	0.4718	203.83	2.4286	127.23	0.3608	192.5	2.4324	142.62	0.23	180.61	2.4553			159.24	2.5189			141.09	2.6503			122.31	2.8999
109.82	0.5608	203.96	2.4352	121.62	0.4616	204.05	2.4386	128.63	0.3506	192.71	2.4426	144.57	0.2194	180.83	2.4658			159.46	2.5294			141.31	2.6609			122.53	2.9132
110.97	0.5505	204.23	2.4454	122.93	0.4513	204.28	2.4488	130.11	0.3404	192.93	2.4528	146.59	0.2092	181.04	2.4758			159.68	2.5406			141.53	2.6726			122.75	2.9272
112.19	0.5403	204.51	2.4556	124.28	0.4411	204.51	2.459	131.58	0.3304	193.16	2.4631	148.68	0.199	181.26	2.4863			159.9	2.5511			141.76	2.6835			123.09	2.9405
113.41	0.5301	204.76	2.4658	125.65	0.4309	204.74	2.4693	133.12	0.3202	193.38	2.4733	150.84	0.1888	181.48	2.4965			160.12	2.5616			141.98	2.6943			123.31	2.9538
114.64	0.5199	205.03	2.4758	127.03	0.4206	204.97	2.4795	134.64	0.31	193.59	2.4835	153.02	0.1788	181.69	2.5065			160.35	2.5725			142.2	2.7064			123.53	2.9653
115.85	0.5099	205.3	2.486	128.44	0.4104	205.21	2.4897	136.21	0.3	193.82	2.4937	155.28	0.1686	181.92	2.517			160.57	2.583			142.42	2.7185			123.75	2.9768
117.07	0.4997	205.57	2.4962	129.8	0.4002	205.43	2.5	137.84	0.2898	194.03	2.5037	157.63	0.1584	182.14	2.5272			160.79	2.5939			142.64	2.7287			123.98	2.9879
118.35	0.4895	205.84	2.5062	131.23	0.39	205.67	2.5102	139.54	0.2796	194.26	2.5139	159.93	0.1484	182.35	2.5372			161.01	2.6047			142.87	2.7402			124.2	2.9991
119.67	0.4792	206.12	2.5164	132.63	0.38	205.9	2.5204	141.27	0.269	194.48	2.5241	162.31	0.1382	182.57	2.5474			161.23	2.6156			143.09	2.7526			124.31	3.0047
120.97	0.469	206.4	2.5266	134.12	0.3698	206.14	2.5306	143.06	0.2588	194.69	2.5341	164.63	0.128	182.78	2.5576			161.45	2.6267			143.31	2.7641
122.27	0.4588	206.68	2.5368	135.56	0.3596	206.36	2.5406	144.89	0.2486	194.92	2.5443	167.08	0.1178	183	2.5678			161.68	2.6373			143.53	2.7756
123.62	0.4485	206.96	2.5468	137.11	0.3493	206.6	2.5508	146.8	0.2384	195.14	2.5545	169.47	0.1078	183.22	2.5781			161.87	2.6475			143.75	2.7883
124.99	0.4383	207.23	2.557	138.65	0.3391	206.84	2.561	148.72	0.2284	195.36	2.5647	172.02	0.0976	183.44	2.5886			162.09	2.6584			143.98	2.7997
126.36	0.4281	207.51	2.5672	140.24	0.3289	207.08	2.5713	150.73	0.2182	195.58	2.5747	174.66	0.0874	183.65	2.5988			162.31	2.6695			144.2	2.8112
127.74	0.4179	207.8	2.5775	141.79	0.3187	207.31	2.5815	152.91	0.208	195.8	2.5849	177.28	0.0771	183.87	2.6091			162.51	2.6795			144.42	2.8242
129.11	0.4079	208.08	2.5877	143.39	0.3087	207.55	2.5917	155.18	0.1977	196.03	2.5951	180.13	0.0669	184.08	2.6193			162.73	2.6906			144.64	2.8357
130.57	0.3977	208.36	2.5979	145.07	0.2985	207.79	2.6019	157.53	0.1875	196.25	2.6054	183.1	0.0567	184.3	2.6295			162.92	2.7008			144.86	2.8475
132.05	0.3875	208.64	2.6081	146.8	0.2883	208.01	2.6119	159.87	0.1773	196.47	2.6156	186.26	0.0465	184.5	2.6395			163.12	2.7108			145.09	2.8602
133.57	0.3772	208.91	2.6181	148.54	0.2783	208.25	2.6224	162.33	0.1671	196.69	2.6258	189.39	0.0365	184.71	2.6497			163.31	2.7216			145.31	2.8717
135.07	0.367	209.19	2.6283	150.31	0.2681	208.49	2.6326	164.71	0.1571	196.91	2.636	192.91	0.0263	184.92	2.6599			163.53	2.7322			145.53	2.8834
136.65	0.3568	209.47	2.6388	152.23	0.2579	208.72	2.6426	167.17	0.1469	197.12	2.646	196.86	0.0161	185.13	2.6702			163.73	2.7427			145.75	2.8952
138.27	0.3466	209.74	2.6488	154.24	0.2477	208.95	2.6528	169.65	0.1364	197.34	2.6562	199.36	0.0099	185.34	2.681			163.95	2.7548			145.97	2.9073
139.88	0.3366	210.03	2.659	156.23	0.2377	209.19	2.663	172.06	0.1264	197.56	2.6664			185.56	2.6915			164.17	2.7659			146.2	2.9188
141.54	0.3264	210.3	2.6692	158.35	0.2275	209.42	2.6733	174.59	0.1162	197.76	2.6764			185.76	2.7015			164.37	2.7762			146.42	2.9299
143.28	0.3162	210.59	2.6795	160.68	0.2173	209.66	2.6835	177.17	0.106	197.98	2.6866			185.97	2.712			164.59	2.788			146.64	2.9417
145.06	0.3062	210.86	2.6897	163.13	0.207	209.89	2.6937	179.83	0.0957	198.19	2.6968			186.18	2.7225			164.78	2.7982			146.86	2.9529
146.93	0.296	211.15	2.6999	165.66	0.1968	210.13	2.7039	182.49	0.0855	198.41	2.707			186.39	2.7328			165	2.8093			147.08	2.9637
148.85	0.2855	211.43	2.7101	168.29	0.1863	210.36	2.7139	185.34	0.0753	198.62	2.717			186.59	2.743			165.2	2.8202			147.31	2.9743
150.85	0.2752	211.71	2.7201	170.94	0.176	210.6	2.7241	188.34	0.0651	198.84	2.7272			186.8	2.7532			165.42	2.8314			147.53	2.9861
152.96	0.265	211.99	2.7303	173.63	0.1658	210.84	2.7343	191.34	0.0551	199.06	2.7377			187	2.7635			165.61	2.8416			147.75	2.9963
155.16	0.2548	212.28	2.7405	176.25	0.1556	211.09	2.7446	194.53	0.0449	199.28	2.7477			187.21	2.774			165.81	2.8518			147.86	3.0013
157.5	0.2442	212.57	2.7508	178.9	0.1453	211.32	2.7548	198.03	0.0347	199.5	2.7579			187.43	2.7842			166.03	2.863
159.99	0.234	212.87	2.761	181.46	0.1351	211.57	2.765	201.84	0.0244	199.72	2.7681			187.63	2.7942			166.25	2.8741
162.67	0.2238	213.17	2.7712	184.11	0.1249	211.82	2.7752	206.1	0.0142	199.94	2.7787			187.84	2.8047			166.47	2.885
165.54	0.2136	213.47	2.7814	186.79	0.1147	212.07	2.7852	207.97	0.0099	200.17	2.7889			188.05	2.8149			166.67	2.8952
168.46	0.2036	213.77	2.7914	189.45	0.1047	212.32	2.7954			200.4	2.7991			188.27	2.8252			166.89	2.9055
171.52	0.1934	214.08	2.8016	192.18	0.0945	212.58	2.8056			200.63	2.8093			188.49	2.8357			167.11	2.9163
174.72	0.1832	214.39	2.8118	195.08	0.0843	212.83	2.8156			200.85	2.8193			188.71	2.8462			167.33	2.9272
177.95	0.1729	214.71	2.8218	198.13	0.074	213.1	2.8258			201.09	2.8295			188.92	2.8562			167.55	2.9374
181.14	0.1627	215.03	2.832	201.34	0.0638	213.37	2.8363			201.33	2.8397			189.16	2.8664			167.77	2.9476
184.19	0.1525	215.36	2.8422	204.68	0.0536	213.65	2.8466			201.56	2.8497			189.39	2.8769			168.02	2.9591
187.36	0.1422	215.7	2.8528	208.3	0.0434	213.93	2.8568			201.81	2.8599			189.61	2.8872			168.27	2.9699
190.49	0.132	216.04	2.863	212.07	0.0334	214.22	2.867			202.05	2.8701			189.85	2.8974			168.52	2.9808
193.63	0.1218	216.38	2.8732	216.46	0.0232	214.51	2.8776			202.31	2.8803			190.1	2.9079			168.77	2.9916
196.72	0.1116	216.73	2.8834	221.43	0.013	214.82	2.8878			202.55	2.8903			190.34	2.9182			168.99	3.0006
199.94	0.1016	217.07	2.8934	223.05	0.0099	215.12	2.898			202.82	2.9005			190.58	2.9284
203.36	0.0914	217.43	2.9036			215.44	2.9082			203.09	2.9107			190.84	2.9386
206.99	0.0812	217.8	2.9138			215.75	2.9182			203.36	2.921			191.1	2.9492
210.81	0.0709	218.17	2.9241			216.07	2.9284			203.65	2.9312			191.37	2.9594
214.82	0.0607	218.55	2.9343			216.41	2.9386			203.93	2.9414			191.63	2.9696
219.22	0.0505	218.93	2.9445			216.76	2.9489			204.23	2.9516			191.9	2.9796
224	0.0403	219.31	2.9547			217.11	2.9591			204.52	2.9616			192.2	2.9901
229.24	0.0303	219.69	2.9647			217.46	2.9693			204.84	2.9718			192.48	3
235.31	0.0201	220.1	2.9749			217.84	2.9796			205.15	2.982			191.17
242.98	0.0099	220.5	2.9851			218.22	2.9898			205.48	2.992			191.46	2.9684
		220.9	2.9951			218.61	3			205.74	3			191.75	2.9786
		221.1	3											192.04	2.9889
														192.07	2.9991
															3

## Sheet: Fig 2d
Cycle number	Charge specific capacity (mAh g-1)	Discharge specific capacity (mAh g-1)	Coulombic efficiency (%)
1	220.72	342.68	64.4099
2	221.1	242.98	90.9951
3	219.44	234.63	93.526
4	217.92	231.12	94.2887
5	218.23	227.95	95.7359
6	219.59	230.15	95.4117
7	218.61	223.05	98.0094
8	217.76	221.67	98.2361
9	216.36	220.07	98.3142
10	215.25	218.5	98.5126
11	206.19	212.64	96.9667
12	205.74	207.97	98.9277
13	205.37	207.37	99.0355
14	205.52	207.45	99.0697
15	205.37	207.45	98.9973
16	192.48	199.36	96.549
17	192.07	193.67	99.1739
18	191.68	193.21	99.2081
19	191.16	192.64	99.2317
20	190.7	192.12	99.2609
21	168.91	177.42	95.2035
22	168.99	170.1	99.3474
23	168.44	169.33	99.4744
24	168.19	168.8	99.6386
25	167.75	168.5	99.5549
26	147.74	154.18	95.8231
27	147.86	148.35	99.6697
28	147.69	148.08	99.7366
29	147.81	148.19	99.7436
30	147.42	147.86	99.7024
31	124.31	131.16	94.7774
32	124.18	124.49	99.751
33	124.17	124.27	99.9195
34	124.17	124.27	99.9195
35	123.94	124.16	99.8228
36	80.56	93.06	86.5678
37	81.67	81.39	100.344
38	81.39	81.39	100
39	81.39	81.11	100.345
40	81.11	81.11	100
41	220.42	215.14	102.454
42	220.46	228.24	96.5913
43	220.43	228.5	96.4683
44	219.14	228.03	96.1014
45	216.33	226.37	95.5648

## Sheet: Fig 2e
Cycle number	Charge specific capacity (mAh g-1)	Discharge specific capacity (mAh g-1)	Coulombic efficiency (%)
1	203.15	226.84	89.56
2	203.79	209.56	97.25
3	203.18	207.15	98.08
4	202.41	205.71	98.39
5	201.36	204.36	98.53
6	200.66	203.35	98.68
7	200	202.62	98.71
8	199.34	201.78	98.79
9	199.11	201.59	98.77
10	198.75	201.33	98.72
11	197.96	200.6	98.68
12	197.16	199.46	98.85
13	196.59	199.07	98.76
14	195.52	197.85	98.82
15	195.17	197.52	98.81
16	194.51	196.63	98.92
17	194	196.3	98.83
18	193.42	195.49	98.94
19	192.89	195.01	98.91
20	192.45	194.73	98.83
21	191.87	193.94	98.93
22	191.46	193.57	98.91
23	191.52	193.6	98.92
24	191.36	193.6	98.85
25	190.93	193.26	98.8
26	190.43	192.72	98.81
27	189.77	191.77	98.96
28	189.77	191.97	98.85
29	189.03	191.16	98.89
30	188.38	190.35	98.97
31	188.44	190.57	98.88
32	188.48	190.38	99
33	188.23	190.2	98.96
34	187.78	190.01	98.82
35	187.5	189.74	98.82
36	187.15	189.54	98.74
37	187.49	189.3	99.04
38	187.31	189.69	98.75
39	187.32	189.38	98.91
40	187.13	189.5	98.75
41	186.69	188.89	98.84
42	186.43	188.62	98.84
43	186.31	188.43	98.88
44	185.98	187.82	99.02
45	185.56	187.37	99.03
46	185.24	187.38	98.86
47	184.71	186.86	98.85
48	184.56	186.77	98.82
49	184.69	186.67	98.94
50	185.23	187.76	98.65
51	185.22	187.45	98.81
52	185.06	187.3	98.8
53	184.65	187.03	98.73
54	184.37	186.52	98.84
55	183.95	185.54	99.14
56	183.72	185.86	98.85
57	183.31	185.97	98.57
58	183.45	185.06	99.13
59	183.11	185.31	98.81
60	183.03	184.96	98.96
61	182.82	184.58	99.04
62	182.75	184.59	99
63	182.75	184.85	98.86
64	182.45	184.24	99.03
65	182.24	184.47	98.79
66	182.24	184.33	98.87
67	182.38	184.4	98.9
68	182.5	184.25	99.05
69	182.27	184.03	99.05
70	182.21	184.01	99.02
71	181.71	184.25	98.62
72	181.8	183.58	99.03
73	181.74	183.36	99.12
74	181.55	183.15	99.13
75	181.31	183.14	99
76	181.34	183.11	99.03
77	181.42	182.87	99.21
78	181.18	183.37	98.81
79	180.67	183.14	98.65
80	180.64	182.46	99
81	180.69	182.26	99.14
82	180.6	182.61	98.9
83	180.29	181.92	99.1
84	180.28	182.08	99.01
85	180.41	181.87	99.2
86	180.27	178.27	101.12
87	179.98	181.65	99.08
88	179.79	181.63	98.99
89	179.7	181.28	99.13
90	179.76	181.15	99.23
91	179.83	181.42	99.12
92	179.56	181.74	98.8
93	179.34	181.34	98.9
94	179.44	181.51	98.86
95	179.44	180.75	99.28
96	179.08	181.07	98.9
97	179.33	180.87	99.15
98	179.14	180.62	99.18
99	179.44	180.82	99.24
100	179.24	181.11	98.96
101	179.34	180.38	99.42
102	179.27	180.68	99.22
103	179.29	180.83	99.15
104	179.39	180.92	99.15
105	179.28	180.98	99.06
106	179.26	181.28	98.88
107	179.21	181.33	98.83
108	179.16	180.81	99.09
109	179.01	180.68	99.08
110	179.26	180.6	99.26
111	179.34	180.92	99.13
112	179.46	180.57	99.39
113	179.35	181.54	98.8
114	179.6	181.07	99.19
115	179.66	180.9	99.32
116	179.84	181.08	99.32
117	179.69	181.35	99.08
118	179.68	181.05	99.25
119	179.74	181.17	99.21
120	179.73	181.28	99.14
121	179.6	181.89	98.74
122	179.68	181.71	98.89
123	179.85	181.56	99.06
124	180.2	181.61	99.22
125	180.22	182.08	98.98
126	180.26	181.3	99.43
127	180.39	181.9	99.17
128	180.67	181.93	99.31
129	180.79	182.65	98.98
130	180.64	181.99	99.26
131	180.66	182.32	99.09
132	180.81	182.17	99.25
133	180.89	182.5	99.12
134	180.86	182.56	99.07
135	180.77	182.81	98.89
136	180.68	182.51	99
137	180.67	182.35	99.08
138	180.84	182.54	99.07
139	181.02	182.65	99.11
140	181.11	182.79	99.08
141	181.01	182.77	99.04
142	181.63	182.89	99.31
143	181.46	183.19	99.05
144	181.43	182.83	99.24
145	181.58	183.03	99.21
146	181.77	183.11	99.27
147	181.77	183.13	99.26
148	182.03	183.69	99.1
149	182.14	183.72	99.14
150	182.07	184.04	98.93
151	182.09	183.9	99.01
152	182.15	183.94	99.03
153	182.35	183.99	99.11
154	182.44	184.07	99.11
155	182.54	183.86	99.29
156	182.45	184.36	98.97
157	182.1	183.24	99.38
158	182.15	183.55	99.24
159	182.35	183.8	99.21
160	182.45	183.91	99.2
161	182.31	183.78	99.2
162	182.52	183.93	99.24
163	182.44	183.94	99.19
164	182.7	184.03	99.27
165	182.6	183.95	99.27
166	182.74	184.13	99.24
167	182.72	184.4	99.09
168	182.8	184.41	99.13
169	182.78	184.29	99.18
170	182.74	184	99.32
171	182.81	184.24	99.23
172	182.71	183.88	99.36
173	182.94	184.08	99.38
174	182.96	184.43	99.21
175	182.77	184.21	99.22
176	182.83	184.13	99.29
177	182.97	184.57	99.13
178	182.88	184.5	99.12
179	182.88	184.51	99.12
180	182.73	184.09	99.26
181	182.8	183.88	99.41
182	183.01	184.22	99.35
183	182.92	184.5	99.15
184	182.92	184.2	99.31
185	182.92	184.31	99.25
186	182.69	183.8	99.39
187	182.63	183.94	99.29
188	182.47	183.76	99.3
189	182.67	183.87	99.35
190	182.62	184.01	99.24
191	182.71	184.07	99.26
192	182.9	184.79	98.98
193	182.9	184.17	99.31
194	182.97	184.06	99.41
195	182.91	184.08	99.37
196	183.16	184.28	99.39
197	182.81	183.89	99.41
198	183.05	184.21	99.37
199	183.06	184.37	99.29
200	182.94	184.07	99.39
201	182.87	184.16	99.3
202	182.76	184.02	99.32
203	182.76	184.01	99.32
204	182.61	183.88	99.31
205	182.61	183.77	99.37
206	183.04	184.33	99.3
207	182.97	184.02	99.43
208	183.11	184.32	99.34
209	183.37	184.53	99.37
210	183.29	184.43	99.38
211	183.13	184.34	99.34
212	183.34	184.66	99.28
213	183.36	184.68	99.29
214	183.47	184.85	99.26
215	182.98	184.13	99.38
216	183.12	184.37	99.32
217	183.2	184.32	99.39
218	183.16	184.34	99.36
219	182.89	183.95	99.42
220	183.06	184.43	99.26
221	183.56	184.46	99.51
222	184.11	185.49	99.26
223	183.84	185.16	99.29
224	184.13	185.47	99.28
225	183.81	184.86	99.43
226	184.32	185.15	99.55
227	184.34	185.47	99.39
228	183.77	184.88	99.4
229	183.67	184.72	99.43
230	183.63	184.76	99.39
231	183.7	184.75	99.43
232	183.49	184.73	99.33
233	183.28	184.42	99.38
234	183.41	184.62	99.34
235	183.84	185	99.37
236	184.08	185.48	99.25
237	184.41	185.36	99.49
238	185.05	187.15	98.88
239	177.73	180.14	98.66
240	180.42	180.41	100.01
241	182.54	183.52	99.47
242	182.53	183.81	99.31
243	182.05	183.03	99.46
244	181.97	182.85	99.52
245	182.08	183.02	99.49
246	182	182.98	99.47
247	182.18	183.21	99.44
248	182.78	183.67	99.52
249	183.96	184.89	99.5
250	179.1	181.9	98.46
251	175.79	176.32	99.7
252	176.44	176.73	99.83
253	176.01	177.13	99.37
254	175.99	176.55	99.68
255	177	177.52	99.71
256	180.01	180.82	99.55
257	180.76	181.71	99.48
258	181.41	182.19	99.57
259	181.66	182.53	99.53
260	181.99	182.96	99.47
261	182.21	183.32	99.39
262	182.65	183.64	99.46
263	182.99	184.02	99.44
264	177.21	180.03	98.44
265	176.71	177.09	99.78
266	181.19	181.3	99.94
267	182.27	183.14	99.53
268	182.74	183.75	99.45
269	183.02	184.05	99.44
270	183.86	184.44	99.69
271	182.68	184.09	99.24
272	182.31	183.18	99.53
273	182.5	183.36	99.53
274	182.58	183.66	99.42
275	182.55	183.52	99.47
276	182.66	183.57	99.5
277	182.99	184.16	99.37
278	183.12	183.98	99.53
279	183.4	184.57	99.36
280	183.34	184.48	99.38
281	183.36	184.43	99.42
282	183.2	184.22	99.44
283	183.47	184.51	99.44
284	183.08	184.19	99.4
285	182.44	183.66	99.34
286	182.12	183.14	99.45
287	182.02	183.09	99.42
288	181.91	182.92	99.45
289	181.58	182.77	99.35
290	180.98	181.81	99.54
291	181.38	182.15	99.58
292	182.03	182.96	99.49
293	182.9	183.97	99.42
294	183.4	184.43	99.44
295	183.82	184.71	99.52
296	183.9	184.72	99.55
297	184.25	185.17	99.5
298	184.78	185.68	99.51
299	184.99	186.1	99.41
300	185.01	186.02	99.46
301	185.43	186.34	99.51
302	185.6	186.73	99.39
303	186.03	186.97	99.49
304	186.11	187.39	99.32
305	186.04	187.12	99.42
306	186.82	187.85	99.45
307	187.7	188.6	99.52
308	188.27	189.44	99.38
309	187.52	188.81	99.32
310	186.64	188.27	99.14
311	186.21	187.1	99.53
312	186.22	187.32	99.41
313	186.18	187.23	99.44
314	186.27	187.29	99.45
315	186.05	187.21	99.38
316	185.81	186.83	99.46
317	186.07	187.02	99.49
318	186.53	187.49	99.49
319	187.14	188.11	99.48
320	188.16	189.16	99.47
321	188.24	189.72	99.22
322	188.16	188.9	99.61
323	187.35	188.54	99.37
324	187.09	187.89	99.58
325	187.58	188.74	99.39
326	187.21	188.37	99.38
327	186.82	187.91	99.42
328	186.82	187.8	99.48
329	186.71	187.69	99.48
330	186.46	187.44	99.48
331	186.78	187.73	99.49
332	187.39	188.45	99.44
333	187.58	188.57	99.47
334	188.39	189.4	99.47
335	188.48	189.65	99.38
336	187.99	189.07	99.43
337	188.03	188.99	99.49
338	188.48	189.35	99.54
339	188.77	189.79	99.46
340	188.04	189.27	99.35
341	187.73	188.72	99.47
342	187.78	188.88	99.42
343	187.9	188.94	99.45
344	187.93	188.87	99.5
345	188.15	189.05	99.52
346	186.09	189.83	98.03
347	179.42	180.58	99.36
348	178.57	178.94	99.79
349	177.69	178.7	99.43
350	183.48	182.92	100.3
351	185.01	185.65	99.65
352	185.63	186.5	99.53
353	185.6	186.54	99.5
354	185.66	186.58	99.51
355	185.43	186.35	99.51
356	185.54	186.39	99.54
357	185.95	186.82	99.53
358	186.09	186.9	99.57
359	186.17	187.17	99.47
360	186.51	187.17	99.64
361	184.71	187.8	98.36
362	187.01	186.56	100.24
363	187.67	188.54	99.54
364	187.71	188.7	99.48
365	187.65	188.49	99.56
366	188.38	189.33	99.5
367	188.47	189.35	99.53
368	188.09	189.27	99.38
369	188.08	188.91	99.56
370	188.37	189.31	99.51
371	188.75	189.63	99.53
372	188.59	189.51	99.51
373	189.11	189.94	99.57
374	189.28	190.26	99.48
375	189.83	190.75	99.52
376	190.63	191.59	99.5
377	191.61	192.51	99.54
378	191.05	192.14	99.43
379	191.48	192.27	99.59
380	192.66	193.42	99.61
381	192.09	193.66	99.19
382	191.43	192.18	99.61
383	191.45	192.34	99.54
384	191.09	192.19	99.43
385	191.26	192.08	99.57
386	191.86	192.81	99.51
387	192.63	193.27	99.67
388	189.69	194.56	97.5
389	181.97	182.83	99.53
390	180.41	180.64	99.87
391	180.76	180.97	99.89
392	182.01	182.62	99.66
393	181.43	182.25	99.55
394	186.58	186.11	100.25
395	189.01	190.07	99.44
396	189.7	190.43	99.62
397	189.97	190.85	99.54
398	190.23	191.19	99.5
399	190.95	191.84	99.54
400	190.6	191.94	99.31
401	191.71	192.21	99.74
402	192.83	193.59	99.61
403	193.11	194.12	99.48
404	193.48	194.03	99.71
405	192.98	193.43	99.76
406	192.95	194.16	99.38
407	193.12	193.81	99.64
408	191.94	193.3	99.3
409	191.33	192.36	99.46
410	191.41	192.24	99.57
411	190.9	191.96	99.44
412	191.07	191.82	99.61
413	190.39	191.33	99.51
414	190.18	191.11	99.51
415	190.37	191.29	99.52
416	190.98	191.9	99.52
417	191.97	192.9	99.52
418	192.17	193.12	99.51
419	191.74	193.15	99.27
420	190.86	192.59	99.1
421	177.41	182.21	97.37
422	173.98	175.8	98.97
423	174.24	174.27	99.98
424	176.42	173.64	101.6
425	183.5	183.67	99.91
426	185.02	185.74	99.61
427	185.6	186.28	99.63
428	186.2	187.04	99.55
429	186.79	187.47	99.64
430	175.88	179.7	97.87
431	175.47	176.61	99.35
432	173.57	174.52	99.46
433	174.46	174.55	99.95
434	175.95	174.22	100.99
435	181.27	181.53	99.86
436	183.15	183.95	99.57
437	182.8	184	99.35
438	182.8	183.5	99.62
439	182.99	183.87	99.52
440	183.03	183.8	99.58
441	183.15	183.87	99.61
442	183.46	184.1	99.65
443	180.18	181.48	99.28
444	173.68	176.86	98.2
445	172.65	173.21	99.68
446	173.4	173.58	99.9
447	171.25	172.23	99.43
448	179.43	176.96	101.4
449	184.4	184.77	99.8
450	186.17	187.14	99.48
451	185.85	186.75	99.51
452	186.14	186.95	99.57
453	186.37	187.1	99.61
454	186.76	187.59	99.55
455	187.22	187.98	99.59
456	188.45	188.89	99.77
457	189	190.05	99.45
458	190.16	190.54	99.8
459	183.01	186.5	98.13
460	180.18	181.44	99.31
461	178.73	179.04	99.83
462	180.32	180.3	100.01
463	179.87	181.21	99.26
464	178.08	179.31	99.32
465	177.39	178.34	99.47
466	176.22	177.03	99.54
467	178.06	176.84	100.69
468	183.17	183.64	99.74
469	184.35	185.11	99.59
470	185.12	186.09	99.48
471	185.93	186.38	99.76
472	186.64	187.52	99.53
473	187.02	188.05	99.45
474	187.62	188.08	99.76
475	186.96	188.18	99.35
476	186.32	187.27	99.49
477	186.01	186.84	99.55
478	186.11	186.88	99.58
479	185.91	186.88	99.49
480	185.67	186.53	99.54
481	185.19	186.43	99.33
482	185.36	186.02	99.65
483	185.26	186.01	99.6
484	185.23	186.04	99.57
485	185.03	185.95	99.51
486	184.97	185.54	99.69
487	186.24	186.99	99.6
488	186.18	187.23	99.44
489	185.4	186.34	99.49
490	185.3	186.22	99.51
491	185.5	186.26	99.59
492	185.52	186.34	99.56
493	185.09	186.21	99.39
494	184.39	185.15	99.59
495	184	184.83	99.55
496	184.02	184.8	99.58
497	183.8	184.65	99.54
498	183.51	184.3	99.57
499	183.51	184.16	99.65
500	183.78	184.5	99.61

## Sheet: Fig 2f
CTO			Li4Ti5O12			Graphite			La0.5Li0.5TiO3			T-Nb2O5
Current density (A g-1)	Specific capacity (mAh g-1)		Current density (A g-1)	Specific capacity (mAh g-1)		Current density (A g-1)	Specific capacity (mAh g-1)		Current density (A g-1)	Specific capacity (mAh g-1)		Current density (A g-1)	Specific capacity (mAh g-1)
0.025	220		0.015	175		0.035	375		0.02	225		0.2	150
0.125	218		0.15	125		0.07	333		0.04	175		1	121
0.25	206		0.45	75		0.175	228		0.1	160		2	102
0.5	192		0.75	50		0.35	73		0.2	145		6	67
1.25	168		1.5	35		0.7	24		0.4	125
2.5	147								1	110
5	124								2	100
12.5	81
Li0.1La0.3NbO3			TiNb2O7			TiO2
Current density (A g-1)	Specific capacity (mAh g-1)		Current density (A g-1)	Specific capacity (mAh g-1)		Current density (A g-1)	Specific capacity (mAh g-1)
0.025	242		0.25	253		0.0125	272
0.125	186		0.5	226		0.025	254
0.25	174		1.25	186		0.05	241
0.5	165		2.5	150		0.25	218
1.25	153		5	105		1.25	148
2.5	142		12.5	43		2.5	104

## Sheet: Fig 2g
Cycle number	Charge specific capacity (mAh g-1)	Discharge specific capacity (mAh g-1)	Coulombic efficiency (%)
1	120.533	125.871	95.759
2	121.094	121.022	100.059
3	120.551	120.444	100.089
4	119.846	120.01	99.864
5	90.595	90.196	100.442
6	114.435	114.617	99.841
7	125.706	125.365	100.272
8	125.162	125.383	99.824
9	125.798	125.238	100.447
10	125.724	125.816	99.927
11	125.201	125.382	99.855
12	125.345	125.255	100.072
13	124.711	125.165	99.638
14	125.127	125.256	99.898
15	124.767	124.623	100.115
16	125.254	125.184	100.056
17	124.712	124.713	99.999
18	124.637	124.623	100.011
19	124.748	124.675	100.058
20	124.675	124.713	99.97
21	124.169	124.748	99.536
22	124.71	124.116	100.479
23	124.043	124.623	99.535
24	124.133	124.061	100.058
25	124.585	124.152	100.348
26	124.151	124.605	99.636
27	124.603	124.677	99.94
28	124.15	124.098	100.042
29	124.675	124.659	100.013
30	124.621	124.677	99.955
31	124.603	124.567	100.029
32	124.748	124.785	99.971
33	124.819	125.11	99.768
34	124.622	124.659	99.971
35	124.637	124.694	99.955
36	125.342	125.311	100.025
37	124.838	125.238	99.681
38	125.816	125.363	100.361
39	125.271	125.816	99.567
40	125.29	125.255	100.028
41	125.272	125.272	100
42	125.885	125.87	100.012
43	125.922	126.232	99.754
44	125.777	125.907	99.897
45	125.762	125.888	99.9
46	125.182	125.418	99.812
47	126.412	125.998	100.329
48	126.377	126.54	99.871
49	126.466	126.504	99.97
50	126.358	126.575	99.828
51	126.521	126.611	99.929
52	126.518	126.992	99.627
53	126.446	126.467	99.984
54	126.537	126.448	100.071
55	126.646	126.956	99.756
56	126.556	126.376	100.142
57	126.465	126.521	99.956
58	127.064	127.152	99.93
59	127.008	127.082	99.942
60	126.969	127.064	99.925
61	127.042	127.119	99.939
62	127.04	127.191	99.881
63	127.006	127.029	99.982
64	126.99	127.029	99.969
65	127.044	127.046	99.998
66	127.135	127.571	99.658
67	127.046	126.991	100.043
68	127.082	127.047	100.028
69	126.955	127.174	99.828
70	127.607	127.589	100.014
71	126.992	127.065	99.943
72	127.118	127.553	99.659
73	126.974	127.028	99.957
74	126.555	126.431	100.098
75	127.171	127.065	100.084
76	126.557	127.01	99.643
77	126.484	126.377	100.085
78	126.484	126.449	100.027
79	126.412	127.065	99.486
80	126.557	126.468	100.071
81	126.413	126.502	99.93
82	126.537	126.449	100.069
83	126.322	126.486	99.87
84	126.374	126.447	99.942
85	126.412	126.413	99.999
86	126.446	126.539	99.926
87	126.502	126.466	100.028
88	125.923	126.433	99.596
89	126.558	126.43	100.101
90	126.575	126.468	100.085
91	126.448	126.902	99.642
92	126.377	126.504	99.9
93	126.502	126.468	100.027
94	126.393	126.432	99.969
95	126.501	126.54	99.969
96	126.41	126.504	99.926
97	126.522	126.522	100
98	125.707	126.374	99.472
99	125.906	125.906	100
100	125.869	125.888	99.985
101	125.868	125.996	99.899
102	125.85	125.889	99.969
103	125.796	125.924	99.899
104	125.937	125.908	100.024
105	125.362	125.726	99.71
106	125.888	125.906	99.986
107	125.741	125.798	99.954
108	126.048	125.888	100.128
109	125.834	126.267	99.657
110	125.738	125.995	99.796
111	125.76	125.925	99.869
112	125.325	125.219	100.085
113	125.307	125.798	99.61
114	125.182	125.272	99.928
115	125.253	125.364	99.912
116	125.887	125.816	100.057
117	125.905	125.78	100.1
118	125.378	125.672	99.767
119	125.976	125.838	100.11
120	125.877	126.212	99.734
121	125.905	125.932	99.978
122	125.813	125.834	99.983
123	125.922	125.832	100.071
124	125.85	125.889	99.969
125	125.196	125.869	99.465
126	125.29	125.274	100.013
127	125.343	125.309	100.027
128	125.307	125.165	100.113
129	125.271	125.816	99.567
130	125.252	125.31	99.954
131	125.306	125.328	99.983
132	125.253	125.183	100.056
133	125.343	125.344	99.999
134	125.903	125.853	100.04
135	125.217	125.906	99.453
136	125.163	124.801	100.29
137	125.849	125.961	99.911
138	124.601	125.22	99.506
139	125.198	125.329	99.896
140	125.237	125.4	99.87
141	125.725	125.38	100.275
142	125.218	125.309	99.927
143	125.272	125.201	100.057
144	125.308	125.906	99.525
145	125.325	125.184	100.113
146	124.766	125.236	99.625
147	125.362	125.29	100.057
148	125.308	125.183	100.1
149	124.617	124.694	99.939
150	125.144	125.291	99.883
151	124.784	125.326	99.568
152	124.567	124.731	99.868
153	124.71	124.586	100.1
154	124.148	124.712	99.548
155	124.693	124.188	100.406
156	123.986	124.568	99.533
157	124.058	124.152	99.924
158	123.572	124.006	99.65
159	123.516	123.464	100.042
160	123.316	123.518	99.836
161	123.39	123.645	99.793
162	124.059	124.116	99.954
163	124.097	124.079	100.014
164	123.534	124.043	99.589
165	123.482	123.501	99.985
166	124.132	123.935	100.159
167	124.025	124.08	99.955
168	123.498	124.096	99.518
169	123.608	123.446	100.131
170	124.039	124.024	100.012
171	123.534	124.025	99.604
172	123.408	123.446	99.969
173	123.552	123.447	100.085
174	122.938	123.373	99.648
175	123.554	123.5	100.044
176	123.336	123.446	99.911
177	123.389	123.573	99.851
178	123.533	123.591	99.953
179	123.372	123.483	99.911
180	123.461	123.627	99.865
181	123.517	123.446	100.057
182	122.755	123.41	99.469
183	122.773	122.922	99.88
184	123.536	122.994	100.441
185	122.936	123.446	99.587
186	122.829	122.794	100.029
187	122.918	122.904	100.011
188	122.286	122.939	99.469
189	122.396	122.217	100.146
190	122.937	122.849	100.071
191	122.268	122.812	99.557
192	122.971	122.939	100.026
193	122.829	122.83	99.999
194	122.326	122.923	99.515
195	122.865	122.42	100.364
196	122.266	122.885	99.496
197	122.902	122.795	100.087
198	122.378	122.705	99.734
199	122.235	122.343	99.911
200	122.359	122.287	100.059
201	121.562	122.07	99.584
202	122.801	122.414	100.316
203	122.36	122.65	99.763
204	122.847	122.831	100.014
205	122.306	122.795	99.602
206	122.341	122.234	100.087
207	122.81	122.812	99.999
208	122.197	122.469	99.777
209	122.104	122.288	99.849
210	122.323	122.308	100.012
211	122.128	122.235	99.912
212	121.221	121.704	99.603
213	121.581	121.638	99.953
214	121.618	121.765	99.879
215	122.142	121.763	100.311
216	121.673	122.288	99.497
217	121.655	121.692	99.969
218	121.672	121.565	100.088
219	121.636	121.783	99.879
220	121.636	121.656	99.984
221	121.148	121.602	99.627
222	121.617	121.529	100.072
223	121.6	121.674	99.939
224	121.655	121.693	99.969
225	120.967	121.6	99.48
226	120.874	121.185	99.743
227	121.688	121.093	100.491
228	120.948	121.762	99.331
229	120.984	121.058	99.939
230	121.019	121.093	99.939
231	121.599	121.781	99.85
232	120.998	120.966	100.026
233	121.616	121.674	99.952
234	121.036	120.895	100.117
235	121.631	121.564	100.055
236	120.911	121.655	99.389
237	121.13	121.076	100.045
238	121.002	120.986	100.013
239	120.93	121.039	99.91
240	121.707	121.601	100.087
241	121.185	121.509	99.733
242	121.6	121.691	99.925
243	121.633	121.637	99.997
244	121.13	121.511	99.686
245	120.911	121.13	99.819
246	121.038	121.075	99.969
247	121.019	121.057	99.969
248	121.671	121.509	100.133
249	120.548	120.874	99.73
250	120.981	121.095	99.905
251	120.963	121.04	99.936
252	121.128	121.058	100.058
253	121.686	121.673	100.01
254	121.037	121.673	99.478
255	120.945	121.058	99.907
256	121.09	121.149	99.951
257	121	120.949	100.043
258	120.44	121.021	99.52
259	121.161	120.949	100.176
260	120.981	121.51	99.564
261	120.476	120.424	100.043
262	120.295	120.623	99.728
263	120.438	120.405	100.028
264	120.491	120.516	99.979
265	120.981	121.02	99.968
266	120.981	121.237	99.789
267	120.384	120.477	99.923
268	121.11	121.076	100.029
269	120.91	121.02	99.91
270	120.981	121.076	99.922
271	121.106	121.691	99.519
272	121.073	120.968	100.086
273	120.529	120.912	99.683
274	120.531	120.55	99.985
275	121.108	120.966	100.117
276	120.585	121.04	99.624
277	121.07	120.913	100.13
278	120.496	121.002	99.581
279	121.019	120.95	100.057
280	121.145	121.13	100.012
281	120.401	120.912	99.577
282	120.457	120.533	99.937
283	120.581	120.93	99.711
284	121.049	121.112	99.948
285	121	120.985	100.013
286	120.997	121.167	99.86
287	121.055	121.203	99.878
288	120.566	120.95	99.683
289	121.216	120.984	100.192
290	120.491	121.076	99.517
291	121.033	120.949	100.07
292	121.073	121.112	99.968
293	121.704	121.637	100.055
294	121	121.635	99.478
295	120.983	121.056	99.94
296	121.145	120.912	100.193
297	121.091	121.364	99.774
298	120.909	121.13	99.817
299	120.983	121.239	99.789
300	121.111	121.022	100.073
301	121.598	121.582	100.013
302	121.02	121.148	99.894
303	121.109	121.655	99.552
304	121.124	121.004	100.1
305	121.11	121.527	99.657
306	121.035	121.039	99.997
307	121.09	121.04	100.041
308	121.633	121.638	99.996
309	120.945	121.726	99.359
310	121.039	121.167	99.895
311	121.452	121.148	100.251
312	120.999	121.618	99.491
313	121.107	120.967	100.116
314	121.523	121.8	99.773
315	121.199	121.003	100.162
316	121.054	121.582	99.566
317	120.979	121.059	99.934
318	120.996	121.22	99.815
319	121.089	120.932	100.13
320	121.033	121.618	99.519
321	121.089	121.004	100.07
322	120.997	121.238	99.801
323	121.703	121.529	100.144
324	120.928	121.183	99.79
325	120.857	121.257	99.67
326	120.907	121.128	99.818
327	121.036	120.857	100.148
328	121.09	121.021	100.057
329	120.927	121.528	99.505
330	121.089	121.128	99.968
331	121.091	121.13	99.968
332	120.973	121.044	99.942
333	121.689	121.58	100.09
334	121.02	121.581	99.538
335	121.254	121.129	100.103
336	121.631	121.707	99.937
337	121.615	121.689	99.939
338	121.125	121.584	99.623
339	120.945	121.075	99.892
340	120.963	121.239	99.772
341	121.487	121.636	99.878
342	121.795	121.583	100.175
343	121.234	121.581	99.714
344	121.016	121.545	99.565
345	121.648	121.112	100.442
346	121.054	121.582	99.566
347	121.109	121.057	100.043
348	121.019	120.984	100.029
349	121.088	121.202	99.906
350	120.996	121.51	99.578
351	120.89	121.202	99.742
352	121.088	121.002	100.071
353	120.999	121.004	99.996
354	121.527	121.672	99.881
355	121.634	121.636	99.998
356	120.963	121.13	99.863
357	121.018	121.166	99.878
358	120.98	121.093	99.907
359	120.856	121.149	99.758
360	120.998	121.165	99.862
361	121.543	121.673	99.893
362	120.854	121.238	99.683
363	121.034	121.112	99.936
364	121.037	121.04	99.997
365	121.5	121.749	99.796
366	121.161	121.491	99.729
367	120.964	120.966	99.998
368	120.98	121.148	99.862
369	121.019	121.183	99.865
370	120.947	120.986	99.968
371	121	121.202	99.833
372	120.548	120.986	99.638
373	121.052	120.966	100.071
374	120.944	121.131	99.846
375	120.636	120.966	99.727
376	121.071	121.094	99.981
377	120.837	121.038	99.834
378	121.543	121.221	100.266
379	121.106	121.526	99.654
380	121.667	121.599	100.056
381	121.089	121.634	99.552
382	120.925	121.129	99.831
383	120.87	121.22	99.711
384	120.946	121.127	99.85
385	120.998	121.04	99.966
386	121.071	121.217	99.88
387	121.76	121.546	100.177
388	121.56	121.67	99.91
389	121.091	121.581	99.597
390	121.036	121.003	100.027
391	121.686	121.673	100.011
392	121.019	121.582	99.537
393	121.741	121.582	100.131
394	122.234	122.087	100.12
395	121.582	122.18	99.51
396	122.161	121.745	100.341
397	121.582	122.306	99.408
398	122.196	121.8	100.325
399	121.634	122.144	99.583
400	122.323	122.144	100.146
401	122.178	122.269	99.926
402	122.088	122.397	99.747
403	122.305	122.234	100.058
404	122.215	122.705	99.6
405	122.285	122.233	100.043
406	122.396	122.794	99.675
407	122.232	121.981	100.206
408	122.085	122.813	99.408
409	122.248	122.308	99.951
410	122.197	122.178	100.016
411	122.287	122.343	99.954
412	122.23	122.686	99.628
413	122.156	122.306	99.878
414	122.193	122.251	99.952
415	122.305	122.18	100.102
416	122.827	122.884	99.953
417	122.902	122.884	100.015
418	122.883	123.391	99.589
419	122.773	122.885	99.909
420	122.627	122.921	99.761
421	122.771	122.776	99.996
422	122.884	122.885	99.999
423	122.234	122.812	99.529
424	122.92	122.795	100.102
425	122.829	122.831	99.999
426	122.829	123.409	99.53
427	122.866	123.047	99.853
428	122.758	122.813	99.955
429	122.884	122.813	100.058
430	123.374	123.464	99.927
431	123.281	123.537	99.793
432	122.865	123.427	99.545
433	122.9	122.74	100.13
434	123.301	123.41	99.912
435	123.337	123.481	99.883
436	123.481	123.446	100.028
437	123.372	123.499	99.898
438	122.81	123.483	99.456
439	123.514	123.481	100.027
440	123.585	123.372	100.173
441	123.477	123.989	99.587
442	123.354	123.39	99.971
443	123.552	123.463	100.073
444	124.293	124.061	100.187
445	123.932	124.385	99.635
446	123.876	124.152	99.778
447	124.039	124.095	99.956
448	124.002	124.058	99.955
449	123.93	124.64	99.431
450	124.057	123.951	100.085
451	123.93	124.095	99.867
452	124.056	124.043	100.011
453	124.618	124.64	99.982
454	124.04	124.584	99.563
455	124.708	124.603	100.084
456	124.584	124.585	99.999
457	124.513	124.693	99.856
458	123.998	124.493	99.602
459	124.654	124.674	99.984
460	124.691	124.622	100.055
461	124.04	124.585	99.562
462	124.401	124.658	99.794
463	124.545	124.693	99.881
464	124.671	124.604	100.054
465	124.528	124.641	99.91
466	124.599	124.749	99.88
467	125.217	125.128	100.071
468	124.544	125.201	99.475
469	124.602	124.656	99.957
470	125.015	124.657	100.287
471	124.672	125.308	99.493
472	124.728	124.602	100.101
473	125.235	125.164	100.057
474	124.655	125.2	99.565
475	125.178	125.254	99.939
476	125.216	125.236	99.984
477	124.708	125.272	99.55
478	125.324	125.073	100.201
479	124.564	125.253	99.45
480	124.673	124.604	100.055
481	125.251	125.185	100.053
482	125.144	125.236	99.926
483	125.087	125.326	99.81
484	125.126	125.199	99.942
485	124.637	125.289	99.48
486	125.105	125.274	99.865
487	125.162	125.291	99.897
488	125.126	125.236	99.911
489	125.107	125.292	99.853
490	124.763	125.2	99.651
491	125.723	125.328	100.315
492	124.764	125.183	99.665
493	125.163	125.181	99.986
494	125.108	125.147	99.969
495	125.792	125.856	99.949
496	125.182	125.852	99.468
497	125.126	125.363	99.811
498	125.687	125.4	100.229
499	125.108	125.78	99.466
500	125.143	125.217	99.941
501	125.145	125.363	99.826
502	125.904	125.762	100.113
503	125.686	125.815	99.897
504	125.38	125.816	99.653
505	125.94	125.78	100.127
506	125.756	125.943	99.852
507	125.089	125.87	99.38
508	125.379	125.181	100.158
509	125.216	125.689	99.624
510	125.757	125.725	100.025
511	125.76	125.816	99.955
512	125.741	125.762	99.983
513	125.308	125.707	99.682
514	125.85	125.817	100.027
515	126.32	126.357	99.971
516	126.302	126.322	99.984
517	126.958	126.919	100.031
518	126.783	127.358	99.548
519	127.784	127.462	100.252
520	127.062	127.534	99.63
521	127.131	127.551	99.671
522	127.025	126.919	100.084
523	127.078	127.589	99.6
524	127.098	126.929	100.133
525	126.951	127.526	99.55
526	126.936	127.117	99.857
527	126.988	127.118	99.897
528	127.081	126.973	100.085
529	126.468	126.992	99.588
530	126.881	127.115	99.816
531	126.971	127.135	99.871
532	126.882	126.956	99.941
533	126.953	127.171	99.828
534	126.447	127.046	99.528
535	126.484	126.394	100.071
536	126.973	127.082	99.914
537	127.116	127.046	100.055
538	126.412	126.937	99.586
539	127.061	127.083	99.983
540	127.062	127.008	100.042
541	126.412	127.028	99.515
542	127.118	127.028	100.071
543	126.934	127.029	99.926
544	127.079	127.028	100.04
545	126.989	127.642	99.489
546	126.883	127.173	99.772
547	127.081	126.938	100.113
548	126.359	127.046	99.459
549	127.443	127.172	100.213
550	127.063	127.209	99.885
551	126.935	127.592	99.485
552	127.514	127.155	100.282
553	127.042	127.607	99.557
554	126.99	127.009	99.985
555	126.971	127.155	99.856
556	126.971	127.119	99.884
557	127.588	127.735	99.885
558	127.661	127.625	100.028
559	127.026	127.678	99.489
560	127.118	127.083	100.027
561	127.118	127.517	99.688
562	127.605	127.588	100.014
563	127.567	127.879	99.756
564	127.642	127.607	100.028
565	127.118	127.733	99.518
566	127.784	127.517	100.209
567	127.115	127.516	99.685
568	127.585	127.679	99.927
569	127.08	127.589	99.601
570	127.641	127.679	99.97
571	127.678	127.571	100.084
572	127.476	127.77	99.77
573	127.568	127.698	99.899
574	127.025	127.661	99.502
575	126.987	127.082	99.926
576	127.694	127.589	100.083
577	127.53	127.751	99.827
578	127.114	127.552	99.657
579	127.765	127.589	100.138
580	127.603	128.167	99.56
581	127.569	127.843	99.785
582	127.819	127.607	100.166
583	127.062	127.625	99.559
584	127.497	127.643	99.885
585	127.714	127.643	100.056
586	127.64	127.788	99.884
587	127.624	128.239	99.521
588	127.623	127.714	99.928
589	127.552	127.66	99.916
590	127.569	127.715	99.886
591	127.623	127.643	99.985
592	127.152	127.607	99.644
593	127.516	127.751	99.816
594	127.659	127.679	99.984
595	127.57	127.751	99.858
596	127.533	127.697	99.872
597	127.642	127.587	100.043
598	127.676	128.221	99.575
599	127.66	127.662	99.998
600	128.237	128.222	100.011
601	127.588	128.259	99.477
602	127.767	127.715	100.041
603	127.605	127.679	99.942
604	127.803	128.168	99.715
605	127.66	127.553	100.084
606	127.604	128.223	99.518
607	127.641	127.608	100.026
608	127.696	128.204	99.604
609	127.751	127.662	100.07
610	127.587	128.167	99.548
611	127.568	127.697	99.899
612	127.623	127.589	100.027
613	127.607	127.752	99.887
614	126.973	127.625	99.489
615	127.733	127.662	100.055
616	127.118	127.552	99.66
617	127.696	127.535	100.126
618	127.553	127.734	99.858
619	127.587	127.589	99.998
620	128.058	128.332	99.787
621	127.697	127.698	99.999
622	127.75	128.114	99.716
623	127.732	128.132	99.688
624	127.097	127.554	99.642
625	127.676	127.697	99.983
626	127.516	127.716	99.843
627	127.75	127.77	99.984
628	127.135	127.516	99.701
629	127.605	127.662	99.955
630	127.803	127.643	100.125
631	127.081	127.606	99.589
632	127.678	127.517	100.127
633	127.659	127.661	99.998
634	127.696	128.167	99.633
635	127.714	127.589	100.098
636	127.027	127.642	99.518
637	127.623	127.68	99.955
638	127.675	127.516	100.125
639	126.932	127.66	99.43
640	127.73	127.823	99.927
641	127.605	127.552	100.041
642	127.549	127.842	99.771
643	127.586	127.643	99.955
644	127.658	128.238	99.548
645	127.621	127.77	99.884
646	128.274	128.131	100.112
647	127.676	128.096	99.672
648	127.606	127.661	99.956
649	127.64	128.112	99.631
650	127.567	127.714	99.885
651	127.713	127.679	100.026
652	127.567	127.733	99.87
653	128.22	128.293	99.942
654	127.588	128.258	99.477
655	127.819	127.552	100.209
656	127.711	128.203	99.617
657	128.344	128.221	100.096
658	127.567	128.275	99.448
659	127.999	127.878	100.095
660	127.604	128.167	99.56
661	128.201	127.769	100.339
662	128.274	128.908	99.508
663	128.201	128.312	99.913
664	128.201	128.295	99.927
665	128.166	128.204	99.97
666	127.658	128.24	99.546
667	128.257	128.204	100.041
668	128.093	128.204	99.913
669	128.2	128.276	99.941
670	128.346	128.746	99.69
671	128.258	128.204	100.042
672	128.402	128.819	99.676
673	128.239	128.168	100.056
674	127.714	128.132	99.674
675	128.255	128.112	100.112
676	128.781	128.873	99.929
677	128.258	128.909	99.494
678	128.221	128.277	99.957
679	128.698	128.886	99.853
680	128.677	128.588	100.069
681	128.691	128.874	99.858
682	128.8	129.339	99.583
683	128.799	128.711	100.068
684	128.873	128.765	100.084
685	128.748	129.2	99.651
686	128.737	128.785	99.962
687	128.739	129.344	99.532
688	128.713	128.691	100.017
689	128.727	128.909	99.859
690	128.24	128.747	99.606
691	129.343	129.271	100.056
692	129.195	129.316	99.907
693	128.747	129.255	99.607
694	128.744	128.783	99.969
695	129.313	129.337	99.981
696	129.233	129.416	99.859
697	129.375	129.476	99.922
698	128.801	129.186	99.702
699	129.289	129.341	99.959
700	129.384	129.382	100.001
701	129.314	129.775	99.644
702	129.31	129.385	99.943
703	128.763	129.308	99.579
704	129.252	129.371	99.908
705	128.763	129.272	99.606
706	129.378	129.362	100.012
707	128.844	129.176	99.743
708	129.269	129.326	99.956
709	129.255	129.491	99.818
710	129.343	129.315	100.021
711	129.335	129.887	99.575
712	129.253	129.47	99.832
713	129.342	129.326	100.012
714	129.362	129.941	99.554
715	129.35	129.392	99.968
716	129.289	129.432	99.889
717	129.75	129.995	99.812
718	129.903	129.851	100.04
719	129.738	130.096	99.725
720	129.433	129.941	99.609
721	129.298	129.363	99.95
722	129.976	129.959	100.013
723	129.94	129.822	100.091
724	129.38	129.976	99.541
725	129.854	130.025	99.868
726	130.048	129.978	100.054
727	129.957	130.465	99.611
728	129.726	129.904	99.863
729	130.238	130.085	100.118
730	129.452	129.916	99.643
731	129.759	129.797	99.971
732	130.085	130.485	99.693
733	130.592	130.34	100.193
734	129.975	130.519	99.583
735	130.482	130.61	99.902
736	130.537	130.483	100.042
737	129.927	130.412	99.628
738	130.592	130.503	100.068
739	129.94	130.574	99.515
740	130.531	130.448	100.063
741	129.976	130.55	99.561
742	130.503	130.572	99.947
743	130.573	130.5	100.056
744	130.574	130.731	99.88
745	129.945	130.449	99.614
746	130.411	130.501	99.931
747	130.436	130.627	99.854
748	130.76	130.476	100.217
749	130.048	131.007	99.268
750	130.046	129.915	100.1
751	130.016	130.428	99.684
752	130.026	129.887	100.107
753	129.803	130.374	99.562
754	129.828	129.832	99.997
755	129.948	130.083	99.896
756	129.99	129.956	100.026
757	130.005	130.384	99.709
758	129.949	130.004	99.958
759	129.299	129.877	99.555
760	129.951	130.029	99.939
761	129.209	129.987	99.402
762	129.136	129.441	99.764
763	129.735	129.389	100.267
764	129.862	130.082	99.831
765	130.059	130.025	100.026
766	130.098	130.479	99.707
767	129.932	129.881	100.04
768	129.954	130.029	99.943
769	129.9	130.443	99.584
770	129.937	129.96	99.983
771	130.568	130.582	99.989
772	130.373	130.585	99.837
773	130.59	131.115	99.599
774	130.644	130.664	99.984
775	130.537	130.61	99.944
776	129.994	130.592	99.543
777	130.573	130.447	100.096
778	130.939	131.189	99.81
779	130.571	131.004	99.67
780	130.336	130.562	99.827
781	130.535	130.623	99.933
782	131.044	131.22	99.866
783	131.174	131.242	99.949
784	130.59	131.08	99.626
785	131.206	131.055	100.115
786	130.354	131.008	99.501
787	130.613	130.5	100.087
788	131.041	131.025	100.012
789	131.132	131.696	99.572
790	131.097	131.08	100.013
791	131.007	131.261	99.806
792	130.573	131.095	99.602
793	131.061	131.097	99.972
794	130.869	131.315	99.66
795	131.66	131.244	100.317
796	131.079	131.638	99.575
797	131.24	131.116	100.095
798	131.206	131.587	99.71
799	131.767	131.67	100.074
800	131.169	131.787	99.531
801	131.67	131.837	99.873
802	131.667	131.741	99.944
803	131.675	131.841	99.874
804	131.677	131.773	99.927
805	131.604	131.786	99.862
806	131.588	131.931	99.74
807	131.512	131.732	99.833
808	131.238	131.718	99.636
809	131.713	131.822	99.917
810	131.569	131.853	99.785
811	131.705	131.804	99.924
812	131.696	131.622	100.056
813	131.822	132.425	99.544
814	131.676	131.54	100.103
815	131.838	132.275	99.669
816	132.147	132.223	99.943
817	132.251	132.473	99.832
818	131.76	132.238	99.638
819	132.309	132.309	100
820	132.22	132.255	99.973
821	131.803	132.342	99.593
822	132.383	132.309	100.056
823	132.472	132.597	99.906
824	132.363	132.817	99.658
825	132.2	132.279	99.941
826	132.202	132.383	99.864
827	132.763	132.962	99.85
828	132.259	132.378	99.91
829	132.147	132.35	99.846
830	132.279	132.456	99.867
831	132.744	132.998	99.809
832	132.383	132.746	99.727
833	132.975	132.872	100.078
834	132.417	132.944	99.604
835	132.961	132.926	100.027
836	132.908	133.329	99.684
837	133.033	133.007	100.02
838	133.465	133.468	99.997
839	132.832	133.492	99.506
840	133.444	133.451	99.995
841	133.54	133.522	100.013
842	133.884	134.142	99.808
843	134.081	134.237	99.884
844	133.016	133.578	99.579
845	133.015	133.36	99.741
846	133.418	133.487	99.948
847	133.612	133.61	100.001
848	133.559	133.975	99.689
849	133.287	133.504	99.838
850	134.065	134.174	99.918
851	134.119	134.048	100.053
852	133.551	134.014	99.654
853	134.083	134.079	100.003
854	134.004	134.292	99.786
855	133.504	134.084	99.568
856	134.011	134.096	99.937
857	134.065	134.138	99.945
858	134.601	134.662	99.954
859	134.047	134.643	99.557
860	134.04	134.21	99.873
861	134.047	134.138	99.932
862	134.644	134.712	99.949
863	134.055	134.681	99.535
864	134.705	134.736	99.977
865	134.689	134.645	100.033
866	134.083	134.721	99.526
867	134.661	134.776	99.915
868	134.626	134.542	100.062
869	134.583	134.861	99.794
870	135.368	135.385	99.988
871	135.223	135.404	99.866
872	134.824	135.277	99.666
873	135.27	135.314	99.967
874	135.321	135.64	99.765
875	135.166	135.35	99.864
876	135.306	135.43	99.908
877	134.717	135.313	99.559
878	135.24	135.404	99.879
879	134.761	135.218	99.663
880	135.259	135.399	99.897
881	134.829	135.205	99.722
882	135.295	135.279	100.012
883	135.404	135.247	100.116
884	135.313	135.828	99.621
885	135.699	135.983	99.791
886	135.475	135.921	99.672
887	135.929	135.891	100.028
888	135.82	135.875	99.96
889	135.243	136.025	99.425
890	135.412	135.314	100.072
891	135.385	135.856	99.653
892	136.029	135.983	100.034
893	135.312	135.857	99.599
894	135.458	135.396	100.045
895	135.857	135.851	100.004
896	135.911	136.454	99.602
897	135.82	135.965	99.893
898	135.802	136.018	99.841
899	135.736	135.945	99.846
900	136.47	136.453	100.013
901	136.615	137.286	99.511
902	136.615	136.653	99.972
903	136.544	136.598	99.96
904	136.707	137.177	99.657
905	137.248	137.195	100.039
906	136.525	137.213	99.498
907	136.614	136.671	99.959
908	137.213	137.086	100.093
909	136.598	137.286	99.499
910	137.159	137.068	100.066
911	136.58	137.177	99.564
912	136.453	136.725	99.801
913	136.543	136.542	100.001
914	137.014	137.304	99.788
915	137.158	137.231	99.947
916	136.688	137.159	99.657
917	137.158	137.267	99.921
918	137.14	137.232	99.933
919	136.544	137.014	99.657
920	137.069	137.339	99.804
921	137.141	137.231	99.934
922	136.543	137.033	99.643
923	137.139	137.358	99.841
924	137.285	137.031	100.185
925	136.56	137.177	99.551
926	137.139	137.195	99.959
927	137.23	137.72	99.644
928	137.339	137.158	100.132
929	137.194	137.702	99.631
930	137.629	137.81	99.868
931	137.231	137.72	99.645
932	137.81	137.9	99.934
933	137.32	137.684	99.736
934	137.79	137.81	99.986
935	137.989	138.335	99.75
936	138.371	138.264	100.078
937	137.773	138.353	99.581
938	137.899	137.81	100.065
939	137.845	138.263	99.698
940	138.405	138.371	100.025
941	138.243	138.426	99.868
942	138.805	138.987	99.869
943	138.407	139.059	99.531
944	138.262	138.48	99.842
945	138.95	138.95	100
946	138.804	139.094	99.791
947	138.859	139.059	99.857
948	138.35	139.04	99.504
949	138.425	138.335	100.065
950	138.388	138.877	99.648
951	138.371	138.461	99.935
952	138.967	138.95	100.012
953	138.461	138.968	99.635
954	138.914	138.878	100.026
955	138.949	139.003	99.961
956	139.004	139.511	99.636
957	138.95	139.185	99.831
958	138.931	139.022	99.934
959	138.37	138.985	99.558
960	138.914	138.877	100.026
961	138.353	138.95	99.571
962	138.749	139.131	99.725
963	139.02	139.021	99.999
964	138.496	138.879	99.725
965	139.003	139.041	99.973
966	138.948	139.421	99.661
967	138.986	139.004	99.987
968	138.95	139.057	99.923
969	138.914	139.474	99.598
970	138.967	139.022	99.96
971	138.497	139.004	99.635
972	139.038	139.041	99.998
973	138.931	139.059	99.908
974	138.443	139.022	99.584
975	139.04	138.913	100.092
976	139.022	139.348	99.766
977	138.405	138.858	99.674
978	138.95	139.041	99.934
979	138.315	138.841	99.621
980	138.913	139.04	99.908
981	138.986	138.932	100.039
982	138.858	139.095	99.83
983	138.932	139.529	99.572
984	139.004	139.113	99.922
985	138.913	138.914	99.999
986	139.076	139.547	99.662
987	139.003	139.529	99.623
988	138.822	138.95	99.908
989	138.859	139.003	99.896
990	138.877	139.131	99.817
991	139.383	139.457	99.947
992	139.456	139.656	99.857
993	139.075	139.058	100.012
994	139.021	139.457	99.687
995	138.37	138.95	99.583
996	138.987	138.986	100.001
997	138.913	138.985	99.948
998	139.529	139.709	99.871
999	139.565	139.619	99.961
1000	139.059	139.493	99.689
1001	138.948	139.492	99.61
1002	139.545	139.529	100.011
1003	139.582	139.709	99.909
[truncated: 8,997 more rows]

[truncated: 45 more sheets: Fig 3a, Fig 3b, Fig 3c, Fig 3d, Fig 3e, Fig 3f, Fig 4a, Fig 4b, Fig 4c, Fig 4d, Fig 4e, Fig 5g, Fig 6b, Fig 6e, Supplementary Fig. 3, Supplementary Fig. 4, Supplementary Fig. 5, Supplementary Fig. 6, Supplementary Fig. 7, Supplementary Fig. 8 …]
